# Supplementary material for: Transgenic Mice Expressing Functional TCRs Specific to Cardiac Myhc-α 334–352 on Both CD4 and CD8 T Cells Are Resistant to the Development of Myocarditis on C57BL/6 Genetic Background
Source: Cells. 2023 Sep 25;12(19):2346. doi: 10.3390/cells12192346 (PMC10571761; doi:10.3390/cells12192346)
Supplement: Supplementary file 1 [file cells-12-02346-s001.zip]

Archive with 2 entries (2 files):
- cells-2602643-supplementary.docx
- Supplementary Table S2.xlsx
