# Supplementary material for: Transgenic Mice Expressing Functional TCRs Specific to Cardiac Myhc-α 334–352 on Both CD4 and CD8 T Cells Are Resistant to the Development of Myocarditis on C57BL/6 Genetic Background
Source: Cells. 2023 Sep 25;12(19):2346. doi: 10.3390/cells12192346 (PMC10571761; doi:10.3390/cells12192346)
Supplement: Supplementary file 1 [file cells-12-02346-s001.zip › Supplementary Table S2.xlsx]

## Sheet: Myhc CD4 T cells
cloneId	cloneCount	cloneFraction	targetSequences	targetQualities	allVHitsWithScore	allDHitsWithScore	allJHitsWithScore	allCHitsWithScore	allVAlignments	allDAlignments	allJAlignments	allCAlignments	nSeqFR1	minQualFR1	nSeqCDR1	minQualCDR1	nSeqFR2	minQualFR2	nSeqCDR2	minQualCDR2	nSeqFR3	minQualFR3	nSeqCDR3	minQualCDR3	nSeqFR4	minQualFR4	aaSeqFR1	aaSeqCDR1	aaSeqFR2	aaSeqCDR2	aaSeqFR3	aaSeqCDR3	aaSeqFR4	refPoints
0	53594	0.367684	GACCCGAAAATTATCCAGAAACCAAAATATCTGGTGGCAGTCACAGGGAGCGAAAAAATCCTGATATGCGAACAGTATCTAGGCCACAATGCTATGTATTGGTATAGACAAAGTGCTAAGAAGCCTCTAGAGTTCATGTTTTCCTACAGCTATCAAAAACTTATGGACAATCAGACTGCCTCAAGTCGCTTCCAACCTCAAAGTTCAAAGAAAAACCATTTAGACCTTCAGATCACAGCTCTAAAGCCTGATGACTCGGCCACATACTTCTGTGCCAGCAGCCAAAGTTTGGGCCAAGACACCCAGTACTTTGGGCCAGGCACTCGGCTCCTCGTGTTAG	GGGGGGGGGGGGGGGGGGGGGGGGGGGGGGGGGGGGGGGGGGGGGGGGGGGGGGGGGGGGGGGGGGGGGGGGGGGGGGGGGGGGGGGGGGGGGGGGGGGGGGGGGGGGGGGGGGGGGGGGGGGGGGGGGGGGGGGGGGGGGGGGGGGGGGGGGGGGGGGGGGGGGGGGGGGGGGGGGGGGGGGGGGGGGGGGGGGGGGGGGGGGGGGGGGGGGGGGGGGGGGGGGGGGGGGGGGGGGGGGGGGGGGGGGGGGGGGGGGGGGGGGGGGGGGGGGGGGGGGGGGGGGGGGGGGGGGGGGGGGGGGGGGGGGGGGGGGGGGGGGGGGGGGGGGGGGGGGGGGG	TRBV2*00(1424.2)		TRBJ2-5*00(235)	TRBC2*00(111.8)	0|285|307|0|285||1425.0		22|69|69|293|340||235.0		GACCCGAAAATTATCCAGAAACCAAAATATCTGGTGGCAGTCACAGGGAGCGAAAAAATCCTGATATGCGAACAGTAT	38	CTAGGCCACAATGCT	38	ATGTATTGGTATAGACAAAGTGCTAAGAAGCCTCTAGAGTTCATGTTTTCC	38	TACAGCTATCAAAAACTT	38	ATGGACAATCAGACTGCCTCAAGTCGCTTCCAACCTCAAAGTTCAAAGAAAAACCATTTAGACCTTCAGATCACAGCTCTAAAGCCTGATGACTCGGCCACATACTTC	38	TGTGCCAGCAGCCAAAGTTTGGGCCAAGACACCCAGTACTTT	38	GGGCCAGGCACTCGGCTCCTCGTGTTAG	38	DPKIIQKPKYLVAVTGSEKILICEQY	LGHNA	MYWYRQSAKKPLEFMFS	YSYQKL	MDNQTASSRFQPQSSKKNHLDLQITALKPDDSATYF	CASSQSLGQDTQYF	GPGTRLLVL_	::::0:78:93:144:162:270:-2:285:::::293:-2:312:340::
1	3313	0.022729	GGTGAGCAGGTGGAGCAGCTTCCTTCCATCCTGAGAGTCCAGGAGGGATCCAGTGCCAGCATCAACTGCACTTATGAGAACAGTGCCTCCAACTACTTCCCTTGGTATAAGCAAGAACCTGGAGAGAATCCTAAGCTCATCATTGACATTCGTTCAAATATGGAAAGAAAGCAGACCCAAGGACTCATCGTTTTACTGGATAAGAAAGCCAAACGCTTCTCCCTGCACATCACAGACACCCAGCCTGGAGACTCAGCCATGTACTTCTGTGCTGCAACCCAGGGAGGCAGAGCTCTGATATTTGGAACAGGAACCACGGTATCAGTCAGCCCCA	GGGGGGGGGGGGGGGGGGGGGGGGGGGGGGGGGGGGGGGGGGGGGGGGGGGGGGGGGGGGGGGGGGGGGGGGGGGGGGGGGGGGGGGGGGGGGGGGGGGGGGGGGGGGGGGGGGGGGGGGGGGGGGGGGGGGGGGGGGGGGGGGGGGGGGGGGGGGGGGGGGGGGGGGGGGGGGGGGGGGGGGGGGGGGGGGGGGGGGGGGGGGGGGGGGGGGGGGGGGGGGGGGGGGGGGGGGGGGGGGGGGGGGGGGGGGGGGGGGGGGGGGGGGGGGGGGGGGGGGGGGGGGGGGGGGGGGGGGGGGGGGGGGGGGGGGGGGGGGGGGGGGGGGGGGGGGG	TRAV5D-4*00(1385),TRAV5N-4*00(1385),TRAV5-4*00(1301)		TRAJ15*00(280)	TRAC*00(144.4)	0|277|300|0|277||1385.0;0|277|300|0|277||1385.0;0|277|300|0|277|SC2TSG70CSA77GSG78AST175CSA181G|1301.0		24|80|80|278|334||280.0		GGTGAGCAGGTGGAGCAGCTTCCTTCCATCCTGAGAGTCCAGGAGGGATCCAGTGCCAGCATCAACTGCACTTATGAG	38	AACAGTGCCTCCAACTAC	38	TTCCCTTGGTATAAGCAAGAACCTGGAGAGAATCCTAAGCTCATCATTGAC	38	ATTCGTTCAAATATGGAAAGA	38	AAGCAGACCCAAGGACTCATCGTTTTACTGGATAAGAAAGCCAAACGCTTCTCCCTGCACATCACAGACACCCAGCCTGGAGACTCAGCCATGTACTTC	38	TGTGCTGCAACCCAGGGAGGCAGAGCTCTGATATTT	38	GGAACAGGAACCACGGTATCAGTCAGCCCCA	38	GEQVEQLPSILRVQEGSSASINCTYE	NSASNY	FPWYKQEPGENPKLIID	IRSNMER	KQTQGLIVLLDKKAKRFSLHITDTQPGDSAMYF	CAATQGGRALIF	GTGTTVSVSP_	::::0:78:96:147:168:267:-3:277:::::278:-4:303:334::
2	2346	0.0160948	CAACAGAAGGTGCAGCAGAGCCCAGAATCCCTCATTGTTCCAGAGGGAGGCATGGCCTCTCTCAACTGCACTTCCAGTGATCGTAATGTTGACTACTTCTGGTGGTACAGACAGCACTCTGGGAAAAGCCCCAAGATGCTGATGTCTATCTTCTCCAATGGTGAAAAGGAAGAAGGCAGATTCACAGTTCACCTCAATAAAGCCAGCCTGCATACTTCCCTGCACATCAGAGACTCCCAGCCCAGTGACTCTGCTCTCTACCTCTGTGCAGCAAGCAACACCAATACAGGCAAATTAACCTTTGGGGATGGGACCGTGCTCACAGTGAAGCCAA	GGGGGGGGGGGGGGGGGGGGGGGGGGGGGGGGGGGGGGGGGGGGGGGGGGGGGGGGGGGGGGGGGGGGGGGGGGGGGGGGGGGGGGGGGGGGGGGGGGGGGGGGGGGGGGGGGGGGGGGGGGGGGGGGGGGGGGGGGGGGGGGGGGGGGGGGGGGGGGGGGGGGGGGGGGGGGGGGGGGGGGGGGGGGGGGGGGGGGGGGGGGGGGGGGGGGGGGGGGGGGGGGGGGGGGGGGGGGGGGGGGGGGGGGGGGGGGGGGGGGGGGGGGGGGGGGGGGGGGGGGGGGGGGGGGGGGGGGGGGGGGGGGGGGGGGGGGGGGGGGGGGGGGGGGGGGGG	TRAV7-2*00(1385),TRAV7D-2*00(1385)		TRAJ27*00(290)	TRAC*00(143.9)	0|277|297|0|277||1385.0;0|277|297|0|277||1385.0		21|79|79|276|334||290.0		CAACAGAAGGTGCAGCAGAGCCCAGAATCCCTCATTGTTCCAGAGGGAGGCATGGCCTCTCTCAACTGCACTTCCAGT	38	GATCGTAATGTTGACTAC	38	TTCTGGTGGTACAGACAGCACTCTGGGAAAAGCCCCAAGATGCTGATGTCT	38	ATCTTCTCCAATGGTGAA	38	AAGGAAGAAGGCAGATTCACAGTTCACCTCAATAAAGCCAGCCTGCATACTTCCCTGCACATCAGAGACTCCCAGCCCAGTGACTCTGCTCTCTACCTC	38	TGTGCAGCAAGCAACACCAATACAGGCAAATTAACCTTT	38	GGGGATGGGACCGTGCTCACAGTGAAGCCAA	38	QQKVQQSPESLIVPEGGMASLNCTSS	DRNVDY	FWWYRQHSGKSPKMLMS	IFSNGE	KEEGRFTVHLNKASLHTSLHIRDSQPSDSALYL	CAASNTNTGKLTF	GDGTVLTVKP_	::::0:78:96:147:165:264:0:277:::::276:-1:303:334::
3	2286	0.0156832	CAGCAGCAGGTGAGACAAAGTCCCCAATCTCTGACAGTCTGGGAAGGAGAGACAGCAATTCTGAACTGCAGTTATGAGGACAGCACTTTTAACTACTTCCCATGGTACCAGCAGTTCCCTGGGGAAGGCCCTGCACTCCTGATATCCATAAGTTCAGTGTCCGATAAAAAGGAAGATGGACGATTCACAATCTTCTTCAATAAAAGGGAGAAAAAGCTCTCCTTGCACATCACAGACTCTCAGCCTGGAGACTCAGCCACCTACTTCTGTGCAGCAAGTGCGGAAGGAAGCAATGCAAAGCTAACCTTCGGGAAAGGCACTAAACTCTCTGTTAAATCAA	GGGGGGGGGGGGGGGGGGGGGGGGGGGGGGGGGGGGGGGGGGGGGGGGGGGGGGGGGGGGGGGGGGGGGGGGGGGGGGGGGGGGGGGGGGGGGGGGGGGGGGGGGGGGGGGGGGGGGGGGGGGGGGGGGGGGGGGGGGGGGGGGGGGGGGGGGGGGGGGGGGGGGGGGGGGGGGGGGGGGGGGGGGGGGGGGGGGGGGGGGGGGGGGGGGGGGGGGGGGGGGGGGGGGGGGGGGGGGGGGGGGGGGGGGGGGGGGGGGGGGGGGGGGGGGGGGGGGGGGGGGGGGGGGGGGGGGGGGGGGGGGGGGGGGGGGGGGGGGGGGGGGGGGGGGGGGGGGGGGG	TRAV14D-1*00(1363),TRAV14N-1*00(1363),TRAV14-2*00(1279),TRAV14D-2*00(1265),TRAV14N-2*00(1265)		TRAJ42*00(280)	TRAC*00(144.1)	0|281|300|0|281|SC53ASC150AST257C|1363.0;0|281|300|0|281|SC53ASC150AST257C|1363.0;0|281|300|0|281|SG90AST110GSA126GSG144TSC150ASC153TSA162GST216CSG231A|1279.0;0|281|300|0|281|SG90AST108CSG109ASA120GSA126GSG144TSC150ASC153TSA162GST257C|1265.0;0|281|300|0|281|SG90AST108CSG109ASA120GSA126GSG144TSC150ASC153TSA162GST257C|1265.0		28|84|84|284|340||280.0		CAGCAGCAGGTGAGACAAAGTCCCCAATCTCTGACAGTCTGGGAAGGAGAGACAGCAATTCTGAACTGCAGTTATGAG	38	GACAGCACTTTTAACTAC	38	TTCCCATGGTACCAGCAGTTCCCTGGGGAAGGCCCTGCACTCCTGATATCC	38	ATAAGTTCAGTGTCCGATAAA	38	AAGGAAGATGGACGATTCACAATCTTCTTCAATAAAAGGGAGAAAAAGCTCTCCTTGCACATCACAGACTCTCAGCCTGGAGACTCAGCCACCTACTTC	38	TGTGCAGCAAGTGCGGAAGGAAGCAATGCAAAGCTAACCTTC	38	GGGAAAGGCACTAAACTCTCTGTTAAATCAA	38	QQQVRQSPQSLTVWEGETAILNCSYE	DSTFNY	FPWYQQFPGEGPALLIS	ISSVSDK	KEDGRFTIFFNKREKKLSLHITDSQPGDSATYF	CAASAEGSNAKLTF	GKGTKLSVKS_	::::0:78:96:147:168:267:1:281:::::284:-8:309:340::
4	1516	0.0104006	GGACAGCAAGTGCAGCAGAGCCCCGCGTCCTTGGTTCTGCAGGAGGGGGAGAACGCAGAGCTGCAGTGTAACTTTTCCACATCTTTGAACAGTATGCAGTGGTTTTACCAACGTCCTGGGGGAAGTCTCGTCAGCCTGTTCTACAATCCTTCTGGGACAAAGCATAGTGGGAGACTGACATCCACTACAGTCATCAAAGAACGTCGCAGCTCTTTGCACATTTCCTCCTCCCAGACAACAGACTCAGGCACTTATCTCTGTGCTTTGGACACAAATGCTTACAAAGTCATCTTTGGAAAAGGGACACATCTTCATGTTCTCCCTA	GGGGGGGGGGGGGGGGGGGGGGGGGGGGGGGGGGGGGGGGGGGGGGGGGGGGGGGGGGGGGGGGGGGGGGGGGGGGGGGGGGGGGGGGGGGGGGGGGGGGGGGGGGGGGGGGGGGGGGGGGGGGGGGGGGGGGGGGGGGGGGGGGGGGGGGGGGGGGGGGGGGGGGGGGGGGGGGGGGGGGGGGGGGGGGGGGGGGGGGGGGGGGGGGGGGGGGGGGGGGGGGGGGGGGGGGGGGGGGGGGGGGGGGGGGGGGGGGGGGGGGGGGGGGGGGGGGGGGGGGGGGGGGGGGGGGGGGGGGGGGGGGGGGGGGGGGGGGGGGGGGGGG	TRAV13-1*00(1345),TRAV13D-1*00(1188.4)		TRAJ30*00(290)	TRAC*00(144.2)	0|269|291|0|269||1345.0;0|269|291|0|269|ST20CSA24GSA50GSG135CSG164TSA185TST194CSC203TST235CSC236ASA264T|1191.0		21|79|79|267|325||290.0		GGACAGCAAGTGCAGCAGAGCCCCGCGTCCTTGGTTCTGCAGGAGGGGGAGAACGCAGAGCTGCAGTGTAACTTTTCC	38	ACATCTTTGAACAGT	38	ATGCAGTGGTTTTACCAACGTCCTGGGGGAAGTCTCGTCAGCCTGTTCTAC	38	AATCCTTCTGGGACA	38	AAGCATAGTGGGAGACTGACATCCACTACAGTCATCAAAGAACGTCGCAGCTCTTTGCACATTTCCTCCTCCCAGACAACAGACTCAGGCACTTATCTC	38	TGTGCTTTGGACACAAATGCTTACAAAGTCATCTTT	38	GGAAAAGGGACACATCTTCATGTTCTCCCTA	38	GQQVQQSPASLVLQEGENAELQCNFS	TSLNS	MQWFYQRPGGSLVSLFY	NPSGT	KHSGRLTSTTVIKERRSSLHISSSQTTDSGTYL	CALDTNAYKVIF	GKGTHLHVLP_	::::0:78:93:144:159:258:-2:269:::::267:-1:294:325::
5	1023	0.00701834	CAGCAGAAGGTGCAGCAGAGCCCAGAATCCCTCACTGTCTCAGAGGGAGCCATGGCCTCTCTCAACTGCACGTTCAGTGATGGTACTTCTAACAACTTCAGGTGGTACAGACAGCATTCTGCGAAAGGCCTTGAGGTGCTAGTGTCCATCTTCTCTGATGGTGAAAAGGAAGAAGGCAGATTTACAGCTCACCTCAATAGAGCCAACTTGCATGTTTCCCTACACATCAGAGAACCACAACCCAGTGACTCTGCTGTCTACCTCTGTGCAGTGAGCGCATCTTCTGGCAGCTGGCAACTCATCTTTGGATCTGGAACCCAACTGACAGTTATGCCTG	GGGGGGGGGGGGGGGGGGGGGGGGGGGGGGGGGGGGGGGGGGGGGGGGGGGGGGGGGGGGGGGGGGGGGGGGGGGGGGGGGGGGGGGGGGGGGGGGGGGGGGGGGGGGGGGGGGGGGGGGGGGGGGGGGGGGGGGGGGGGGGGGGGGGGGGGGGGGGGGGGGGGGGGGGGGGGGGGGGGGGGGGGGGGGGGGGGGGGGGGGGGGGGGGGGGGGGGGGGGGGGGGGGGGGGGGGGGGGGGGGGGGGGGGGGGGGGGGGGGGGGGGGGGGGGGGGGGGGGGGGGGGGGGGGGGGGGGGGGGGGGGGGGGGGGGGGGGGGGGGGGGGGGGGGGGGGGGGG	TRAV7-5*00(1380)		TRAJ22*00(305)	TRAC*00(144.1)	0|276|297|0|276||1380.0		19|80|80|276|337||305.0		CAGCAGAAGGTGCAGCAGAGCCCAGAATCCCTCACTGTCTCAGAGGGAGCCATGGCCTCTCTCAACTGCACGTTCAGT	38	GATGGTACTTCTAACAAC	38	TTCAGGTGGTACAGACAGCATTCTGCGAAAGGCCTTGAGGTGCTAGTGTCC	38	ATCTTCTCTGATGGTGAA	38	AAGGAAGAAGGCAGATTTACAGCTCACCTCAATAGAGCCAACTTGCATGTTTCCCTACACATCAGAGAACCACAACCCAGTGACTCTGCTGTCTACCTC	38	TGTGCAGTGAGCGCATCTTCTGGCAGCTGGCAACTCATCTTT	38	GGATCTGGAACCCAACTGACAGTTATGCCTG	38	QQKVQQSPESLTVSEGAMASLNCTFS	DGTSNN	FRWYRQHSAKGLEVLVS	IFSDGE	KEEGRFTAHLNRANLHVSLHIREPQPSDSAVYL	CAVSASSGSWQLIF	GSGTQLTVMP_	::::0:78:96:147:165:264:-1:276:::::276:1:306:337::
6	894	0.00613333	CAGCAGAAGGTGCAGCAGAGCCCAGAATCCCTCACTGTCTCAGAGGGAGCCATGGCCTCTCTCAACTGCACGTTCAGTGATGGTACTTCTAACAACTTCAGGTGGTACAGACAGCATTCTGCGAAAGGCCTTGAGGTGCTAGTGTCCATCTTCTCTGATGGTGAAAAGGAAGAAGGCAGATTTACAGCTCACCTCAATAGAGCCAACTTGCATGTTTCCCTACACATCAGAGAACCACAACCCAGTGACTCTGCTGTCTACCTCTGTGCAGTGAGCTCATCTTCTGGCAGCTGGCAACTCATCTTTGGATCTGGAACCCAACTGACAGTTATGCCTG	GGGGGGGGGGGGGGGGGGGGGGGGGGGGGGGGGGGGGGGGGGGGGGGGGGGGGGGGGGGGGGGGGGGGGGGGGGGGGGGGGGGGGGGGGGGGGGGGGGGGGGGGGGGGGGGGGGGGGGGGGGGGGGGGGGGGGGGGGGGGGGGGGGGGGGGGGGGGGGGGGGGGGGGGGGGGGGGGGGGGGGGGGGGGGGGGGGGGGGGGGGGGGGGGGGGGGGGGGGGGGGGGGGGGGGGGGGGGGGGGGGGGGGGGGGGGGGGGGGGGGGGGGGGGGGGGGGGGGGGGGGGGGGGGGGGGGGGGGGGGGGGGGGGGGGGGGGGGGGGGGGGGGGGGGGGGGGGGG	TRAV7-5*00(1380)		TRAJ22*00(300)	TRAC*00(143.8)	0|276|297|0|276||1380.0		20|80|80|277|337||300.0		CAGCAGAAGGTGCAGCAGAGCCCAGAATCCCTCACTGTCTCAGAGGGAGCCATGGCCTCTCTCAACTGCACGTTCAGT	38	GATGGTACTTCTAACAAC	38	TTCAGGTGGTACAGACAGCATTCTGCGAAAGGCCTTGAGGTGCTAGTGTCC	38	ATCTTCTCTGATGGTGAA	38	AAGGAAGAAGGCAGATTTACAGCTCACCTCAATAGAGCCAACTTGCATGTTTCCCTACACATCAGAGAACCACAACCCAGTGACTCTGCTGTCTACCTC	38	TGTGCAGTGAGCTCATCTTCTGGCAGCTGGCAACTCATCTTT	38	GGATCTGGAACCCAACTGACAGTTATGCCTG	38	QQKVQQSPESLTVSEGAMASLNCTFS	DGTSNN	FRWYRQHSAKGLEVLVS	IFSDGE	KEEGRFTAHLNRANLHVSLHIREPQPSDSAVYL	CAVSSSSGSWQLIF	GSGTQLTVMP_	::::0:78:96:147:165:264:-1:276:::::277:0:306:337::
7	846	0.00580402	CAACAGAAGGTGCAGCAGAGCCCAGAATCCCTCATTGTTCCAGAGGGAGGCATGGCCTCTCTCAACTGCACTTCCAGTGATCGTAATGTTGACTACTTCTGGTGGTACAGACAGCACTCTGGGAAAAGCCCCAAGATGCTGATGTCTATCTTCTCCAATGGTGAAAAGGAAGAAGGCAGATTCACAGTTCACCTCAATAAAGCCAGCCTGCATACTTCCCTGCACATCAGAGACTCCCAGCCCAGTGACTCTGCTCTCTACCTCTGTGCAGCAAGCGACCAGGGAGGCAGAGCTCTGATATTTGGAACAGGAACCACGGTATCAGTCAGCCCCA	GGGGGGGGGGGGGGGGGGGGGGGGGGGGGGGGGGGGGGGGGGGGGGGGGGGGGGGGGGGGGGGGGGGGGGGGGGGGGGGGGGGGGGGGGGGGGGGGGGGGGGGGGGGGGGGGGGGGGGGGGGGGGGGGGGGGGGGGGGGGGGGGGGGGGGGGGGGGGGGGGGGGGGGGGGGGGGGGGGGGGGGGGGGGGGGGGGGGGGGGGGGGGGGGGGGGGGGGGGGGGGGGGGGGGGGGGGGGGGGGGGGGGGGGGGGGGGGGGGGGGGGGGGGGGGGGGGGGGGGGGGGGGGGGGGGGGGGGGGGGGGGGGGGGGGGGGGGGGGGGGGGGGGGGGGGGGG	TRAV7-2*00(1380),TRAV7D-2*00(1380)		TRAJ15*00(285)	TRAC*00(143.5)	0|276|297|0|276||1380.0;0|276|297|0|276||1380.0		23|80|80|277|334||285.0		CAACAGAAGGTGCAGCAGAGCCCAGAATCCCTCATTGTTCCAGAGGGAGGCATGGCCTCTCTCAACTGCACTTCCAGT	38	GATCGTAATGTTGACTAC	38	TTCTGGTGGTACAGACAGCACTCTGGGAAAAGCCCCAAGATGCTGATGTCT	38	ATCTTCTCCAATGGTGAA	38	AAGGAAGAAGGCAGATTCACAGTTCACCTCAATAAAGCCAGCCTGCATACTTCCCTGCACATCAGAGACTCCCAGCCCAGTGACTCTGCTCTCTACCTC	38	TGTGCAGCAAGCGACCAGGGAGGCAGAGCTCTGATATTT	38	GGAACAGGAACCACGGTATCAGTCAGCCCCA	38	QQKVQQSPESLIVPEGGMASLNCTSS	DRNVDY	FWWYRQHSGKSPKMLMS	IFSNGE	KEEGRFTVHLNKASLHTSLHIRDSQPSDSALYL	CAASDQGGRALIF	GTGTTVSVSP_	::::0:78:96:147:165:264:-1:276:::::277:-3:303:334::
8	763	0.0052346	CAACAGAAGGTGCAGCAGAGCCCAGAATCCCTCATTGTTCCAGAGGGAGGCATGGCCTCTCTCAACTGCACTTCCAGTGATCGTAATGTTGACTACTTCTGGTGGTACAGACAGCACTCTGGGAAAAGCCCCAAGATGCTGATGTCTATCTTCTCCAATGGTGAAAAGGAAGAAGGCAGATTCACAGTTCACCTCAATAAAGCCAGCCTGCATACTTCCCTGCACATCAGAGACTCCCAGCCCAGTGACTCTGCTCTCTACCTCTGTGCAGCAAGATCTTCTGGCAGCTGGCAACTCATCTTTGGATCTGGAACCCAACTGACAGTTATGCCTG	GGGGGGGGGGGGGGGGGGGGGGGGGGGGGGGGGGGGGGGGGGGGGGGGGGGGGGGGGGGGGGGGGGGGGGGGGGGGGGGGGGGGGGGGGGGGGGGGGGGGGGGGGGGGGGGGGGGGGGGGGGGGGGGGGGGGGGGGGGGGGGGGGGGGGGGGGGGGGGGGGGGGGGGGGGGGGGGGGGGGGGGGGGGGGGGGGGGGGGGGGGGGGGGGGGGGGGGGGGGGGGGGGGGGGGGGGGGGGGGGGGGGGGGGGGGGGGGGGGGGGGGGGGGGGGGGGGGGGGGGGGGGGGGGGGGGGGGGGGGGGGGGGGGGGGGGGGGGGGGGGGGGGGGGGGGGGG	TRAV7-2*00(1376),TRAV7D-2*00(1376)		TRAJ22*00(285)	TRAC*00(143.9)	0|286|297|0|283|DC275DG278DG282|1379.0;0|286|297|0|283|DC275DG278DG282|1379.0		21|80|80|275|334||295.0		CAACAGAAGGTGCAGCAGAGCCCAGAATCCCTCATTGTTCCAGAGGGAGGCATGGCCTCTCTCAACTGCACTTCCAGT	38	GATCGTAATGTTGACTAC	38	TTCTGGTGGTACAGACAGCACTCTGGGAAAAGCCCCAAGATGCTGATGTCT	38	ATCTTCTCCAATGGTGAA	38	AAGGAAGAAGGCAGATTCACAGTTCACCTCAATAAAGCCAGCCTGCATACTTCCCTGCACATCAGAGACTCCCAGCCCAGTGACTCTGCTCTCTACCTC	38	TGTGCAGCAAGATCTTCTGGCAGCTGGCAACTCATCTTT	38	GGATCTGGAACCCAACTGACAGTTATGCCTG	38	QQKVQQSPESLIVPEGGMASLNCTSS	DRNVDY	FWWYRQHSGKSPKMLMS	IFSNGE	KEEGRFTVHLNKASLHTSLHIRDSQPSDSALYL	CAARSSGSWQLIF	GSGTQLTVMP_	::::0:78:96:147:165:264:9:283:::::275:-1:303:334::
9	736	0.00504936	GGAGATCAGGTGGAGCAGAGTCCTTCAGCCCTGAGCCTCCACGAGGGAACCGGTTCTGCTCTGAGATGCAATTTTACTACCACCATGAGGGCTGTGCAGTGGTTCCGAAAGAATTCCAGGGGCAGCCTCATCAATCTGTTCTACTTGGCTTCAGGAACAAAGGAGAATGGGAGGCTAAAGTCAGCATTTGATTCTAAGGAGCGCTACAGCACCCTGCACATCAGGGATGCCCAGCTGGAGGACTCAGGCACTTACTTCTGTGCTGCCCCGAATTATAACCAGGGGAAGCTTATCTTTGGACAGGGAACCAAGTTATCTATCAAGCCCA	GGGGGGGGGGGGGGGGGGGGGGGGGGGGGGGGGGGGGGGGGGGGGGGGGGGGGGGGGGGGGGGGGGGGGGGGGGGGGGGGGGGGGGGGGGGGGGGGGGGGGGGGGGGGGGGGGGGGGGGGGGGGGGGGGGGGGGGGGGGGGGGGGGGGGGGGGGGGGGGGGGGGGGGGGGGGGGGGGGGGGGGGGGGGGGGGGGGGGGGGGGGGGGGGGGGGGGGGGGGGGGGGGGGGGGGGGGGGGGGGGGGGGGGGGGGGGGGGGGGGGGGGGGGGGGGGGGGGGGGGGGGGGGGGGGGGGGGGGGGGGGGGGGGGGGGGGGGGGGGGGGGGGGGG	TRAV4D-4*00(1330),TRAV4N-4*00(1330),TRAV4-4-DV10*00(1218)		TRAJ23*00(295)	TRAC*00(144.6)	0|266|291|0|266||1330.0;0|266|291|0|266||1330.0;0|266|291|0|266|SG77TSA106GSC108AST174CSA183GSC188TSA189GSA201C|1218.0		21|80|80|269|328||295.0		GGAGATCAGGTGGAGCAGAGTCCTTCAGCCCTGAGCCTCCACGAGGGAACCGGTTCTGCTCTGAGATGCAATTTTACT	38	ACCACCATGAGGGCT	38	GTGCAGTGGTTCCGAAAGAATTCCAGGGGCAGCCTCATCAATCTGTTCTAC	38	TTGGCTTCAGGAACA	38	AAGGAGAATGGGAGGCTAAAGTCAGCATTTGATTCTAAGGAGCGCTACAGCACCCTGCACATCAGGGATGCCCAGCTGGAGGACTCAGGCACTTACTTC	38	TGTGCTGCCCCGAATTATAACCAGGGGAAGCTTATCTTT	38	GGACAGGGAACCAAGTTATCTATCAAGCCCA	38	GDQVEQSPSALSLHEGTGSALRCNFT	TTMRA	VQWFRKNSRGSLINLFY	LASGT	KENGRLKSAFDSKERYSTLHIRDAQLEDSGTYF	CAAPNYNQGKLIF	GQGTKLSIKP_	::::0:78:93:144:159:258:-5:266:::::269:-1:297:328::
10	734	0.00503564	CAGCAGAAGGTGCAGCAGAGCCCAGAATCCCTCACTGTCTCAGAGGGAGCCATGGCCTCTCTCAACTGCACGTTCAGTGATGGTACTTCTAACAACTTCAGGTGGTACAGACAGCATTCTGCGAAAGGCCTTGAGGTGCTAGTGTCCATCTTCTCTGATGGTGAAAAGGAAGAAGGCAGATTTACAGCTCACCTCAATAGAGCCAACTTGCATGTTTCCCTACACATCAGAGAACCACAACCCAGTGACTCTGCTGTCTACCTCTGTGCAGTGAGCTCGAATAGCAATAACAGAATCTTCTTTGGTGATGGGACGCAGCTGGTGGTGAAGCCCA	GGGGGGGGGGGGGGGGGGGGGGGGGGGGGGGGGGGGGGGGGGGGGGGGGGGGGGGGGGGGGGGGGGGGGGGGGGGGGGGGGGGGGGGGGGGGGGGGGGGGGGGGGGGGGGGGGGGGGGGGGGGGGGGGGGGGGGGGGGGGGGGGGGGGGGGGGGGGGGGGGGGGGGGGGGGGGGGGGGGGGGGGGGGGGGGGGGGGGGGGGGGGGGGGGGGGGGGGGGGGGGGGGGGGGGGGGGGGGGGGGGGGGGGGGGGGGGGGGGGGGGGGGGGGGGGGGGGGGGGGGGGGGGGGGGGGGGGGGGGGGGGGGGGGGGGGGGGGGGGGGGGGGGGGGGGGGG	TRAV7-5*00(1380)		TRAJ31*00(280)	TRAC*00(145.2)	0|276|297|0|276||1380.0		21|77|77|278|334||280.0		CAGCAGAAGGTGCAGCAGAGCCCAGAATCCCTCACTGTCTCAGAGGGAGCCATGGCCTCTCTCAACTGCACGTTCAGT	38	GATGGTACTTCTAACAAC	38	TTCAGGTGGTACAGACAGCATTCTGCGAAAGGCCTTGAGGTGCTAGTGTCC	38	ATCTTCTCTGATGGTGAA	38	AAGGAAGAAGGCAGATTTACAGCTCACCTCAATAGAGCCAACTTGCATGTTTCCCTACACATCAGAGAACCACAACCCAGTGACTCTGCTGTCTACCTC	38	TGTGCAGTGAGCTCGAATAGCAATAACAGAATCTTCTTT	38	GGTGATGGGACGCAGCTGGTGGTGAAGCCCA	38	QQKVQQSPESLTVSEGAMASLNCTFS	DGTSNN	FRWYRQHSAKGLEVLVS	IFSDGE	KEEGRFTAHLNRANLHVSLHIREPQPSDSAVYL	CAVSSNSNNRIFF	GDGTQLVVKP_	::::0:78:96:147:165:264:-1:276:::::278:-1:303:334::
11	541	0.00371156	CAGCAGAAGGTGCAGCAGAGCCCAGAATCCCTCACTGTCTCAGAGGGAGCCATGGCCTCTCTCAACTGCACGTTCAGTGATGGTACTTCTAACAACTTCAGGTGGTACAGACAGCATTCTGCGAAAGGCCTTGAGGTGCTAGTGTCCATCTTCTCTGATGGTGAAAAGGAAGAAGGCAGATTTACAGCTCACCTCAATAGAGCCAACTTGCATGTTTCCCTACACATCAGAGAACCACAACCCAGTGACTCTGCTGTCTACCTCTGTGCAGTGAGTGCATCTTCTGGCAGCTGGCAACTCATCTTTGGATCTGGAACCCAACTGACAGTTATGCCTG	GGGGGGGGGGGGGGGGGGGGGGGGGGGGGGGGGGGGGGGGGGGGGGGGGGGGGGGGGGGGGGGGGGGGGGGGGGGGGGGGGGGGGGGGGGGGGGGGGGGGGGGGGGGGGGGGGGGGGGGGGGGGGGGGGGGGGGGGGGGGGGGGGGGGGGGGGGGGGGGGGGGGGGGGGGGGGGGGGGGGGGGGGGGGGGGGGGGGGGGGGGGGGGGGGGGGGGGGGGGGGGGGGGGGGGGGGGGGGGGGGGGGGGGGGGGGGGGGGGGGGGGGGGGGGGGGGGGGGGGGGGGGGGGGGGGGGGGGGGGGGGGGGGGGGGGGGGGGGGGGGGGGGGGGGGGGGGGGG	TRAV7-5*00(1375)		TRAJ22*00(310)	TRAC*00(145.3)	0|275|297|0|275||1375.0		18|80|80|275|337||310.0		CAGCAGAAGGTGCAGCAGAGCCCAGAATCCCTCACTGTCTCAGAGGGAGCCATGGCCTCTCTCAACTGCACGTTCAGT	38	GATGGTACTTCTAACAAC	38	TTCAGGTGGTACAGACAGCATTCTGCGAAAGGCCTTGAGGTGCTAGTGTCC	38	ATCTTCTCTGATGGTGAA	38	AAGGAAGAAGGCAGATTTACAGCTCACCTCAATAGAGCCAACTTGCATGTTTCCCTACACATCAGAGAACCACAACCCAGTGACTCTGCTGTCTACCTC	38	TGTGCAGTGAGTGCATCTTCTGGCAGCTGGCAACTCATCTTT	38	GGATCTGGAACCCAACTGACAGTTATGCCTG	38	QQKVQQSPESLTVSEGAMASLNCTFS	DGTSNN	FRWYRQHSAKGLEVLVS	IFSDGE	KEEGRFTAHLNRANLHVSLHIREPQPSDSAVYL	CAVSASSGSWQLIF	GSGTQLTVMP_	::::0:78:96:147:165:264:-2:275:::::275:2:306:337::
12	537	0.00368411	GGAGATCAGGTGGAGCAGAGTCCTTCAGCCCTGAGCCTCCACGAGGGAACCGGTTCTGCTCTGAGATGCAATTTTACGACCACCATGAGGGCTGTGCAGTGGTTCCAACAGAATTCCAGGGGCAGCCTCATCAATCTGTTCTACTTGGCTTCAGGAACAAAGGAGAATGGGAGGTTAAAGTCAACATTCAATTCTAAGGAGAGCTACAGCACCCTGCACATCAGGGATGCCCAGCTGGAGGACTCAGGCACTTACTTCTGTGCTGCTGATAACAACAATGCCCCACGATTTGGAGCGGGAACCAAATTATCAGTAAAACCAA	GGGGGGGGGGGGGGGGGGGGGGGGGGGGGGGGGGGGGGGGGGGGGGGGGGGGGGGGGGGGGGGGGGGGGGGGGGGGGGGGGGGGGGGGGGGGGGGGGGGGGGGGGGGGGGGGGGGGGGGGGGGGGGGGGGGGGGGGGGGGGGGGGGGGGGGGGGGGGGGGGGGGGGGGGGGGGGGGGGGGGGGGGGGGGGGGGGGGGGGGGGGGGGGGGGGGGGGGGGGGGGGGGGGGGGGGGGGGGGGGGGGGGGGGGGGGGGGGGGGGGGGGGGGGGGGGGGGGGGGGGGGGGGGGGGGGGGGGGGGGGGGGGGGGGGGGGGGGGGGGGG	TRAV4-4-DV10*00(1345),TRAV4D-4*00(1233),TRAV4N-4*00(1233)		TRAJ43*00(270)	TRAC*00(144.9)	0|269|291|0|269||1345.0;0|269|291|0|269|ST77GSG106ASA108CSC174TSG183AST188CSG189ASC201A|1233.0;0|269|291|0|269|ST77GSG106ASA108CSC174TSG183AST188CSG189ASC201A|1233.0		23|77|77|268|322||270.0		GGAGATCAGGTGGAGCAGAGTCCTTCAGCCCTGAGCCTCCACGAGGGAACCGGTTCTGCTCTGAGATGCAATTTTACG	38	ACCACCATGAGGGCT	38	GTGCAGTGGTTCCAACAGAATTCCAGGGGCAGCCTCATCAATCTGTTCTAC	38	TTGGCTTCAGGAACA	38	AAGGAGAATGGGAGGTTAAAGTCAACATTCAATTCTAAGGAGAGCTACAGCACCCTGCACATCAGGGATGCCCAGCTGGAGGACTCAGGCACTTACTTC	38	TGTGCTGCTGATAACAACAATGCCCCACGATTT	38	GGAGCGGGAACCAAATTATCAGTAAAACCAA	38	GDQVEQSPSALSLHEGTGSALRCNFT	TTMRA	VQWFQQNSRGSLINLFY	LASGT	KENGRLKSTFNSKESYSTLHIRDAQLEDSGTYF	CAADNNNAPRF	GAGTKLSVKP_	::::0:78:93:144:159:258:-2:269:::::268:-3:291:322::
13	519	0.00356062	CAACAGAAGGTGCAGCAGAGCCCAGAATCCCTCATTGTTCCAGAGGGAGGCATGGCCTCTCTCAACTGCACTTCCAGTGATCGTAATGTTGACTACTTCTGGTGGTACAGACAGCACTCTGGGAAAAGCCCCAAGATGCTGATGTCTATCTTCTCCAATGGTGAAAAGGAAGAAGGCAGATTCACAGTTCACCTCAATAAAGCCAGCCTGCATACTTCCCTGCACATCAGAGACTCCCAGCCCAGTGACTCTGCTCTCTACCTCTGTGCAGCAAGCGCATCTTCTGGCAGCTGGCAACTCATCTTTGGATCTGGAACCCAACTGACAGTTATGCCTG	GGGGGGGGGGGGGGGGGGGGGGGGGGGGGGGGGGGGGGGGGGGGGGGGGGGGGGGGGGGGGGGGGGGGGGGGGGGGGGGGGGGGGGGGGGGGGGGGGGGGGGGGGGGGGGGGGGGGGGGGGGGGGGGGGGGGGGGGGGGGGGGGGGGGGGGGGGGGGGGGGGGGGGGGGGGGGGGGGGGGGGGGGGGGGGGGGGGGGGGGGGGGGGGGGGGGGGGGGGGGGGGGGGGGGGGGGGGGGGGGGGGGGGGGGGGGGGGGGGGGGGGGGGGGGGGGGGGGGGGGGGGGGGGGGGGGGGGGGGGGGGGGGGGGGGGGGGGGGGGGGGGGGGGGGGGGGGGGG	TRAV7-2*00(1380),TRAV7D-2*00(1380)		TRAJ22*00(305)	TRAC*00(144.2)	0|276|297|0|276||1380.0;0|276|297|0|276||1380.0		19|80|80|276|337||305.0		CAACAGAAGGTGCAGCAGAGCCCAGAATCCCTCATTGTTCCAGAGGGAGGCATGGCCTCTCTCAACTGCACTTCCAGT	38	GATCGTAATGTTGACTAC	38	TTCTGGTGGTACAGACAGCACTCTGGGAAAAGCCCCAAGATGCTGATGTCT	38	ATCTTCTCCAATGGTGAA	38	AAGGAAGAAGGCAGATTCACAGTTCACCTCAATAAAGCCAGCCTGCATACTTCCCTGCACATCAGAGACTCCCAGCCCAGTGACTCTGCTCTCTACCTC	38	TGTGCAGCAAGCGCATCTTCTGGCAGCTGGCAACTCATCTTT	38	GGATCTGGAACCCAACTGACAGTTATGCCTG	38	QQKVQQSPESLIVPEGGMASLNCTSS	DRNVDY	FWWYRQHSGKSPKMLMS	IFSNGE	KEEGRFTVHLNKASLHTSLHIRDSQPSDSALYL	CAASASSGSWQLIF	GSGTQLTVMP_	::::0:78:96:147:165:264:-1:276:::::276:1:306:337::
14	503	0.00345085	GGAGATCAGGTGGAGCAGAGTCCTTCAGCCCTGAGCCTCCACGAGGGAACCGGTTCTGCTCTGAGATGCAATTTTACTACCACCATGAGGGCTGTGCAGTGGTTCCGAAAGAATTCCAGGGGCAGCCTCATCAATCTGTTCTACTTGGCTTCAGGAACAAAGGAGAATGGGAGGCTAAAGTCAGCATTTGATTCTAAGGAGCGCTACAGCACCCTGCACATCAGGGATGCCCAGCTGGAGGACTCAGGCACTTACTTCTGTGCTGCCCCCGGGACTGGAGGCTATAAAGTGGTCTTTGGAAGTGGGACTCGATTGCTGGTAAGCCCTG	GGGGGGGGGGGGGGGGGGGGGGGGGGGGGGGGGGGGGGGGGGGGGGGGGGGGGGGGGGGGGGGGGGGGGGGGGGGGGGGGGGGGGGGGGGGGGGGGGGGGGGGGGGGGGGGGGGGGGGGGGGGGGGGGGGGGGGGGGGGGGGGGGGGGGGGGGGGGGGGGGGGGGGGGGGGGGGGGGGGGGGGGGGGGGGGGGGGGGGGGGGGGGGGGGGGGGGGGGGGGGGGGGGGGGGGGGGGGGGGGGGGGGGGGGGGGGGGGGGGGGGGGGGGGGGGGGGGGGGGGGGGGGGGGGGGGGGGGGGGGGGGGGGGGGGGGGGGGGGGGGGGGGGGG	TRAV4D-4*00(1330),TRAV4N-4*00(1330),TRAV4-4-DV10*00(1218)		TRAJ12*00(300.3)	TRAC*00(144.9)	0|266|291|0|266||1330.0;0|266|291|0|266||1330.0;0|266|291|0|266|SG77TSA106GSC108AST174CSA183GSC188TSA189GSA201C|1218.0		16|79|79|265|328|SG20C|301.0		GGAGATCAGGTGGAGCAGAGTCCTTCAGCCCTGAGCCTCCACGAGGGAACCGGTTCTGCTCTGAGATGCAATTTTACT	38	ACCACCATGAGGGCT	38	GTGCAGTGGTTCCGAAAGAATTCCAGGGGCAGCCTCATCAATCTGTTCTAC	38	TTGGCTTCAGGAACA	38	AAGGAGAATGGGAGGCTAAAGTCAGCATTTGATTCTAAGGAGCGCTACAGCACCCTGCACATCAGGGATGCCCAGCTGGAGGACTCAGGCACTTACTTC	38	TGTGCTGCCCCCGGGACTGGAGGCTATAAAGTGGTCTTT	38	GGAAGTGGGACTCGATTGCTGGTAAGCCCTG	38	GDQVEQSPSALSLHEGTGSALRCNFT	TTMRA	VQWFRKNSRGSLINLFY	LASGT	KENGRLKSAFDSKERYSTLHIRDAQLEDSGTYF	CAAPGTGGYKVVF	GSGTRLLVSP_	::::0:78:93:144:159:258:-5:266:::::265:4:297:328::
15	416	0.00285399	CAGCAGCAGGTGAGACAAAGTCCCCAATCTCTGACAGTCTGGGAAGGAGAGACAGCAATTCTGAACTGCAGTTATGAGGACAGCACTTTTGACTACTTCCCATGGTACCATCAGTTCCCTGGGGAAAGCCCTGCACTCCTGATAGCCATACGTCCAGTGTCCAATAAAAAGGAAGATGGACGATTCACAATCTTCTTCAATAAAAGGGAGAAAAAGTTCTCCTTGCACATCGCAGACTCTCAGCCTGGAGACTCAGCCACCTACTTCTGTGCAGCAAACTATGGAAATGAGAAAATAACTTTTGGGGCTGGAACCAAACTCACCATTAAACCCA	GGGGGGGGGGGGGGGGGGGGGGGGGGGGGGGGGGGGGGGGGGGGGGGGGGGGGGGGGGGGGGGGGGGGGGGGGGGGGGGGGGGGGGGGGGGGGGGGGGGGGGGGGGGGGGGGGGGGGGGGGGGGGGGGGGGGGGGGGGGGGGGGGGGGGGGGGGGGGGGGGGGGGGGGGGGGGGGGGGGGGGGGGGGGGGGGGGGGGGGGGGGGGGGGGGGGGGGGGGGGGGGGGGGGGGGGGGGGGGGGGGGGGGGGGGGGGGGGGGGGGGGGGGGGGGGGGGGGGGGGGGGGGGGGGGGGGGGGGGGGGGGGGGGGGGGGGGGGGGGGGGGGGGGGGGGGGG	TRAV14-2*00(1385),TRAV14D-2*00(1287),TRAV14N-2*00(1287),TRAV14D-1*00(1231.3),TRAV14N-1*00(1231.3)		TRAJ48*00(290)	TRAC*00(144.9)	0|277|300|0|277||1385.0;0|277|300|0|277|ST108CSG109ASG110TSA120GSC216TSA231GST257C|1287.0;0|277|300|0|277|ST108CSG109ASG110TSA120GSC216TSA231GST257C|1287.0;0|277|300|0|277|SC53ASA90GSG110TSG126AST144GST153CSG162ASC216TSA231GST257C|1245.0;0|277|300|0|277|SC53ASA90GSG110TSG126AST144GST153CSG162ASC216TSA231GST257C|1245.0		20|81|81|273|334|SC22A|291.0		CAGCAGCAGGTGAGACAAAGTCCCCAATCTCTGACAGTCTGGGAAGGAGAGACAGCAATTCTGAACTGCAGTTATGAG	38	GACAGCACTTTTGACTAC	38	TTCCCATGGTACCATCAGTTCCCTGGGGAAAGCCCTGCACTCCTGATAGCC	38	ATACGTCCAGTGTCCAATAAA	38	AAGGAAGATGGACGATTCACAATCTTCTTCAATAAAAGGGAGAAAAAGTTCTCCTTGCACATCGCAGACTCTCAGCCTGGAGACTCAGCCACCTACTTC	38	TGTGCAGCAAACTATGGAAATGAGAAAATAACTTTT	38	GGGGCTGGAACCAAACTCACCATTAAACCCA	38	QQQVRQSPQSLTVWEGETAILNCSYE	DSTFDY	FPWYHQFPGESPALLIA	IRPVSNK	KEDGRFTIFFNKREKKFSLHIADSQPGDSATYF	CAANYGNEKITF	GAGTKLTIKP_	::::0:78:96:147:168:267:-3:277:::::273:0:303:334::
16	415	0.00284713	GGAGATTCCGTGACTCAAACAGAAGGCCCAGTGACCGTCTCAGAAAGCGAGTCCCTGATAATAAATTGCACGTATTCAGCCACAAGCATAGCTTACCCTAATCTTTTCTGGTATGTTCGATATCCTGGAGAAGGTCTACAACTCCTCCTGAAAGTCATTACGGCTGGCCAGAAGGGAAGCAGCAGAGGGTTTGAAGCCACATACAATAAAGAAACCACCTCCTTCCACTTGCAGAAAGCCTCAGTGCAAGAGTCAGACTCGGCTGTGTACTACTGTGCTCTGGCAGGCCAGGGAGGCAGAGCTCTGATATTTGGAACAGGAACCACGGTATCAGTCAGCCCCA	GGGGGGGGGGGGGGGGGGGGGGGGGGGGGGGGGGGGGGGGGGGGGGGGGGGGGGGGGGGGGGGGGGGGGGGGGGGGGGGGGGGGGGGGGGGGGGGGGGGGGGGGGGGGGGGGGGGGGGGGGGGGGGGGGGGGGGGGGGGGGGGGGGGGGGGGGGGGGGGGGGGGGGGGGGGGGGGGGGGGGGGGGGGGGGGGGGGGGGGGGGGGGGGGGGGGGGGGGGGGGGGGGGGGGGGGGGGGGGGGGGGGGGGGGGGGGGGGGGGGGGGGGGGGGGGGGGGGGGGGGGGGGGGGGGGGGGGGGGGGGGGGGGGGGGGGGGGGGGGGGGGGGGGGGGGGGGGGGGGGGGG	TRAV6-6*00(1415),TRAV6D-6*00(1415),TRAV6N-6*00(1326)		TRAJ15*00(280)	TRAC*00(144.1)	0|283|307|0|283||1415.0;0|283|307|0|283||1415.0;0|282|307|0|282|SA28CST35CSA48GSG91CSG213ASC275T|1326.0		24|80|80|287|343||280.0		GGAGATTCCGTGACTCAAACAGAAGGCCCAGTGACCGTCTCAGAAAGCGAGTCCCTGATAATAAATTGCACGTATTCA	38	GCCACAAGCATAGCTTACCCTAAT	38	CTTTTCTGGTATGTTCGATATCCTGGAGAAGGTCTACAACTCCTCCTGAAA	38	GTCATTACGGCTGGCCAGAAG	38	GGAAGCAGCAGAGGGTTTGAAGCCACATACAATAAAGAAACCACCTCCTTCCACTTGCAGAAAGCCTCAGTGCAAGAGTCAGACTCGGCTGTGTACTAC	38	TGTGCTCTGGCAGGCCAGGGAGGCAGAGCTCTGATATTT	38	GGAACAGGAACCACGGTATCAGTCAGCCCCA	38	GDSVTQTEGPVTVSESESLIINCTYS	ATSIAYPN	LFWYVRYPGEGLQLLLK	VITAGQK	GSSRGFEATYNKETTSFHLQKASVQESDSAVYY	CALAGQGGRALIF	GTGTTVSVSP_	::::0:78:102:153:174:273:-4:283:::::287:-4:312:343::
17	376	0.00257957	GGAGATCAGGTGGAGCAGAGTCCTTCAGCCCTGAGCCTCCACGAGGGAACCGGTTCTGCTCTGAGATGCAATTTTACTACCACCATGAGGGCTGTGCAGTGGTTCCGAAAGAATTCCAGGGGCAGCCTCATCAATCTGTTCTACTTGGCTTCAGGAACAAAGGAGAATGGGAGGCTAAAGTCAGCATTTGATTCTAAGGAGCGCTACAGCACCCTGCACATCAGGGATGCCCAGCTGGAGGACTCAGGCACTTACTTCTGTGCTGCTCCCGGGACTGGAGGCTATAAAGTGGTCTTTGGAAGTGGGACTCGATTGCTGGTAAGCCCTG	GGGGGGGGGGGGGGGGGGGGGGGGGGGGGGGGGGGGGGGGGGGGGGGGGGGGGGGGGGGGGGGGGGGGGGGGGGGGGGGGGGGGGGGGGGGGGGGGGGGGGGGGGGGGGGGGGGGGGGGGGGGGGGGGGGGGGGGGGGGGGGGGGGGGGGGGGGGGGGGGGGGGGGGGGGGGGGGGGGGGGGGGGGGGGGGGGGGGGGGGGGGGGGGGGGGGGGGGGGGGGGGGGGGGGGGGGGGGGGGGGGGGGGGGGGGGGGGGGGGGGGGGGGGGGGGGGGGGGGGGGGGGGGGGGGGGGGGGGGGGGGGGGGGGGGGGGGGGGGGGGGGGGGGG	TRAV4D-4*00(1335),TRAV4N-4*00(1335),TRAV4-4-DV10*00(1223)		TRAJ12*00(293)	TRAC*00(143.4)	0|267|291|0|267||1335.0;0|267|291|0|267||1335.0;0|267|291|0|267|SG77TSA106GSC108AST174CSA183GSC188TSA189GSA201C|1223.0		17|79|79|267|328|DG23|293.0		GGAGATCAGGTGGAGCAGAGTCCTTCAGCCCTGAGCCTCCACGAGGGAACCGGTTCTGCTCTGAGATGCAATTTTACT	38	ACCACCATGAGGGCT	38	GTGCAGTGGTTCCGAAAGAATTCCAGGGGCAGCCTCATCAATCTGTTCTAC	38	TTGGCTTCAGGAACA	38	AAGGAGAATGGGAGGCTAAAGTCAGCATTTGATTCTAAGGAGCGCTACAGCACCCTGCACATCAGGGATGCCCAGCTGGAGGACTCAGGCACTTACTTC	38	TGTGCTGCTCCCGGGACTGGAGGCTATAAAGTGGTCTTT	38	GGAAGTGGGACTCGATTGCTGGTAAGCCCTG	38	GDQVEQSPSALSLHEGTGSALRCNFT	TTMRA	VQWFRKNSRGSLINLFY	LASGT	KENGRLKSAFDSKERYSTLHIRDAQLEDSGTYF	CAAPGTGGYKVVF	GSGTRLLVSP_	::::0:78:93:144:159:258:-4:267:::::267:3:297:328::
18	367	0.00251782	GGCCAGCAAGTTAAACAAAGCTCTCCATCGCTGACTGTTCAAGAGGGAGGGATATCGATCCTGAATTGTGACTACGAGAATGATATGTTTGACTATTTTGCCTGGTACAAAAAATACCCTGACAACAGCCCCACACTCCTGATATCCGTACGCTCAAATGTGGATAAGAGGGAAGACGGAAGACTCACAGTTTTCTTGAACAAAAGCGGCAAACACTTCTCACTGCACATCACAGCCTCCCAGCCTGAAGACACAGCAGTGTACCTCTGCGCAGCAGGTGCGAGGGCTACTGGAGGCAATAATAAGCTGACTTTTGGTCAAGGAACCGTTCTGAGTGTTATACCAG	GGGGGGGGGGGGGGGGGGGGGGGGGGGGGGGGGGGGGGGGGGGGGGGGGGGGGGGGGGGGGGGGGGGGGGGGGGGGGGGGGGGGGGGGGGGGGGGGGGGGGGGGGGGGGGGGGGGGGGGGGGGGGGGGGGGGGGGGGGGGGGGGGGGGGGGGGGGGGGGGGGGGGGGGGGGGGGGGGGGGGGGGGGGGGGGGGGGGGGGGGGGGGGGGGGGGGGGGGGGGGGGGGGGGGGGGGGGGGGGGGGGGGGGGGGGGGGGGGGGGGGGGGGGGGGGGGGGGGGGGGGGGGGGGGGGGGGGGGGGGGGGGGGGGGGGGGGGGGGGGGGGGGGGGGGGGGGGGGGGGGGGGGG	TRAV19*00(1405)		TRAJ56*00(310)	TRAC*00(144)	0|281|300|0|281||1405.0		21|83|83|284|346||310.0		GGCCAGCAAGTTAAACAAAGCTCTCCATCGCTGACTGTTCAAGAGGGAGGGATATCGATCCTGAATTGTGACTACGAG	38	AATGATATGTTTGACTAT	38	TTTGCCTGGTACAAAAAATACCCTGACAACAGCCCCACACTCCTGATATCC	38	GTACGCTCAAATGTGGATAAG	38	AGGGAAGACGGAAGACTCACAGTTTTCTTGAACAAAAGCGGCAAACACTTCTCACTGCACATCACAGCCTCCCAGCCTGAAGACACAGCAGTGTACCTC	38	TGCGCAGCAGGTGCGAGGGCTACTGGAGGCAATAATAAGCTGACTTTT	38	GGTCAAGGAACCGTTCTGAGTGTTATACCAG	38	GQQVKQSSPSLTVQEGGISILNCDYE	NDMFDY	FAWYKKYPDNSPTLLIS	VRSNVDK	REDGRLTVFLNKSGKHFSLHITASQPEDTAVYL	CAAGARATGGNNKLTF	GQGTVLSVIP_	::::0:78:96:147:168:267:1:281:::::284:-1:315:346::
19	344	0.00236003	CAGCAGAAGGTGCAGCAGAGCCCAGAATCCCTCACTGTCTCAGAGGGAGCCATGGCCTCTCTCAACTGCACGTTCAGTGATGGTACTTCTAACAACTTCAGGTGGTACAGACAGCATTCTGCGAAAGGCCTTGAGGTGCTAGTGTCCATCTTCTCTGATGGTGAAAAGGAAGAAGGCAGATTTACAGCTCACCTCAATAGAGCCAACTTGCATGTTTCCCTACACATCAGAGAACCACAACCCAGTGACTCTGCTGTCTACCTCTGTGCAGTGAGCGGGGCTACTGGAGGCAATAATAAGCTGACTTTTGGTCAAGGAACCGTTCTGAGTGTTATACCAG	GGGGGGGGGGGGGGGGGGGGGGGGGGGGGGGGGGGGGGGGGGGGGGGGGGGGGGGGGGGGGGGGGGGGGGGGGGGGGGGGGGGGGGGGGGGGGGGGGGGGGGGGGGGGGGGGGGGGGGGGGGGGGGGGGGGGGGGGGGGGGGGGGGGGGGGGGGGGGGGGGGGGGGGGGGGGGGGGGGGGGGGGGGGGGGGGGGGGGGGGGGGGGGGGGGGGGGGGGGGGGGGGGGGGGGGGGGGGGGGGGGGGGGGGGGGGGGGGGGGGGGGGGGGGGGGGGGGGGGGGGGGGGGGGGGGGGGGGGGGGGGGGGGGGGGGGGGGGGGGGGGGGGGGGGGGGGGGGGGGG	TRAV7-5*00(1380)		TRAJ56*00(310)	TRAC*00(144.7)	0|276|297|0|276||1380.0		21|83|83|278|340||310.0		CAGCAGAAGGTGCAGCAGAGCCCAGAATCCCTCACTGTCTCAGAGGGAGCCATGGCCTCTCTCAACTGCACGTTCAGT	38	GATGGTACTTCTAACAAC	38	TTCAGGTGGTACAGACAGCATTCTGCGAAAGGCCTTGAGGTGCTAGTGTCC	38	ATCTTCTCTGATGGTGAA	38	AAGGAAGAAGGCAGATTTACAGCTCACCTCAATAGAGCCAACTTGCATGTTTCCCTACACATCAGAGAACCACAACCCAGTGACTCTGCTGTCTACCTC	38	TGTGCAGTGAGCGGGGCTACTGGAGGCAATAATAAGCTGACTTTT	38	GGTCAAGGAACCGTTCTGAGTGTTATACCAG	38	QQKVQQSPESLTVSEGAMASLNCTFS	DGTSNN	FRWYRQHSAKGLEVLVS	IFSDGE	KEEGRFTAHLNRANLHVSLHIREPQPSDSAVYL	CAVSGATGGNNKLTF	GQGTVLSVIP_	::::0:78:96:147:165:264:-1:276:::::278:-1:309:340::
20	342	0.00234631	AGTCAACTAGCAGAAGAGAATTCGTGGGCCCTGAGCGTCCACGAGGGTGAAAGTGTCACGGTGAATTGTAGTTACAAGACATCCATAACTGCCCTACAGTGGTACAGACAGAAGTCAGGCAAAGGCCCTGCCCAGCTAATCTTAATACGTTCAAATGAGAGAGAGAAGCGCAATGGAAGACTCAGAGCCACCCTTGACACCTCCAGCCAGAGCAGCTCCTTGTCCATCACTGCTACTCGGTGTGAAGACACCGCTGTGTACTTCTGTGCTACTGCCCCGGATAGCAACTATCAGTTGATCTGGGGCTCTGGGACCAAGCTAATTATAAAGCCAG	GGGGGGGGGGGGGGGGGGGGGGGGGGGGGGGGGGGGGGGGGGGGGGGGGGGGGGGGGGGGGGGGGGGGGGGGGGGGGGGGGGGGGGGGGGGGGGGGGGGGGGGGGGGGGGGGGGGGGGGGGGGGGGGGGGGGGGGGGGGGGGGGGGGGGGGGGGGGGGGGGGGGGGGGGGGGGGGGGGGGGGGGGGGGGGGGGGGGGGGGGGGGGGGGGGGGGGGGGGGGGGGGGGGGGGGGGGGGGGGGGGGGGGGGGGGGGGGGGGGGGGGGGGGGGGGGGGGGGGGGGGGGGGGGGGGGGGGGGGGGGGGGGGGGGGGGGGGGGGGGGGGGGGGGGGGGGG	TRAV8-1*00(1370),TRAV8D-1*00(1328)		TRAJ33*00(280)	TRAC*00(143)	0|274|297|0|274||1370.0;0|274|297|0|274|SC21TST22CSG120A|1328.0		21|77|77|278|334||280.0		AGTCAACTAGCAGAAGAGAATTCGTGGGCCCTGAGCGTCCACGAGGGTGAAAGTGTCACGGTGAATTGTAGTTACAAG	38	ACATCCATAACTGCC	38	CTACAGTGGTACAGACAGAAGTCAGGCAAAGGCCCTGCCCAGCTAATCTTA	38	ATACGTTCAAATGAGAGAGAG	38	AAGCGCAATGGAAGACTCAGAGCCACCCTTGACACCTCCAGCCAGAGCAGCTCCTTGTCCATCACTGCTACTCGGTGTGAAGACACCGCTGTGTACTTC	38	TGTGCTACTGCCCCGGATAGCAACTATCAGTTGATCTGG	38	GGCTCTGGGACCAAGCTAATTATAAAGCCAG	38	SQLAEENSWALSVHEGESVTVNCSYK	TSITA	LQWYRQKSGKGPAQLIL	IRSNERE	KRNGRLRATLDTSSQSSSLSITATRCEDTAVYF	CATAPDSNYQLIW	GSGTKLIIKP_	::::0:78:93:144:165:264:-3:274:::::278:-1:303:334::
21	329	0.00225712	CAGGAGAAGGTACAGCAGAGCCCAGAATCCCTCATTGTCCCAGAGGGAGCCATGTCCTCCCTCAACTGCACTTTCAGCAACAGTGCTTCTCAGTCCATCTGGTGGTACCAACAGCATCCTGGGAAAGGCCCCGAAGCACTAATATCCATATTCTCTAATGGCAACAAGAAAGAAGGCAGATTGACAGTTTACCTCAATAGAGCCAGCCTGCATGTTTCCCTGCACATCAGAGACTCCCAGCCCAGTGACTCTGCCGTCTACCTCTGTGCAGTGAGGACACAGGTTGTGGGGCAGCTCACTTTCGGGAGGGGGACAAGACTCCAAGTTTATGCAA	GGGGGGGGGGGGGGGGGGGGGGGGGGGGGGGGGGGGGGGGGGGGGGGGGGGGGGGGGGGGGGGGGGGGGGGGGGGGGGGGGGGGGGGGGGGGGGGGGGGGGGGGGGGGGGGGGGGGGGGGGGGGGGGGGGGGGGGGGGGGGGGGGGGGGGGGGGGGGGGGGGGGGGGGGGGGGGGGGGGGGGGGGGGGGGGGGGGGGGGGGGGGGGGGGGGGGGGGGGGGGGGGGGGGGGGGGGGGGGGGGGGGGGGGGGGGGGGGGGGGGGGGGGGGGGGGGGGGGGGGGGGGGGGGGGGGGGGGGGGGGGGGGGGGGGGGGGGGGGGGGGGGGGGGGGGGGG	TRAV7N-6*00(1375),TRAV7-6*00(1249)		TRAJ5*00(300)	TRAC*00(142.9)	0|275|297|0|275||1375.0;0|275|297|0|275|SG54TST55CSG70CSG78ASA132GSC149ASA229GSC251TST254C|1249.0		22|82|82|274|334||300.0		CAGGAGAAGGTACAGCAGAGCCCAGAATCCCTCATTGTCCCAGAGGGAGCCATGTCCTCCCTCAACTGCACTTTCAGC	38	AACAGTGCTTCTCAGTCC	38	ATCTGGTGGTACCAACAGCATCCTGGGAAAGGCCCCGAAGCACTAATATCC	38	ATATTCTCTAATGGCAAC	38	AAGAAAGAAGGCAGATTGACAGTTTACCTCAATAGAGCCAGCCTGCATGTTTCCCTGCACATCAGAGACTCCCAGCCCAGTGACTCTGCCGTCTACCTC	38	TGTGCAGTGAGGACACAGGTTGTGGGGCAGCTCACTTTC	38	GGGAGGGGGACAAGACTCCAAGTTTATGCAA	38	QEKVQQSPESLIVPEGAMSSLNCTFS	NSASQS	IWWYQQHPGKGPEALIS	IFSNGN	KKEGRLTVYLNRASLHVSLHIRDSQPSDSAVYL	CAVRTQVVGQLTF	GRGTRLQVYA_	::::0:78:96:147:165:264:-2:275:::::274:-2:303:334::
22	322	0.0022091	GGAGACTCAGTGACTCAGACAGAAGGCCCAGTGACACTGTCTGAAGGGACTTCTCTGACTGTGAACTGTTCCTATGAAACCAAACAGTACCCAACCCTGTTCTGGTATGTGCAGTATCCCGGAGAAGGTCCACAGCTCCTCTTTAAAGTCCCAAAGGCCAACGAGAAGGGAAGCAACAGAGGTTTTGAAGCTACATACAATAAAGAAGCCACCTCCTTCCACTTGCAGAAAGCCTCAGTGCAAGAGTCAGACTCGGCTGTGTACTACTGTGCTCTGACCAATACAGGCAAATTAACCTTTGGGGATGGGACCGTGCTCACAGTGAAGCCAA	GGGGGGGGGGGGGGGGGGGGGGGGGGGGGGGGGGGGGGGGGGGGGGGGGGGGGGGGGGGGGGGGGGGGGGGGGGGGGGGGGGGGGGGGGGGGGGGGGGGGGGGGGGGGGGGGGGGGGGGGGGGGGGGGGGGGGGGGGGGGGGGGGGGGGGGGGGGGGGGGGGGGGGGGGGGGGGGGGGGGGGGGGGGGGGGGGGGGGGGGGGGGGGGGGGGGGGGGGGGGGGGGGGGGGGGGGGGGGGGGGGGGGGGGGGGGGGGGGGGGGGGGGGGGGGGGGGGGGGGGGGGGGGGGGGGGGGGGGGGGGGGGGGGGGGGGGGGGGGGGGGGGGGGGGGG	TRAV6-5*00(1385),TRAV6N-5*00(1380),TRAV6D-5*00(1212)		TRAJ27*00(275)	TRAC*00(144.6)	0|277|301|0|277||1385.0;0|276|301|0|276||1380.0;0|276|301|0|276|SG8ASA21GST26CST36CSG194AST197CSG198ASG205ASG206ASA207GSG242AST271C|1212.0		24|79|79|276|331||275.0		GGAGACTCAGTGACTCAGACAGAAGGCCCAGTGACACTGTCTGAAGGGACTTCTCTGACTGTGAACTGTTCCTATGAA	38	ACCAAACAGTACCCAACC	38	CTGTTCTGGTATGTGCAGTATCCCGGAGAAGGTCCACAGCTCCTCTTTAAA	38	GTCCCAAAGGCCAACGAGAAG	38	GGAAGCAACAGAGGTTTTGAAGCTACATACAATAAAGAAGCCACCTCCTTCCACTTGCAGAAAGCCTCAGTGCAAGAGTCAGACTCGGCTGTGTACTAC	38	TGTGCTCTGACCAATACAGGCAAATTAACCTTT	38	GGGGATGGGACCGTGCTCACAGTGAAGCCAA	38	GDSVTQTEGPVTLSEGTSLTVNCSYE	TKQYPT	LFWYVQYPGEGPQLLFK	VPKANEK	GSNRGFEATYNKEATSFHLQKASVQESDSAVYY	CALTNTGKLTF	GDGTVLTVKP_	::::0:78:96:147:168:267:-4:277:::::276:-4:300:331::
23	313	0.00214735	GATGCTAAGACTACACAACCAGATTCAATGGAAAGTACTGAAGGAGAAACGGTGCACTTGCCTTGTAGCCACGCCACAATCAGTGGAAACGAGTACATCTATTGGTACCGACAGGTTCCTCTTCAGGGTCCAGAATATGTGACTCACGGTCTACAACAAAATACAACCAATAGTATGGCTTTCCTGGCTATTGCCTCTGACAGAAAGTCAAGCACCTTGATCCTGCCTCATGTCAGCCTGAGAGACGCGGCTGTGTACCACTGTATCCTGAGAGCCACGGGTTACCAGAACTTCTATTTTGGGAAAGGAACAAGTTTGACTGTCATTCCAA	GGGGGGGGGGGGGGGGGGGGGGGGGGGGGGGGGGGGGGGGGGGGGGGGGGGGGGGGGGGGGGGGGGGGGGGGGGGGGGGGGGGGGGGGGGGGGGGGGGGGGGGGGGGGGGGGGGGGGGGGGGGGGGGGGGGGGGGGGGGGGGGGGGGGGGGGGGGGGGGGGGGGGGGGGGGGGGGGGGGGGGGGGGGGGGGGGGGGGGGGGGGGGGGGGGGGGGGGGGGGGGGGGGGGGGGGGGGGGGGGGGGGGGGGGGGGGGGGGGGGGGGGGGGGGGGGGGGGGGGGGGGGGGGGGGGGGGGGGGGGGGGGGGGGGGGGGGGGGGGGGGGGGGGGGGG	TRAV21/DV12*00(1370)		TRAJ49*00(280)	TRAC*00(144.3)	0|274|297|0|274||1370.0		23|79|79|275|331||280.0		GATGCTAAGACTACACAACCAGATTCAATGGAAAGTACTGAAGGAGAAACGGTGCACTTGCCTTGTAGCCACGCC	38	ACAATCAGTGGAAACGAGTAC	38	ATCTATTGGTACCGACAGGTTCCTCTTCAGGGTCCAGAATATGTGACTCAC	38	GGTCTACAACAAAAT	38	ACAACCAATAGTATGGCTTTCCTGGCTATTGCCTCTGACAGAAAGTCAAGCACCTTGATCCTGCCTCATGTCAGCCTGAGAGACGCGGCTGTGTACCAC	38	TGTATCCTGAGAGCCACGGGTTACCAGAACTTCTATTTT	38	GGGAAAGGAACAAGTTTGACTGTCATTCCAA	38	DAKTTQPDSMESTEGETVHLPCSHA	TISGNEY	IYWYRQVPLQGPEYVTH	GLQQN	TTNSMAFLAIASDRKSSTLILPHVSLRDAAVYH	CILRATGYQNFYF	GKGTSLTVIP_	::::0:75:96:147:162:261:-3:274:::::275:-3:300:331::
24	305	0.00209247	CAGGAGAAGGTACAGCAGAGCCCAGAATCCCTCATTGTCCCAGAGGGAGCCATGTCCTCCCTCAACTGCACTTTCAGCAACAGTGCTTCTCAGTCCATCTGGTGGTACCAACAGCATCCTGGGAAAGGCCCCGAAGCACTAATATCCATATTCTCTAATGGCAACAAGAAAGAAGGCAGATTGACAGTTTACCTCAATAGAGCCAGCCTGCATGTTTCCCTGCACATCAGAGACTCCCAGCCCAGTGACTCTGCCGTCTACCTCTGTGCAGTGAAGGGGACTGGAGGCTATAAAGTGGTCTTTGGAAGTGGGACTCGATTGCTGGTAAGCCCTG	GGGGGGGGGGGGGGGGGGGGGGGGGGGGGGGGGGGGGGGGGGGGGGGGGGGGGGGGGGGGGGGGGGGGGGGGGGGGGGGGGGGGGGGGGGGGGGGGGGGGGGGGGGGGGGGGGGGGGGGGGGGGGGGGGGGGGGGGGGGGGGGGGGGGGGGGGGGGGGGGGGGGGGGGGGGGGGGGGGGGGGGGGGGGGGGGGGGGGGGGGGGGGGGGGGGGGGGGGGGGGGGGGGGGGGGGGGGGGGGGGGGGGGGGGGGGGGGGGGGGGGGGGGGGGGGGGGGGGGGGGGGGGGGGGGGGGGGGGGGGGGGGGGGGGGGGGGGGGGGGGGGGGGGGGGGGGG	TRAV7N-6*00(1370),TRAV7-6*00(1244)		TRAJ12*00(295)	TRAC*00(145.4)	0|274|297|0|274||1370.0;0|274|297|0|274|SG54TST55CSG70CSG78ASA132GSC149ASA229GSC251TST254C|1244.0		20|79|79|275|334||295.0		CAGGAGAAGGTACAGCAGAGCCCAGAATCCCTCATTGTCCCAGAGGGAGCCATGTCCTCCCTCAACTGCACTTTCAGC	38	AACAGTGCTTCTCAGTCC	38	ATCTGGTGGTACCAACAGCATCCTGGGAAAGGCCCCGAAGCACTAATATCC	38	ATATTCTCTAATGGCAAC	38	AAGAAAGAAGGCAGATTGACAGTTTACCTCAATAGAGCCAGCCTGCATGTTTCCCTGCACATCAGAGACTCCCAGCCCAGTGACTCTGCCGTCTACCTC	38	TGTGCAGTGAAGGGGACTGGAGGCTATAAAGTGGTCTTT	38	GGAAGTGGGACTCGATTGCTGGTAAGCCCTG	38	QEKVQQSPESLIVPEGAMSSLNCTFS	NSASQS	IWWYQQHPGKGPEALIS	IFSNGN	KKEGRLTVYLNRASLHVSLHIRDSQPSDSAVYL	CAVKGTGGYKVVF	GSGTRLLVSP_	::::0:78:96:147:165:264:-3:274:::::275:0:303:334::
25	278	0.00190723	GGCCAGCAAGTTAAACAAAGCTCTCCATCGCTGACTGTTCAAGAGGGAGGGATATCGATCCTGAATTGTGACTACGAGAATGATATGTTTGACTATTTTGCCTGGTACAAAAAATACCCTGACAACAGCCCCACACTCCTGATATCCGTACGCTCAAATGTGGATAAGAGGGAAGACGGAAGACTCACAGTTTTCTTGAACAAAAGCGGCAAACACTTCTCACTGCACATCACAGCCTCCCAGCCTGAAGACACAGCAGTGTACCTCTGCGCAGCAGGTGCACGGGCTACTGGAGGCAATAATAAGCTGACTTTTGGTCAAGGAACCGTTCTGAGTGTTATACCAG	GGGGGGGGGGGGGGGGGGGGGGGGGGGGGGGGGGGGGGGGGGGGGGGGGGGGGGGGGGGGGGGGGGGGGGGGGGGGGGGGGGGGGGGGGGGGGGGGGGGGGGGGGGGGGGGGGGGGGGGGGGGGGGGGGGGGGGGGGGGGGGGGGGGGGGGGGGGGGGGGGGGGGGGGGGGGGGGGGGGGGGGGGGGGGGGGGGGGGGGGGGGGGGGGGGGGGGGGGGGGGGGGGGGGGGGGGGGGGGGGGGGGGGGGGGGGGGGGGGGGGGGGGGGGGGGGGGGGGGGGGGGGGGGGGGGGGGGGGGGGGGGGGGGGGGGGGGGGGGGGGGGGGGGGGGGGGGGGGGGGGGGGGG	TRAV19*00(1415)		TRAJ56*00(310)	TRAC*00(144.9)	0|283|300|0|283||1415.0		21|83|83|284|346||310.0		GGCCAGCAAGTTAAACAAAGCTCTCCATCGCTGACTGTTCAAGAGGGAGGGATATCGATCCTGAATTGTGACTACGAG	38	AATGATATGTTTGACTAT	38	TTTGCCTGGTACAAAAAATACCCTGACAACAGCCCCACACTCCTGATATCC	38	GTACGCTCAAATGTGGATAAG	38	AGGGAAGACGGAAGACTCACAGTTTTCTTGAACAAAAGCGGCAAACACTTCTCACTGCACATCACAGCCTCCCAGCCTGAAGACACAGCAGTGTACCTC	38	TGCGCAGCAGGTGCACGGGCTACTGGAGGCAATAATAAGCTGACTTTT	38	GGTCAAGGAACCGTTCTGAGTGTTATACCAG	38	GQQVKQSSPSLTVQEGGISILNCDYE	NDMFDY	FAWYKKYPDNSPTLLIS	VRSNVDK	REDGRLTVFLNKSGKHFSLHITASQPEDTAVYL	CAAGARATGGNNKLTF	GQGTVLSVIP_	::::0:78:96:147:168:267:3:283:::::284:-1:315:346::
26	270	0.00185235	CAGCAGAAGGTGCAGCAGAGCCCAGAATCCCTCACTGTCTCAGAGGGAGCCATGGCCTCTCTCAACTGCACTTTCAGTGATCGTTCTTCTGACAACTTCAGGTGGTACAGACAGCATTCTGGGAAAGGCCTTGAGGTGCTGGTGTCCATCTTCTCTGATGGTGAAAAGGAAGAAGGCAGTTTTACAGCTCACCTCAATAGAGCCAGCCTGCATGTTTTCCTACACATCAGAGAGCCGCAACCCAGTGACTCTGCTCTCTACCTCTGTGCAGTGAGCCCCTACCAGGGAGGCAGAGCTCTGATATTTGGAACAGGAACCACGGTATCAGTCAGCCCCA	GGGGGGGGGGGGGGGGGGGGGGGGGGGGGGGGGGGGGGGGGGGGGGGGGGGGGGGGGGGGGGGGGGGGGGGGGGGGGGGGGGGGGGGGGGGGGGGGGGGGGGGGGGGGGGGGGGGGGGGGGGGGGGGGGGGGGGGGGGGGGGGGGGGGGGGGGGGGGGGGGGGGGGGGGGGGGGGGGGGGGGGGGGGGGGGGGGGGGGGGGGGGGGGGGGGGGGGGGGGGGGGGGGGGGGGGGGGGGGGGGGGGGGGGGGGGGGGGGGGGGGGGGGGGGGGGGGGGGGGGGGGGGGGGGGGGGGGGGGGGGGGGGGGGGGGGGGGGGGGGGGGGGGGGGGGGGGGGG	TRAV7D-5*00(1380),TRAV7N-5*00(1380)		TRAJ15*00(300)	TRAC*00(142.5)	0|276|297|0|276||1380.0;0|276|297|0|276||1380.0		20|80|80|277|337||300.0		CAGCAGAAGGTGCAGCAGAGCCCAGAATCCCTCACTGTCTCAGAGGGAGCCATGGCCTCTCTCAACTGCACTTTCAGT	38	GATCGTTCTTCTGACAAC	38	TTCAGGTGGTACAGACAGCATTCTGGGAAAGGCCTTGAGGTGCTGGTGTCC	38	ATCTTCTCTGATGGTGAA	38	AAGGAAGAAGGCAGTTTTACAGCTCACCTCAATAGAGCCAGCCTGCATGTTTTCCTACACATCAGAGAGCCGCAACCCAGTGACTCTGCTCTCTACCTC	38	TGTGCAGTGAGCCCCTACCAGGGAGGCAGAGCTCTGATATTT	38	GGAACAGGAACCACGGTATCAGTCAGCCCCA	38	QQKVQQSPESLTVSEGAMASLNCTFS	DRSSDN	FRWYRQHSGKGLEVLVS	IFSDGE	KEEGSFTAHLNRASLHVFLHIREPQPSDSALYL	CAVSPYQGGRALIF	GTGTTVSVSP_	::::0:78:96:147:165:264:-1:276:::::277:0:306:337::
27	267	0.00183177	CAGCAGAAGGTGCAGCAGAGCCCAGAATCCCTCACTGTCTCAGAGGGAGCCATGGCCTCTCTCAACTGCACGTTCAGTGATGGTACTTCTAACAACTTCAGGTGGTACAGACAGCATTCTGCGAAAGGCCTTGAGGTGCTAGTGTCCATCTTCTCTGATGGTGAAAAGGAAGAAGGCAGATTTACAGCTCACCTCAATAGAGCCAACTTGCATGTTTCCCTACACATCAGAGAACCACAACCCAGTGACTCTGCTGTCTACCTCTGTGCAGTGAGCACTTATGGGAGCAGTGGCAACAAGCTCATCTTTGGAATTGGGACTCTGCTTTCTGTCAAGCCAA	GGGGGGGGGGGGGGGGGGGGGGGGGGGGGGGGGGGGGGGGGGGGGGGGGGGGGGGGGGGGGGGGGGGGGGGGGGGGGGGGGGGGGGGGGGGGGGGGGGGGGGGGGGGGGGGGGGGGGGGGGGGGGGGGGGGGGGGGGGGGGGGGGGGGGGGGGGGGGGGGGGGGGGGGGGGGGGGGGGGGGGGGGGGGGGGGGGGGGGGGGGGGGGGGGGGGGGGGGGGGGGGGGGGGGGGGGGGGGGGGGGGGGGGGGGGGGGGGGGGGGGGGGGGGGGGGGGGGGGGGGGGGGGGGGGGGGGGGGGGGGGGGGGGGGGGGGGGGGGGGGGGGGGGGGGGGGGGGGGGG	TRAV7-5*00(1385)		TRAJ32*00(310)	TRAC*00(142.6)	0|277|297|0|277||1385.0		24|86|86|278|340||310.0		CAGCAGAAGGTGCAGCAGAGCCCAGAATCCCTCACTGTCTCAGAGGGAGCCATGGCCTCTCTCAACTGCACGTTCAGT	38	GATGGTACTTCTAACAAC	38	TTCAGGTGGTACAGACAGCATTCTGCGAAAGGCCTTGAGGTGCTAGTGTCC	38	ATCTTCTCTGATGGTGAA	38	AAGGAAGAAGGCAGATTTACAGCTCACCTCAATAGAGCCAACTTGCATGTTTCCCTACACATCAGAGAACCACAACCCAGTGACTCTGCTGTCTACCTC	38	TGTGCAGTGAGCACTTATGGGAGCAGTGGCAACAAGCTCATCTTT	38	GGAATTGGGACTCTGCTTTCTGTCAAGCCAA	38	QQKVQQSPESLTVSEGAMASLNCTFS	DGTSNN	FRWYRQHSAKGLEVLVS	IFSDGE	KEEGRFTAHLNRANLHVSLHIREPQPSDSAVYL	CAVSTYGSSGNKLIF	GIGTLLSVKP_	::::0:78:96:147:165:264:0:277:::::278:-4:309:340::
28	253	0.00173572	GGAGATCAGGTGGAGCAGAGTCCTTCAGCCCTGAGCCTCCACGAGGGAACCGGTTCTGCTCTGAGATGCAATTTTACTACCACCATGAGGGCTGTGCAGTGGTTCCGAAAGAATTCCAGGGGCAGCCTCATCAATCTGTTCTACTTGGCTTCAGGAACAAAGGAGAATGGGAGGCTAAAGTCAGCATTTGATTCTAAGGAGCGCTACAGCACCCTGCACATCAGGGATGCCCAGCTGGAGGACTCAGGCACTTACTTCTGTGCTGCTCCGAATTATAACCAGGGGAAGCTTATCTTTGGACAGGGAACCAAGTTATCTATCAAGCCCA	GGGGGGGGGGGGGGGGGGGGGGGGGGGGGGGGGGGGGGGGGGGGGGGGGGGGGGGGGGGGGGGGGGGGGGGGGGGGGGGGGGGGGGGGGGGGGGGGGGGGGGGGGGGGGGGGGGGGGGGGGGGGGGGGGGGGGGGGGGGGGGGGGGGGGGGGGGGGGGGGGGGGGGGGGGGGGGGGGGGGGGGGGGGGGGGGGGGGGGGGGGGGGGGGGGGGGGGGGGGGGGGGGGGGGGGGGGGGGGGGGGGGGGGGGGGGGGGGGGGGGGGGGGGGGGGGGGGGGGGGGGGGGGGGGGGGGGGGGGGGGGGGGGGGGGGGGGGGGGGGGGGGGGGG	TRAV4D-4*00(1335),TRAV4N-4*00(1335),TRAV4-4-DV10*00(1223)		TRAJ23*00(295)	TRAC*00(143.6)	0|267|291|0|267||1335.0;0|267|291|0|267||1335.0;0|267|291|0|267|SG77TSA106GSC108AST174CSA183GSC188TSA189GSA201C|1223.0		21|80|80|269|328||295.0		GGAGATCAGGTGGAGCAGAGTCCTTCAGCCCTGAGCCTCCACGAGGGAACCGGTTCTGCTCTGAGATGCAATTTTACT	38	ACCACCATGAGGGCT	38	GTGCAGTGGTTCCGAAAGAATTCCAGGGGCAGCCTCATCAATCTGTTCTAC	38	TTGGCTTCAGGAACA	38	AAGGAGAATGGGAGGCTAAAGTCAGCATTTGATTCTAAGGAGCGCTACAGCACCCTGCACATCAGGGATGCCCAGCTGGAGGACTCAGGCACTTACTTC	38	TGTGCTGCTCCGAATTATAACCAGGGGAAGCTTATCTTT	38	GGACAGGGAACCAAGTTATCTATCAAGCCCA	38	GDQVEQSPSALSLHEGTGSALRCNFT	TTMRA	VQWFRKNSRGSLINLFY	LASGT	KENGRLKSAFDSKERYSTLHIRDAQLEDSGTYF	CAAPNYNQGKLIF	GQGTKLSIKP_	::::0:78:93:144:159:258:-4:267:::::269:-1:297:328::
29	246	0.00168769	CAGCAGAAGGTGCAGCAGAGCCCAGAATCCCTCACTGTCTCAGAGGGAGCCATGGCCTCTCTCAACTGCACTTTCAGTGATCGTTCTTCTGACAACTTCAGGTGGTACAGACAGCATTCTGGGAAAGGCCTTGAGGTGCTGGTGTCCATCTTCTCTGATGGTGAAAAGGAAGAAGGCAGTTTTACAGCTCACCTCAATAGAGCCAGCCTGCATGTTTTCCTACACATCAGAGAGCCGCAACCCAGTGACTCTGCTCTCTACCTCTGTGCAGTGAGGAGCAACATGGGCTACAAACTTACCTTCGGGACAGGAACAAGCTTGTTGGTTGATCCAA	GGGGGGGGGGGGGGGGGGGGGGGGGGGGGGGGGGGGGGGGGGGGGGGGGGGGGGGGGGGGGGGGGGGGGGGGGGGGGGGGGGGGGGGGGGGGGGGGGGGGGGGGGGGGGGGGGGGGGGGGGGGGGGGGGGGGGGGGGGGGGGGGGGGGGGGGGGGGGGGGGGGGGGGGGGGGGGGGGGGGGGGGGGGGGGGGGGGGGGGGGGGGGGGGGGGGGGGGGGGGGGGGGGGGGGGGGGGGGGGGGGGGGGGGGGGGGGGGGGGGGGGGGGGGGGGGGGGGGGGGGGGGGGGGGGGGGGGGGGGGGGGGGGGGGGGGGGGGGGGGGGGGGGGGGGGGGG	TRAV7D-5*00(1375),TRAV7N-5*00(1375)		TRAJ9*00(290)	TRAC*00(144.8)	0|275|297|0|275||1375.0;0|275|297|0|275||1375.0		20|78|78|276|334||290.0		CAGCAGAAGGTGCAGCAGAGCCCAGAATCCCTCACTGTCTCAGAGGGAGCCATGGCCTCTCTCAACTGCACTTTCAGT	38	GATCGTTCTTCTGACAAC	38	TTCAGGTGGTACAGACAGCATTCTGGGAAAGGCCTTGAGGTGCTGGTGTCC	38	ATCTTCTCTGATGGTGAA	38	AAGGAAGAAGGCAGTTTTACAGCTCACCTCAATAGAGCCAGCCTGCATGTTTTCCTACACATCAGAGAGCCGCAACCCAGTGACTCTGCTCTCTACCTC	38	TGTGCAGTGAGGAGCAACATGGGCTACAAACTTACCTTC	38	GGGACAGGAACAAGCTTGTTGGTTGATCCAA	38	QQKVQQSPESLTVSEGAMASLNCTFS	DRSSDN	FRWYRQHSGKGLEVLVS	IFSDGE	KEEGSFTAHLNRASLHVFLHIREPQPSDSALYL	CAVRSNMGYKLTF	GTGTSLLVDP_	::::0:78:96:147:165:264:-2:275:::::276:0:303:334::
30	242	0.00166025	CAGCAGAAGGTGCAGCAGAGCCCAGAATCCCTCACTGTCTCAGAGGGAGCCATGGCCTCTCTCAACTGCACGTTCAGTGATGGTACTTCTAACAACTTCAGGTGGTACAGACAGCATTCTGCGAAAGGCCTTGAGGTGCTAGTGTCCATCTTCTCTGATGGTGAAAAGGAAGAAGGCAGATTTACAGCTCACCTCAATAGAGCCAACTTGCATGTTTCCCTACACATCAGAGAACCACAACCCAGTGACTCTGCTGTCTACCTCTGTGCAGTGAGGGCTGGAGGCTATAAAGTGGTCTTTGGAAGTGGGACTCGATTGCTGGTAAGCCCTG	GGGGGGGGGGGGGGGGGGGGGGGGGGGGGGGGGGGGGGGGGGGGGGGGGGGGGGGGGGGGGGGGGGGGGGGGGGGGGGGGGGGGGGGGGGGGGGGGGGGGGGGGGGGGGGGGGGGGGGGGGGGGGGGGGGGGGGGGGGGGGGGGGGGGGGGGGGGGGGGGGGGGGGGGGGGGGGGGGGGGGGGGGGGGGGGGGGGGGGGGGGGGGGGGGGGGGGGGGGGGGGGGGGGGGGGGGGGGGGGGGGGGGGGGGGGGGGGGGGGGGGGGGGGGGGGGGGGGGGGGGGGGGGGGGGGGGGGGGGGGGGGGGGGGGGGGGGGGGGGGGGGGGGGGGGG	TRAV7-5*00(1375)		TRAJ12*00(273)	TRAC*00(143)	0|275|297|0|275||1375.0		21|79|79|274|331|DA24|273.0		CAGCAGAAGGTGCAGCAGAGCCCAGAATCCCTCACTGTCTCAGAGGGAGCCATGGCCTCTCTCAACTGCACGTTCAGT	38	GATGGTACTTCTAACAAC	38	TTCAGGTGGTACAGACAGCATTCTGCGAAAGGCCTTGAGGTGCTAGTGTCC	38	ATCTTCTCTGATGGTGAA	38	AAGGAAGAAGGCAGATTTACAGCTCACCTCAATAGAGCCAACTTGCATGTTTCCCTACACATCAGAGAACCACAACCCAGTGACTCTGCTGTCTACCTC	38	TGTGCAGTGAGGGCTGGAGGCTATAAAGTGGTCTTT	38	GGAAGTGGGACTCGATTGCTGGTAAGCCCTG	38	QQKVQQSPESLTVSEGAMASLNCTFS	DGTSNN	FRWYRQHSAKGLEVLVS	IFSDGE	KEEGRFTAHLNRANLHVSLHIREPQPSDSAVYL	CAVRAGGYKVVF	GSGTRLLVSP_	::::0:78:96:147:165:264:-2:275:::::274:-1:300:331::
31	232	0.00159165	CAACAGAAGGTGCAGCAGAGCCCAGAATCCCTCATTGTTCCAGAGGGAGGCATGGCCTCTCTCAACTGCACTTCCAGTGATCGTAATGTTGACTACTTCTGGTGGTACAGACAGCACTCTGGGAAAAGCCCCAAGATGCTGATGTCTATCTTCTCCAATGGTGAAAAGGAAGAAGGCAGATTCACAGTTCACCTCAATAAAGCCAGCCTGCATACTTCCCTGCACATCAGAGACTCCCAGCCCAGTGACTCTGCTCTCTACCTCTGTGCAGCAAGCGGGACTTCTGGCAGCTGGCAACTCATCTTTGGATCTGGAACCCAACTGACAGTTATGCCTG	GGGGGGGGGGGGGGGGGGGGGGGGGGGGGGGGGGGGGGGGGGGGGGGGGGGGGGGGGGGGGGGGGGGGGGGGGGGGGGGGGGGGGGGGGGGGGGGGGGGGGGGGGGGGGGGGGGGGGGGGGGGGGGGGGGGGGGGGGGGGGGGGGGGGGGGGGGGGGGGGGGGGGGGGGGGGGGGGGGGGGGGGGGGGGGGGGGGGGGGGGGGGGGGGGGGGGGGGGGGGGGGGGGGGGGGGGGGGGGGGGGGGGGGGGGGGGGGGGGGGGGGGGGGGGGGGGGGGGGGGGGGGGGGGGGGGGGGGGGGGGGGGGGGGGGGGGGGGGGGGGGGGGGGGGGGGGGGGG	TRAV7-2*00(1380),TRAV7D-2*00(1380)		TRAJ22*00(285)	TRAC*00(143.1)	0|276|297|0|276||1380.0;0|276|297|0|276||1380.0		23|80|80|280|337||285.0		CAACAGAAGGTGCAGCAGAGCCCAGAATCCCTCATTGTTCCAGAGGGAGGCATGGCCTCTCTCAACTGCACTTCCAGT	38	GATCGTAATGTTGACTAC	38	TTCTGGTGGTACAGACAGCACTCTGGGAAAAGCCCCAAGATGCTGATGTCT	38	ATCTTCTCCAATGGTGAA	38	AAGGAAGAAGGCAGATTCACAGTTCACCTCAATAAAGCCAGCCTGCATACTTCCCTGCACATCAGAGACTCCCAGCCCAGTGACTCTGCTCTCTACCTC	38	TGTGCAGCAAGCGGGACTTCTGGCAGCTGGCAACTCATCTTT	38	GGATCTGGAACCCAACTGACAGTTATGCCTG	38	QQKVQQSPESLIVPEGGMASLNCTSS	DRNVDY	FWWYRQHSGKSPKMLMS	IFSNGE	KEEGRFTVHLNKASLHTSLHIRDSQPSDSALYL	CAASGTSGSWQLIF	GSGTQLTVMP_	::::0:78:96:147:165:264:-1:276:::::280:-3:306:337::
32	230	0.00157793	CAGCAGCAGGTGAGACAAAGTCCCCAATCTCTGACAGTCTGGGAAGGAGAGACAGCAATTCTGAACTGCAGTTATGAGGACAGCACTTTTGACTACTTCCCATGGTACTGGCAGTTCCCTAGGGAAAGCCCTGCACTCCTGATAGCCATACGTCCAGTGTCCAATAAAAAGGAAGATGGACGATTCACAATCTTCTTCAATAAAAGGGAGAAAAAGCTCTCCTTGCACATCACAGACTCTCAGCCTGGAGACTCAGCTACCTACTTCTGTGCAGCAAGTGCAAAAGGACGGTACAAATACGTCTTTGGAGCAGGTACCAGACTGAAGGTTATAGCAC	GGGGGGGGGGGGGGGGGGGGGGGGGGGGGGGGGGGGGGGGGGGGGGGGGGGGGGGGGGGGGGGGGGGGGGGGGGGGGGGGGGGGGGGGGGGGGGGGGGGGGGGGGGGGGGGGGGGGGGGGGGGGGGGGGGGGGGGGGGGGGGGGGGGGGGGGGGGGGGGGGGGGGGGGGGGGGGGGGGGGGGGGGGGGGGGGGGGGGGGGGGGGGGGGGGGGGGGGGGGGGGGGGGGGGGGGGGGGGGGGGGGGGGGGGGGGGGGGGGGGGGGGGGGGGGGGGGGGGGGGGGGGGGGGGGGGGGGGGGGGGGGGGGGGGGGGGGGGGGGGGGGGGGGGGGGGGGGGG	TRAV14D-2*00(1410),TRAV14N-2*00(1410),TRAV14-2*00(1312),TRAV14D-1*00(1284),TRAV14N-1*00(1284)		TRAJ40*00(230)	TRAC*00(143.7)	0|282|300|0|282||1410.0;0|282|300|0|282||1410.0;0|282|300|0|282|SC108TSA109GST110GSG120AST216CSG231ASC257T|1312.0;0|282|300|0|282|SC53ASA90GSC108TSA109GSG120ASG126AST144GST153CSG162A|1284.0;0|282|300|0|282|SC53ASA90GSC108TSA109GSG120ASG126AST144GST153CSG162A|1284.0		35|81|81|291|337||230.0		CAGCAGCAGGTGAGACAAAGTCCCCAATCTCTGACAGTCTGGGAAGGAGAGACAGCAATTCTGAACTGCAGTTATGAG	38	GACAGCACTTTTGACTAC	38	TTCCCATGGTACTGGCAGTTCCCTAGGGAAAGCCCTGCACTCCTGATAGCC	38	ATACGTCCAGTGTCCAATAAA	38	AAGGAAGATGGACGATTCACAATCTTCTTCAATAAAAGGGAGAAAAAGCTCTCCTTGCACATCACAGACTCTCAGCCTGGAGACTCAGCTACCTACTTC	38	TGTGCAGCAAGTGCAAAAGGACGGTACAAATACGTCTTT	38	GGAGCAGGTACCAGACTGAAGGTTATAGCAC	38	QQQVRQSPQSLTVWEGETAILNCSYE	DSTFDY	FPWYWQFPRESPALLIA	IRPVSNK	KEDGRFTIFFNKREKKLSLHITDSQPGDSATYF	CAASAKGRYKYVF	GAGTRLKVIA_	::::0:78:96:147:168:267:2:282:::::291:-15:306:337::
33	227	0.00155734	GGAGATTCCGTGACTCAAACAGAAGGCCCAGTGACCGTCTCAGAAAGCGAGTCCCTGATAATAAATTGCACGTATTCAGCCACAAGCATAGCTTACCCTAATCTTTTCTGGTATGTTCGATATCCTGGAGAAGGTCTACAACTCCTCCTGAAAGTCATTACGGCTGGCCAGAAGGGAAGCAGCAGAGGGTTTGAAGCCACATACAATAAAGAAACCACCTCCTTCCACTTGCAGAAAGCCTCAGTGCAAGAGTCAGACTCGGCTGTGTACTACTGTGCTCTGGGGTCTTCCAATACCAACAAAGTCGTCTTTGGAACAGGGACCAGATTACAAGTATTACCAA	GGGGGGGGGGGGGGGGGGGGGGGGGGGGGGGGGGGGGGGGGGGGGGGGGGGGGGGGGGGGGGGGGGGGGGGGGGGGGGGGGGGGGGGGGGGGGGGGGGGGGGGGGGGGGGGGGGGGGGGGGGGGGGGGGGGGGGGGGGGGGGGGGGGGGGGGGGGGGGGGGGGGGGGGGGGGGGGGGGGGGGGGGGGGGGGGGGGGGGGGGGGGGGGGGGGGGGGGGGGGGGGGGGGGGGGGGGGGGGGGGGGGGGGGGGGGGGGGGGGGGGGGGGGGGGGGGGGGGGGGGGGGGGGGGGGGGGGGGGGGGGGGGGGGGGGGGGGGGGGGGGGGGGGGGGGGGGGGGGGGGGG	TRAV6-6*00(1420),TRAV6D-6*00(1420),TRAV6N-6*00(1326)		TRAJ34*00(290)	TRAC*00(145.4)	0|284|307|0|284||1420.0;0|284|307|0|284||1420.0;0|282|307|0|282|SA28CST35CSA48GSG91CSG213ASC275T|1326.0		20|78|78|285|343||290.0		GGAGATTCCGTGACTCAAACAGAAGGCCCAGTGACCGTCTCAGAAAGCGAGTCCCTGATAATAAATTGCACGTATTCA	38	GCCACAAGCATAGCTTACCCTAAT	38	CTTTTCTGGTATGTTCGATATCCTGGAGAAGGTCTACAACTCCTCCTGAAA	38	GTCATTACGGCTGGCCAGAAG	38	GGAAGCAGCAGAGGGTTTGAAGCCACATACAATAAAGAAACCACCTCCTTCCACTTGCAGAAAGCCTCAGTGCAAGAGTCAGACTCGGCTGTGTACTAC	38	TGTGCTCTGGGGTCTTCCAATACCAACAAAGTCGTCTTT	38	GGAACAGGGACCAGATTACAAGTATTACCAA	38	GDSVTQTEGPVTVSESESLIINCTYS	ATSIAYPN	LFWYVRYPGEGLQLLLK	VITAGQK	GSSRGFEATYNKETTSFHLQKASVQESDSAVYY	CALGSSNTNKVVF	GTGTRLQVLP_	::::0:78:102:153:174:273:-3:284:::::285:0:312:343::
34	223	0.0015299	GGAGATCAGGTGGAGCAGAGTCCTTCAGCCCTGAGCCTCCACGAGGGAACCGGTTCTGCTCTGAGATGCAATTTTACTACCACCATGAGGGCTGTGCAGTGGTTCCGAAAGAATTCCAGGGGCAGCCTCATCAATCTGTTCTACTTGGCTTCAGGAACAAAGGAGAATGGGAGGCTAAAGTCAGCATTTGATTCTAAGGAGCGCTACAGCACCCTGCACATCAGGGATGCCCAGCTGGAGGACTCAGGCACTTACTTCTGTGCTGCTGGGTTATCTGGTAGCTTCAATAAGTTGACCTTTGGAGCAGGGACCAGACTGGCTGTGTGCCCAT	GGGGGGGGGGGGGGGGGGGGGGGGGGGGGGGGGGGGGGGGGGGGGGGGGGGGGGGGGGGGGGGGGGGGGGGGGGGGGGGGGGGGGGGGGGGGGGGGGGGGGGGGGGGGGGGGGGGGGGGGGGGGGGGGGGGGGGGGGGGGGGGGGGGGGGGGGGGGGGGGGGGGGGGGGGGGGGGGGGGGGGGGGGGGGGGGGGGGGGGGGGGGGGGGGGGGGGGGGGGGGGGGGGGGGGGGGGGGGGGGGGGGGGGGGGGGGGGGGGGGGGGGGGGGGGGGGGGGGGGGGGGGGGGGGGGGGGGGGGGGGGGGGGGGGGGGGGGGGGGGGGGGGGGGGGG	TRAV4D-4*00(1340),TRAV4N-4*00(1340),TRAV4-4-DV10*00(1228)		TRAJ4*00(310)	TRAC*00(145.9)	0|268|291|0|268||1340.0;0|268|291|0|268||1340.0;0|268|291|0|268|SG77TSA106GSC108AST174CSA183GSC188TSA189GSA201C|1228.0		21|83|83|269|331||310.0		GGAGATCAGGTGGAGCAGAGTCCTTCAGCCCTGAGCCTCCACGAGGGAACCGGTTCTGCTCTGAGATGCAATTTTACT	38	ACCACCATGAGGGCT	38	GTGCAGTGGTTCCGAAAGAATTCCAGGGGCAGCCTCATCAATCTGTTCTAC	38	TTGGCTTCAGGAACA	38	AAGGAGAATGGGAGGCTAAAGTCAGCATTTGATTCTAAGGAGCGCTACAGCACCCTGCACATCAGGGATGCCCAGCTGGAGGACTCAGGCACTTACTTC	38	TGTGCTGCTGGGTTATCTGGTAGCTTCAATAAGTTGACCTTT	38	GGAGCAGGGACCAGACTGGCTGTGTGCCCAT	38	GDQVEQSPSALSLHEGTGSALRCNFT	TTMRA	VQWFRKNSRGSLINLFY	LASGT	KENGRLKSAFDSKERYSTLHIRDAQLEDSGTYF	CAAGLSGSFNKLTF	GAGTRLAVCP_	::::0:78:93:144:159:258:-3:268:::::269:-1:300:331::
35	215	0.00147502	CAACAGAAGGTGCAGCAGAGCCCAGAATCCCTCATTGTTCCAGAGGGAGGCATGGCCTCTCTCAACTGCACTTCCAGTGATCGTAATGTTGACTACTTCTGGTGGTACAGACAGCACTCTGGGAAAAGCCCCAAGATGCTGATGTCTATCTTCTCCAATGGTGAAAAGGAAGAAGGCAGATTCACAGTTCACCTCAATAAAGCCAGCCTGCATACTTCCCTGCACATCAGAGACTCCCAGCCCAGTGACTCTGCTCTCTACCTCTGTGCAGCAAGTGCATCTTCTGGCAGCTGGCAACTCATCTTTGGATCTGGAACCCAACTGACAGTTATGCCTG	GGGGGGGGGGGGGGGGGGGGGGGGGGGGGGGGGGGGGGGGGGGGGGGGGGGGGGGGGGGGGGGGGGGGGGGGGGGGGGGGGGGGGGGGGGGGGGGGGGGGGGGGGGGGGGGGGGGGGGGGGGGGGGGGGGGGGGGGGGGGGGGGGGGGGGGGGGGGGGGGGGGGGGGGGGGGGGGGGGGGGGGGGGGGGGGGGGGGGGGGGGGGGGGGGGGGGGGGGGGGGGGGGGGGGGGGGGGGGGGGGGGGGGGGGGGGGGGGGGGGGGGGGGGGGGGGGGGGGGGGGGGGGGGGGGGGGGGGGGGGGGGGGGGGGGGGGGGGGGGGGGGGGGGGGGGGGGGGG	TRAV7-2*00(1375),TRAV7D-2*00(1375)		TRAJ22*00(313)	TRAC*00(144.3)	0|275|297|0|275||1375.0;0|275|297|0|275||1375.0		11|80|80|268|337|I14CDA17|316.0		CAACAGAAGGTGCAGCAGAGCCCAGAATCCCTCATTGTTCCAGAGGGAGGCATGGCCTCTCTCAACTGCACTTCCAGT	38	GATCGTAATGTTGACTAC	38	TTCTGGTGGTACAGACAGCACTCTGGGAAAAGCCCCAAGATGCTGATGTCT	38	ATCTTCTCCAATGGTGAA	38	AAGGAAGAAGGCAGATTCACAGTTCACCTCAATAAAGCCAGCCTGCATACTTCCCTGCACATCAGAGACTCCCAGCCCAGTGACTCTGCTCTCTACCTC	38	TGTGCAGCAAGTGCATCTTCTGGCAGCTGGCAACTCATCTTT	38	GGATCTGGAACCCAACTGACAGTTATGCCTG	38	QQKVQQSPESLIVPEGGMASLNCTSS	DRNVDY	FWWYRQHSGKSPKMLMS	IFSNGE	KEEGRFTVHLNKASLHTSLHIRDSQPSDSALYL	CAASASSGSWQLIF	GSGTQLTVMP_	::::0:78:96:147:165:264:-2:275:::::268:9:306:337::
36	211	0.00144758	GGCCAGCAAGTTAAACAAAGCTCTCCATCGCTGACTGTTCAAGAGGGAGGGATATCGATCCTGAATTGTGACTACGAGAATGATATGTTTGACTATTTTGCCTGGTACAAAAAATACCCTGACAACAGCCCCACACTCCTGATATCCGTACGCTCAAATGTGGATAAGAGGGAAGACGGAAGACTCACAGTTTTCTTGAACAAAAGCGGCAAACACTTCTCACTGCACATCACAGCCTCCCAGCCTGAAGACACAGCAGTGTACCTCTGCGCAGCAGGTGCAAGGGCTACTGGAGGCAATAATAAGCTGACTTTTGGTCAAGGAACCGTTCTGAGTGTTATACCAG	GGGGGGGGGGGGGGGGGGGGGGGGGGGGGGGGGGGGGGGGGGGGGGGGGGGGGGGGGGGGGGGGGGGGGGGGGGGGGGGGGGGGGGGGGGGGGGGGGGGGGGGGGGGGGGGGGGGGGGGGGGGGGGGGGGGGGGGGGGGGGGGGGGGGGGGGGGGGGGGGGGGGGGGGGGGGGGGGGGGGGGGGGGGGGGGGGGGGGGGGGGGGGGGGGGGGGGGGGGGGGGGGGGGGGGGGGGGGGGGGGGGGGGGGGGGGGGGGGGGGGGGGGGGGGGGGGGGGGGGGGGGGGGGGGGGGGGGGGGGGGGGGGGGGGGGGGGGGGGGGGGGGGGGGGGGGGGGGGGGGGGGGGG	TRAV19*00(1410)		TRAJ56*00(310)	TRAC*00(144.2)	0|282|300|0|282||1410.0		21|83|83|284|346||310.0		GGCCAGCAAGTTAAACAAAGCTCTCCATCGCTGACTGTTCAAGAGGGAGGGATATCGATCCTGAATTGTGACTACGAG	38	AATGATATGTTTGACTAT	38	TTTGCCTGGTACAAAAAATACCCTGACAACAGCCCCACACTCCTGATATCC	38	GTACGCTCAAATGTGGATAAG	38	AGGGAAGACGGAAGACTCACAGTTTTCTTGAACAAAAGCGGCAAACACTTCTCACTGCACATCACAGCCTCCCAGCCTGAAGACACAGCAGTGTACCTC	38	TGCGCAGCAGGTGCAAGGGCTACTGGAGGCAATAATAAGCTGACTTTT	38	GGTCAAGGAACCGTTCTGAGTGTTATACCAG	38	GQQVKQSSPSLTVQEGGISILNCDYE	NDMFDY	FAWYKKYPDNSPTLLIS	VRSNVDK	REDGRLTVFLNKSGKHFSLHITASQPEDTAVYL	CAAGARATGGNNKLTF	GQGTVLSVIP_	::::0:78:96:147:168:267:2:282:::::284:-1:315:346::
37	211	0.00144758	GCCCAGAAGGTAACACAGACTCAGACTTCAATTTCTGTGGTGGAGAAGACAACGGTGACAATGGACTGTGTGTATGAAACCCGGGACAGTTCTTACTTCTTATTCTGGTACAAGCAAACAGCAAGTGGGGAAATAGTTTTCCTTATTCGTCAGGACTCTTACAAAAAGGAAAATGCAACAGTGGGTCATTATTCTCTGAACTTTCAGAAGCCAAAAAGTTCCATCGGACTCATCATCACCGCCACACAGATTGAGGACTCAGCAGTATATTTCTGTGCTATGAGAGAGGGGAATTACAACGTGCTTTACTTCGGATCTGGCACCAAACTCACTGTAGAGCCAA	GGGGGGGGGGGGGGGGGGGGGGGGGGGGGGGGGGGGGGGGGGGGGGGGGGGGGGGGGGGGGGGGGGGGGGGGGGGGGGGGGGGGGGGGGGGGGGGGGGGGGGGGGGGGGGGGGGGGGGGGGGGGGGGGGGGGGGGGGGGGGGGGGGGGGGGGGGGGGGGGGGGGGGGGGGGGGGGGGGGGGGGGGGGGGGGGGGGGGGGGGGGGGGGGGGGGGGGGGGGGGGGGGGGGGGGGGGGGGGGGGGGGGGGGGGGGGGGGGGGGGGGGGGGGGGGGGGGGGGGGGGGGGGGGGGGGGGGGGGGGGGGGGGGGGGGGGGGGGGGGGGGGGGGGGGGGGGGGGGGGGGG	TRAV16D-DV11*00(1408),TRAV16N*00(1394)		TRAJ21*00(260)	TRAC*00(145)	0|290|310|0|290|SA39GSA82GSG260A|1408.0;0|290|310|0|290|SA39GSA181TSA182GST239C|1394.0		25|77|77|291|343||260.0		GCCCAGAAGGTAACACAGACTCAGACTTCAATTTCTGTGGTGGAGAAGACAACGGTGACAATGGACTGTGTGTATGAA	38	ACCCGGGACAGTTCTTACTTC	38	TTATTCTGGTACAAGCAAACAGCAAGTGGGGAAATAGTTTTCCTTATTCGT	38	CAGGACTCTTACAAAAAGGAAAAT	38	GCAACAGTGGGTCATTATTCTCTGAACTTTCAGAAGCCAAAAAGTTCCATCGGACTCATCATCACCGCCACACAGATTGAGGACTCAGCAGTATATTTC	38	TGTGCTATGAGAGAGGGGAATTACAACGTGCTTTACTTC	38	GGATCTGGCACCAAACTCACTGTAGAGCCAA	38	AQKVTQTQTSISVVEKTTVTMDCVYE	TRDSSYF	LFWYKQTASGEIVFLIR	QDSYKKEN	ATVGHYSLNFQKPKSSIGLIITATQIEDSAVYF	CAMREGNYNVLYF	GSGTKLTVEP_	::::0:78:99:150:174:273:0:290:::::291:-5:312:343::
38	210	0.00144071	CAACAGAAGGTGCAGCAGAGCCCAGAATCCCTCATTGTTCCAGAGGGAGGCATGGCCTCTCTCAACTGCACTTCCAGTGATCGTAATGTTGACTACTTCTGGTGGTACAGACAGCACTCTGGGAAAAGCCCCAAGATGCTGATGTCTATCTTCTCCAATGGTGAAAAGGAAGAAGGCAGATTCACAGTTCACCTCAATAAAGCCAGCCTGCATACTTCCCTGCACATCAGAGACTCCCAGCCCAGTGACTCTGCTCTCTACCTCTGTGCAGCAAGGCCGGGGGGCAACATGGGCTACAAACTTACCTTCGGGACAGGAACAAGCTTGTTGGTTGATCCAA	GGGGGGGGGGGGGGGGGGGGGGGGGGGGGGGGGGGGGGGGGGGGGGGGGGGGGGGGGGGGGGGGGGGGGGGGGGGGGGGGGGGGGGGGGGGGGGGGGGGGGGGGGGGGGGGGGGGGGGGGGGGGGGGGGGGGGGGGGGGGGGGGGGGGGGGGGGGGGGGGGGGGGGGGGGGGGGGGGGGGGGGGGGGGGGGGGGGGGGGGGGGGGGGGGGGGGGGGGGGGGGGGGGGGGGGGGGGGGGGGGGGGGGGGGGGGGGGGGGGGGGGGGGGGGGGGGGGGGGGGGGGGGGGGGGGGGGGGGGGGGGGGGGGGGGGGGGGGGGGGGGGGGGGGGGGGGGGGGGGG	TRAV7-2*00(1375),TRAV7D-2*00(1375)		TRAJ9*00(285)	TRAC*00(142.8)	0|275|297|0|275||1375.0;0|275|297|0|275||1375.0		21|78|78|283|340||285.0		CAACAGAAGGTGCAGCAGAGCCCAGAATCCCTCATTGTTCCAGAGGGAGGCATGGCCTCTCTCAACTGCACTTCCAGT	38	GATCGTAATGTTGACTAC	38	TTCTGGTGGTACAGACAGCACTCTGGGAAAAGCCCCAAGATGCTGATGTCT	38	ATCTTCTCCAATGGTGAA	38	AAGGAAGAAGGCAGATTCACAGTTCACCTCAATAAAGCCAGCCTGCATACTTCCCTGCACATCAGAGACTCCCAGCCCAGTGACTCTGCTCTCTACCTC	38	TGTGCAGCAAGGCCGGGGGGCAACATGGGCTACAAACTTACCTTC	38	GGGACAGGAACAAGCTTGTTGGTTGATCCAA	38	QQKVQQSPESLIVPEGGMASLNCTSS	DRNVDY	FWWYRQHSGKSPKMLMS	IFSNGE	KEEGRFTVHLNKASLHTSLHIRDSQPSDSALYL	CAARPGGNMGYKLTF	GTGTSLLVDP_	::::0:78:96:147:165:264:-2:275:::::283:-1:309:340::
39	203	0.00139269	GGAGACTCAGTGACTCAGACGGAAGGTCAAGTGGCCCTCTCAGAAGAGGACTTTCTTACGATACACTGCAACTACTCAGCCTCAGGGTACCCAGCTCTGTTCTGGTATGTGCAGTATCCCGGAGAAGGTCCACAGTTCCTCTTTAGAGCCTCAAGGGACAAAGAGAAAGGAAGCAGCAGAGGTTTTGAAGCTACATATGATAAAGGGACCACCTCCTTCCACTTGCGGAAAGCCTCAGTGCAAGAGTCAGACTCGGCTGTGTACTACTGTGCTCTGGGGATGACTAACAGTGCAGGGAACAAGCTAACTTTTGGAATCGGAACCAGGGTGCTGGTCAGGCCAG	GGGGGGGGGGGGGGGGGGGGGGGGGGGGGGGGGGGGGGGGGGGGGGGGGGGGGGGGGGGGGGGGGGGGGGGGGGGGGGGGGGGGGGGGGGGGGGGGGGGGGGGGGGGGGGGGGGGGGGGGGGGGGGGGGGGGGGGGGGGGGGGGGGGGGGGGGGGGGGGGGGGGGGGGGGGGGGGGGGGGGGGGGGGGGGGGGGGGGGGGGGGGGGGGGGGGGGGGGGGGGGGGGGGGGGGGGGGGGGGGGGGGGGGGGGGGGGGGGGGGGGGGGGGGGGGGGGGGGGGGGGGGGGGGGGGGGGGGGGGGGGGGGGGGGGGGGGGGGGGGGGGGGGGGGGGGGGGGGGGGGGG	TRAV6D-7*00(1394),TRAV6N-7*00(1394),TRAV6-7-DV9*00(1315)		TRAJ17*00(310)	TRAC*00(145.2)	0|285|301|0|284|DT278SC282G|1394.0;0|285|301|0|284|DT278SC282G|1394.0;0|286|301|0|285|SA93GSC95TSG128TSC135TST233CDA276ST278GSC282G|1315.0		19|83|83|279|343||320.0		GGAGACTCAGTGACTCAGACGGAAGGTCAAGTGGCCCTCTCAGAAGAGGACTTTCTTACGATACACTGCAACTACTCA	38	GCCTCAGGGTACCCAGCT	38	CTGTTCTGGTATGTGCAGTATCCCGGAGAAGGTCCACAGTTCCTCTTTAGA	38	GCCTCAAGGGACAAAGAGAAA	38	GGAAGCAGCAGAGGTTTTGAAGCTACATATGATAAAGGGACCACCTCCTTCCACTTGCGGAAAGCCTCAGTGCAAGAGTCAGACTCGGCTGTGTACTAC	38	TGTGCTCTGGGGATGACTAACAGTGCAGGGAACAAGCTAACTTTT	38	GGAATCGGAACCAGGGTGCTGGTCAGGCCAG	38	GDSVTQTEGQVALSEEDFLTIHCNYS	ASGYPA	LFWYVQYPGEGPQFLFR	ASRDKEK	GSSRGFEATYDKGTTSFHLRKASVQESDSAVYY	CALGMTNSAGNKLTF	GIGTRVLVRP_	::::0:78:96:147:168:267:4:284:::::279:1:312:343::
40	202	0.00138583	CAGGAGAAGGTACAGCAGAGCCCAGAATCCCTCATTGTCCCAGAGGGAGCCATGTCCTCCCTCAACTGCACTTTCAGCAACAGTGCTTCTCAGTCCATCTGGTGGTACCAACAGCATCCTGGGAAAGGCCCCGAAGCACTAATATCCATATTCTCTAATGGCAACAAGAAAGAAGGCAGATTGACAGTTTACCTCAATAGAGCCAGCCTGCATGTTTCCCTGCACATCAGAGACTCCCAGCCCAGTGACTCTGCCGTCTACCTCTGTGCAGTGAAAGGGACTGGAGGCTATAAAGTGGTCTTTGGAAGTGGGACTCGATTGCTGGTAAGCCCTG	GGGGGGGGGGGGGGGGGGGGGGGGGGGGGGGGGGGGGGGGGGGGGGGGGGGGGGGGGGGGGGGGGGGGGGGGGGGGGGGGGGGGGGGGGGGGGGGGGGGGGGGGGGGGGGGGGGGGGGGGGGGGGGGGGGGGGGGGGGGGGGGGGGGGGGGGGGGGGGGGGGGGGGGGGGGGGGGGGGGGGGGGGGGGGGGGGGGGGGGGGGGGGGGGGGGGGGGGGGGGGGGGGGGGGGGGGGGGGGGGGGGGGGGGGGGGGGGGGGGGGGGGGGGGGGGGGGGGGGGGGGGGGGGGGGGGGGGGGGGGGGGGGGGGGGGGGGGGGGGGGGGGGGGGGGGGGG	TRAV7N-6*00(1370),TRAV7-6*00(1244)		TRAJ12*00(290)	TRAC*00(144.1)	0|274|297|0|274||1370.0;0|274|297|0|274|SG54TST55CSG70CSG78ASA132GSC149ASA229GSC251TST254C|1244.0		21|79|79|276|334||290.0		CAGGAGAAGGTACAGCAGAGCCCAGAATCCCTCATTGTCCCAGAGGGAGCCATGTCCTCCCTCAACTGCACTTTCAGC	38	AACAGTGCTTCTCAGTCC	38	ATCTGGTGGTACCAACAGCATCCTGGGAAAGGCCCCGAAGCACTAATATCC	38	ATATTCTCTAATGGCAAC	38	AAGAAAGAAGGCAGATTGACAGTTTACCTCAATAGAGCCAGCCTGCATGTTTCCCTGCACATCAGAGACTCCCAGCCCAGTGACTCTGCCGTCTACCTC	38	TGTGCAGTGAAAGGGACTGGAGGCTATAAAGTGGTCTTT	38	GGAAGTGGGACTCGATTGCTGGTAAGCCCTG	38	QEKVQQSPESLIVPEGAMSSLNCTFS	NSASQS	IWWYQQHPGKGPEALIS	IFSNGN	KKEGRLTVYLNRASLHVSLHIRDSQPSDSAVYL	CAVKGTGGYKVVF	GSGTRLLVSP_	::::0:78:96:147:165:264:-3:274:::::276:-1:303:334::
41	202	0.00138583	GGAGATCAGGTGGAGCAGAGTCCTTCAGCCCTGAGCCTCCACGAGGGAACCGGTTCTGCTCTGAGATGCAATTTTACTACCACCATGAGGGCTGTGCAGTGGTTCCGAAAGAATTCCAGGGGCAGCCTCATCAATCTGTTCTACTTGGCTTCAGGAACAAAGGAGAATGGGAGGCTAAAGTCAGCATTTGATTCTAAGGAGCGCTACAGCACCCTGCACATCAGGGATGCCCAGCTGGAGGACTCAGGCACTTACTTCTGTGCTGCCACCTCAGGAGGAAACTACAAACCTACGTTTGGGAAAGGGACCAGCCTCGTGGTTCATCCAT	GGGGGGGGGGGGGGGGGGGGGGGGGGGGGGGGGGGGGGGGGGGGGGGGGGGGGGGGGGGGGGGGGGGGGGGGGGGGGGGGGGGGGGGGGGGGGGGGGGGGGGGGGGGGGGGGGGGGGGGGGGGGGGGGGGGGGGGGGGGGGGGGGGGGGGGGGGGGGGGGGGGGGGGGGGGGGGGGGGGGGGGGGGGGGGGGGGGGGGGGGGGGGGGGGGGGGGGGGGGGGGGGGGGGGGGGGGGGGGGGGGGGGGGGGGGGGGGGGGGGGGGGGGGGGGGGGGGGGGGGGGGGGGGGGGGGGGGGGGGGGGGGGGGGGGGGGGGGGGGGGGGGGGGG	TRAV4D-4*00(1330),TRAV4N-4*00(1330),TRAV4-4-DV10*00(1218)		TRAJ6*00(305)	TRAC*00(145.8)	0|266|291|0|266||1330.0;0|266|291|0|266||1330.0;0|266|291|0|266|SG77TSA106GSC108AST174CSA183GSC188TSA189GSA201C|1218.0		21|82|82|267|328||305.0		GGAGATCAGGTGGAGCAGAGTCCTTCAGCCCTGAGCCTCCACGAGGGAACCGGTTCTGCTCTGAGATGCAATTTTACT	38	ACCACCATGAGGGCT	38	GTGCAGTGGTTCCGAAAGAATTCCAGGGGCAGCCTCATCAATCTGTTCTAC	38	TTGGCTTCAGGAACA	38	AAGGAGAATGGGAGGCTAAAGTCAGCATTTGATTCTAAGGAGCGCTACAGCACCCTGCACATCAGGGATGCCCAGCTGGAGGACTCAGGCACTTACTTC	38	TGTGCTGCCACCTCAGGAGGAAACTACAAACCTACGTTT	38	GGGAAAGGGACCAGCCTCGTGGTTCATCCAT	38	GDQVEQSPSALSLHEGTGSALRCNFT	TTMRA	VQWFRKNSRGSLINLFY	LASGT	KENGRLKSAFDSKERYSTLHIRDAQLEDSGTYF	CAATSGGNYKPTF	GKGTSLVVHP_	::::0:78:93:144:159:258:-5:266:::::267:-1:297:328::
42	194	0.00133095	GGCGAGCAGGTGGAGCAGCGCCCTCCTCACCTGAGTGTCCGGGAGGGAGACAGTGCCGTTATCATCTGCACCTACACAGACCCTAACAGTTATTACTTCTTCTGGTACAAGCAAGAGCCGGGGGCAGGTCTTCAGTTGCTTATGAAGGTTTTCTCAAGTACGGAAATAAACGAAGGACAAGGATTCACTGTCCTACTGAACAAGAAAGACAAACAACTCTCTCTGAACCTCACAGCTGCCCATCCTGGGGACTCAGCCGTGTACTTCTGCGCAGTCAGCCGATTCCACATGGGCTACAAACTTACCTTCGGGACAGGAACAAGCTTGTTGGTTGATCCAA	GGGGGGGGGGGGGGGGGGGGGGGGGGGGGGGGGGGGGGGGGGGGGGGGGGGGGGGGGGGGGGGGGGGGGGGGGGGGGGGGGGGGGGGGGGGGGGGGGGGGGGGGGGGGGGGGGGGGGGGGGGGGGGGGGGGGGGGGGGGGGGGGGGGGGGGGGGGGGGGGGGGGGGGGGGGGGGGGGGGGGGGGGGGGGGGGGGGGGGGGGGGGGGGGGGGGGGGGGGGGGGGGGGGGGGGGGGGGGGGGGGGGGGGGGGGGGGGGGGGGGGGGGGGGGGGGGGGGGGGGGGGGGGGGGGGGGGGGGGGGGGGGGGGGGGGGGGGGGGGGGGGGGGGGGGGGGGGGGGGG	TRAV3D-3*00(1390),TRAV3N-3*00(1390),TRAV3-3*00(1334)		TRAJ9*00(270)	TRAC*00(143.5)	0|278|300|0|278||1390.0;0|278|300|0|278||1390.0;0|278|300|0|278|SC64TSA126GSG214ASC259T|1334.0		24|78|78|286|340||270.0		GGCGAGCAGGTGGAGCAGCGCCCTCCTCACCTGAGTGTCCGGGAGGGAGACAGTGCCGTTATCATCTGCACCTACACA	38	GACCCTAACAGTTATTAC	38	TTCTTCTGGTACAAGCAAGAGCCGGGGGCAGGTCTTCAGTTGCTTATGAAG	38	GTTTTCTCAAGTACGGAAATA	38	AACGAAGGACAAGGATTCACTGTCCTACTGAACAAGAAAGACAAACAACTCTCTCTGAACCTCACAGCTGCCCATCCTGGGGACTCAGCCGTGTACTTC	38	TGCGCAGTCAGCCGATTCCACATGGGCTACAAACTTACCTTC	38	GGGACAGGAACAAGCTTGTTGGTTGATCCAA	38	GEQVEQRPPHLSVREGDSAVIICTYT	DPNSYY	FFWYKQEPGAGLQLLMK	VFSSTEI	NEGQGFTVLLNKKDKQLSLNLTAAHPGDSAVYF	CAVSRFHMGYKLTF	GTGTSLLVDP_	::::0:78:96:147:168:267:-2:278:::::286:-4:309:340::
43	194	0.00133095	GGCGAGCAGGTGGAGCAGCGCCCTCCTCACCTGAGTGTCCGGGAGGGAGACAGTGCCGTTATCATCTGCACCTACACAGACCCTAACAGTTATTACTTCTTCTGGTACAAGCAAGAGCCGGGGGCAGGTCTTCAGTTGCTTATGAAGGTTTTCTCAAGTACGGAAATAAACGAAGGACAAGGATTCACTGTCCTACTGAACAAGAAAGACAAACAACTCTCTCTGAACCTCACAGCTGCCCATCCTGGGGACTCAGCCGTGTACTTCTGCGCAGTCAGTAACACCAATACAGGCAAATTAACCTTTGGGGATGGGACCGTGCTCACAGTGAAGCCAA	GGGGGGGGGGGGGGGGGGGGGGGGGGGGGGGGGGGGGGGGGGGGGGGGGGGGGGGGGGGGGGGGGGGGGGGGGGGGGGGGGGGGGGGGGGGGGGGGGGGGGGGGGGGGGGGGGGGGGGGGGGGGGGGGGGGGGGGGGGGGGGGGGGGGGGGGGGGGGGGGGGGGGGGGGGGGGGGGGGGGGGGGGGGGGGGGGGGGGGGGGGGGGGGGGGGGGGGGGGGGGGGGGGGGGGGGGGGGGGGGGGGGGGGGGGGGGGGGGGGGGGGGGGGGGGGGGGGGGGGGGGGGGGGGGGGGGGGGGGGGGGGGGGGGGGGGGGGGGGGGGGGGGGGGGGGGGGGGG	TRAV3D-3*00(1395),TRAV3N-3*00(1395),TRAV3-3*00(1339)		TRAJ27*00(295)	TRAC*00(143.3)	0|279|300|0|279||1395.0;0|279|300|0|279||1395.0;0|279|300|0|279|SC64TSA126GSG214ASC259T|1339.0		20|79|79|278|337||295.0		GGCGAGCAGGTGGAGCAGCGCCCTCCTCACCTGAGTGTCCGGGAGGGAGACAGTGCCGTTATCATCTGCACCTACACA	38	GACCCTAACAGTTATTAC	38	TTCTTCTGGTACAAGCAAGAGCCGGGGGCAGGTCTTCAGTTGCTTATGAAG	38	GTTTTCTCAAGTACGGAAATA	38	AACGAAGGACAAGGATTCACTGTCCTACTGAACAAGAAAGACAAACAACTCTCTCTGAACCTCACAGCTGCCCATCCTGGGGACTCAGCCGTGTACTTC	38	TGCGCAGTCAGTAACACCAATACAGGCAAATTAACCTTT	38	GGGGATGGGACCGTGCTCACAGTGAAGCCAA	38	GEQVEQRPPHLSVREGDSAVIICTYT	DPNSYY	FFWYKQEPGAGLQLLMK	VFSSTEI	NEGQGFTVLLNKKDKQLSLNLTAAHPGDSAVYF	CAVSNTNTGKLTF	GDGTVLTVKP_	::::0:78:96:147:168:267:-1:279:::::278:0:306:337::
44	194	0.00133095	GGAGATCAGGTGGAGCAGAGTCCTTCAGCCCTGAGCCTCCACGAGGGAACCGGTTCTGCTCTGAGATGCAATTTTACGACCACCATGAGGGCTGTGCAGTGGTTCCAACAGAATTCCAGGGGCAGCCTCATCAATCTGTTCTACTTGGCTTCAGGAACAAAGGAGAATGGGAGGTTAAAGTCAACATTCAATTCTAAGGAGAGCTACAGCACCCTGCACATCAGGGATGCCCAGCTGGAGGACTCAGGCACTTACTTCTGTGCTGCCCCTAATACAGGAAACTACAAATACGTCTTTGGAGCAGGTACCAGACTGAAGGTTATAGCAC	GGGGGGGGGGGGGGGGGGGGGGGGGGGGGGGGGGGGGGGGGGGGGGGGGGGGGGGGGGGGGGGGGGGGGGGGGGGGGGGGGGGGGGGGGGGGGGGGGGGGGGGGGGGGGGGGGGGGGGGGGGGGGGGGGGGGGGGGGGGGGGGGGGGGGGGGGGGGGGGGGGGGGGGGGGGGGGGGGGGGGGGGGGGGGGGGGGGGGGGGGGGGGGGGGGGGGGGGGGGGGGGGGGGGGGGGGGGGGGGGGGGGGGGGGGGGGGGGGGGGGGGGGGGGGGGGGGGGGGGGGGGGGGGGGGGGGGGGGGGGGGGGGGGGGGGGGGGGGGGGGGGGGGGG	TRAV4-4-DV10*00(1330),TRAV4D-4*00(1218),TRAV4N-4*00(1218)		TRAJ40*00(295)	TRAC*00(146.1)	0|266|291|0|266||1330.0;0|266|291|0|266|ST77GSG106ASA108CSC174TSG183AST188CSG189ASC201A|1218.0;0|266|291|0|266|ST77GSG106ASA108CSC174TSG183AST188CSG189ASC201A|1218.0		22|81|81|269|328||295.0		GGAGATCAGGTGGAGCAGAGTCCTTCAGCCCTGAGCCTCCACGAGGGAACCGGTTCTGCTCTGAGATGCAATTTTACG	38	ACCACCATGAGGGCT	38	GTGCAGTGGTTCCAACAGAATTCCAGGGGCAGCCTCATCAATCTGTTCTAC	38	TTGGCTTCAGGAACA	38	AAGGAGAATGGGAGGTTAAAGTCAACATTCAATTCTAAGGAGAGCTACAGCACCCTGCACATCAGGGATGCCCAGCTGGAGGACTCAGGCACTTACTTC	38	TGTGCTGCCCCTAATACAGGAAACTACAAATACGTCTTT	38	GGAGCAGGTACCAGACTGAAGGTTATAGCAC	38	GDQVEQSPSALSLHEGTGSALRCNFT	TTMRA	VQWFQQNSRGSLINLFY	LASGT	KENGRLKSTFNSKESYSTLHIRDAQLEDSGTYF	CAAPNTGNYKYVF	GAGTRLKVIA_	::::0:78:93:144:159:258:-5:266:::::269:-2:297:328::
45	186	0.00127606	AGTCAACTAGCAGAAGAGAATTCGTGGGCCCTGAGCGTCCACGAGGGTGAAAGTGTCACGGTGAATTGTAGTTACAAGACATCCATAACTGCCCTACAGTGGTACAGACAGAAGTCAGGCAAAGGCCCTGCCCAGCTAATCTTAATACGTTCAAATGAGAGAGAGAAGCGCAATGGAAGACTCAGAGCCACCCTTGACACCTCCAGCCAGAGCAGCTCCTTGTCCATCACTGCTACTCGGTGTGAAGACACCGCTGTGTACTTCTGTGCTTTCAGGCGGGATAGCAACTATCAGTTGATCTGGGGCTCTGGGACCAAGCTAATTATAAAGCCAG	GGGGGGGGGGGGGGGGGGGGGGGGGGGGGGGGGGGGGGGGGGGGGGGGGGGGGGGGGGGGGGGGGGGGGGGGGGGGGGGGGGGGGGGGGGGGGGGGGGGGGGGGGGGGGGGGGGGGGGGGGGGGGGGGGGGGGGGGGGGGGGGGGGGGGGGGGGGGGGGGGGGGGGGGGGGGGGGGGGGGGGGGGGGGGGGGGGGGGGGGGGGGGGGGGGGGGGGGGGGGGGGGGGGGGGGGGGGGGGGGGGGGGGGGGGGGGGGGGGGGGGGGGGGGGGGGGGGGGGGGGGGGGGGGGGGGGGGGGGGGGGGGGGGGGGGGGGGGGGGGGGGGGGGGGGGGGG	TRAV8-1*00(1350),TRAV8D-1*00(1308)		TRAJ33*00(280)	TRAC*00(145.3)	0|270|297|0|270||1350.0;0|270|297|0|270|SC21TST22CSG120A|1308.0		21|77|77|278|334||280.0		AGTCAACTAGCAGAAGAGAATTCGTGGGCCCTGAGCGTCCACGAGGGTGAAAGTGTCACGGTGAATTGTAGTTACAAG	38	ACATCCATAACTGCC	38	CTACAGTGGTACAGACAGAAGTCAGGCAAAGGCCCTGCCCAGCTAATCTTA	38	ATACGTTCAAATGAGAGAGAG	38	AAGCGCAATGGAAGACTCAGAGCCACCCTTGACACCTCCAGCCAGAGCAGCTCCTTGTCCATCACTGCTACTCGGTGTGAAGACACCGCTGTGTACTTC	38	TGTGCTTTCAGGCGGGATAGCAACTATCAGTTGATCTGG	38	GGCTCTGGGACCAAGCTAATTATAAAGCCAG	38	SQLAEENSWALSVHEGESVTVNCSYK	TSITA	LQWYRQKSGKGPAQLIL	IRSNERE	KRNGRLRATLDTSSQSSSLSITATRCEDTAVYF	CAFRRDSNYQLIW	GSGTKLIIKP_	::::0:78:93:144:165:264:-7:270:::::278:-1:303:334::
46	182	0.00124862	GGAGATCAGGTGGAGCAGAGTCCTTCAGCCCTGAGCCTCCACGAGGGAACCGGTTCTGCTCTGAGATGCAATTTTACTACCACCATGAGGGCTGTGCAGTGGTTCCGAAAGAATTCCAGGGGCAGCCTCATCAATCTGTTCTACTTGGCTTCAGGAACAAAGGAGAATGGGAGGCTAAAGTCAGCATTTGATTCTAAGGAGCGCTACAGCACCCTGCACATCAGGGATGCCCAGCTGGAGGACTCAGGCACTTACTTCTGTGCTGCCCCCTCAGGAGGAAACTACAAACCTACGTTTGGGAAAGGGACCAGCCTCGTGGTTCATCCAT	GGGGGGGGGGGGGGGGGGGGGGGGGGGGGGGGGGGGGGGGGGGGGGGGGGGGGGGGGGGGGGGGGGGGGGGGGGGGGGGGGGGGGGGGGGGGGGGGGGGGGGGGGGGGGGGGGGGGGGGGGGGGGGGGGGGGGGGGGGGGGGGGGGGGGGGGGGGGGGGGGGGGGGGGGGGGGGGGGGGGGGGGGGGGGGGGGGGGGGGGGGGGGGGGGGGGGGGGGGGGGGGGGGGGGGGGGGGGGGGGGGGGGGGGGGGGGGGGGGGGGGGGGGGGGGGGGGGGGGGGGGGGGGGGGGGGGGGGGGGGGGGGGGGGGGGGGGGGGGGGGGGGGGGG	TRAV4D-4*00(1330),TRAV4N-4*00(1330),TRAV4-4-DV10*00(1218)		TRAJ6*00(300)	TRAC*00(142.4)	0|266|291|0|266||1330.0;0|266|291|0|266||1330.0;0|266|291|0|266|SG77TSA106GSC108AST174CSA183GSC188TSA189GSA201C|1218.0		22|82|82|268|328||300.0		GGAGATCAGGTGGAGCAGAGTCCTTCAGCCCTGAGCCTCCACGAGGGAACCGGTTCTGCTCTGAGATGCAATTTTACT	38	ACCACCATGAGGGCT	38	GTGCAGTGGTTCCGAAAGAATTCCAGGGGCAGCCTCATCAATCTGTTCTAC	38	TTGGCTTCAGGAACA	38	AAGGAGAATGGGAGGCTAAAGTCAGCATTTGATTCTAAGGAGCGCTACAGCACCCTGCACATCAGGGATGCCCAGCTGGAGGACTCAGGCACTTACTTC	38	TGTGCTGCCCCCTCAGGAGGAAACTACAAACCTACGTTT	38	GGGAAAGGGACCAGCCTCGTGGTTCATCCAT	38	GDQVEQSPSALSLHEGTGSALRCNFT	TTMRA	VQWFRKNSRGSLINLFY	LASGT	KENGRLKSAFDSKERYSTLHIRDAQLEDSGTYF	CAAPSGGNYKPTF	GKGTSLVVHP_	::::0:78:93:144:159:258:-5:266:::::268:-2:297:328::
47	181	0.00124176	GGAGACTCCGTGACCCAGACAGAAGGCCTGGTCACTCTCACAGAAGGGTTGCCTGTGATGCTGAACTGCACCTATCAGACTATTTACTCAAATCCTTTCCTTTTCTGGTATGTGCAACATCTCAATGAATCCCCTCGGCTACTCCTGAAGAGCTTCACAGACAACAAGAGGACCGAGCACCAAGGGTTCCACGCCACTCTCCATAAGAGCAGCAGCTCCTTCCATCTGCAGAAGTCCTCAGCGCAGCTGTCAGACTCTGCCCTGTACTACTGTGCTCTGACCTCAGGAGGAAACTACAAACCTACGTTTGGGAAAGGGACCAGCCTCGTGGTTCATCCAT	GGGGGGGGGGGGGGGGGGGGGGGGGGGGGGGGGGGGGGGGGGGGGGGGGGGGGGGGGGGGGGGGGGGGGGGGGGGGGGGGGGGGGGGGGGGGGGGGGGGGGGGGGGGGGGGGGGGGGGGGGGGGGGGGGGGGGGGGGGGGGGGGGGGGGGGGGGGGGGGGGGGGGGGGGGGGGGGGGGGGGGGGGGGGGGGGGGGGGGGGGGGGGGGGGGGGGGGGGGGGGGGGGGGGGGGGGGGGGGGGGGGGGGGGGGGGGGGGGGGGGGGGGGGGGGGGGGGGGGGGGGGGGGGGGGGGGGGGGGGGGGGGGGGGGGGGGGGGGGGGGGGGGGGGGGGGGGGGGGGG	TRAV12D-3*00(1400),TRAV12N-3*00(1400),TRAV12-3*00(1265)		TRAJ6*00(305)	TRAC*00(145.3)	0|280|304|0|280||1400.0;0|280|304|0|280||1400.0;0|280|304|0|280|SA8CSA19CSG20ASC41ASG44ASG93CSC116AST117CSC154T|1274.0		21|82|82|279|340||305.0		GGAGACTCCGTGACCCAGACAGAAGGCCTGGTCACTCTCACAGAAGGGTTGCCTGTGATGCTGAACTGCACCTATCAG	38	ACTATTTACTCAAATCCTTTC	38	CTTTTCTGGTATGTGCAACATCTCAATGAATCCCCTCGGCTACTCCTGAAG	38	AGCTTCACAGACAACAAGAGG	38	ACCGAGCACCAAGGGTTCCACGCCACTCTCCATAAGAGCAGCAGCTCCTTCCATCTGCAGAAGTCCTCAGCGCAGCTGTCAGACTCTGCCCTGTACTAC	38	TGTGCTCTGACCTCAGGAGGAAACTACAAACCTACGTTT	38	GGGAAAGGGACCAGCCTCGTGGTTCATCCAT	38	GDSVTQTEGLVTLTEGLPVMLNCTYQ	TIYSNPF	LFWYVQHLNESPRLLLK	SFTDNKR	TEHQGFHATLHKSSSSFHLQKSSAQLSDSALYY	CALTSGGNYKPTF	GKGTSLVVHP_	::::0:78:99:150:171:270:-4:280:::::279:-1:309:340::
48	181	0.00124176	GGCGAGCAGGTGGAGCAGCGCCCTCCTCACCTGAGTGTCCGGGAGGGAGACAGTGCCGTTATCACCTGCACCTACACAGACCCTAACAGTTATTACTTCTTCTGGTACAAGCAAGAGCCGGGGGCAAGTCTTCAGTTGCTTATGAAGGTTTTCTCAAGTACGGAAATAAACGAAGGACAAGGATTCACTGTCCTACTGAACAAGAAAGACAAACGACTCTCTCTGAACCTCACAGCTGCCCATCCTGGGGACTCAGCCGCGTACTTCTGCGCAGTCAGTAACACCAATACAGGCAAATTAACCTTTGGGGATGGGACCGTGCTCACAGTGAAGCCAA	GGGGGGGGGGGGGGGGGGGGGGGGGGGGGGGGGGGGGGGGGGGGGGGGGGGGGGGGGGGGGGGGGGGGGGGGGGGGGGGGGGGGGGGGGGGGGGGGGGGGGGGGGGGGGGGGGGGGGGGGGGGGGGGGGGGGGGGGGGGGGGGGGGGGGGGGGGGGGGGGGGGGGGGGGGGGGGGGGGGGGGGGGGGGGGGGGGGGGGGGGGGGGGGGGGGGGGGGGGGGGGGGGGGGGGGGGGGGGGGGGGGGGGGGGGGGGGGGGGGGGGGGGGGGGGGGGGGGGGGGGGGGGGGGGGGGGGGGGGGGGGGGGGGGGGGGGGGGGGGGGGGGGGGGGGGGGGGGG	TRAV3-3*00(1395),TRAV3D-3*00(1339),TRAV3N-3*00(1339)		TRAJ27*00(295)	TRAC*00(146.2)	0|279|300|0|279||1395.0;0|279|300|0|279|ST64CSG126ASA214GST259C|1339.0;0|279|300|0|279|ST64CSG126ASA214GST259C|1339.0		20|79|79|278|337||295.0		GGCGAGCAGGTGGAGCAGCGCCCTCCTCACCTGAGTGTCCGGGAGGGAGACAGTGCCGTTATCACCTGCACCTACACA	38	GACCCTAACAGTTATTAC	38	TTCTTCTGGTACAAGCAAGAGCCGGGGGCAAGTCTTCAGTTGCTTATGAAG	38	GTTTTCTCAAGTACGGAAATA	38	AACGAAGGACAAGGATTCACTGTCCTACTGAACAAGAAAGACAAACGACTCTCTCTGAACCTCACAGCTGCCCATCCTGGGGACTCAGCCGCGTACTTC	38	TGCGCAGTCAGTAACACCAATACAGGCAAATTAACCTTT	38	GGGGATGGGACCGTGCTCACAGTGAAGCCAA	38	GEQVEQRPPHLSVREGDSAVITCTYT	DPNSYY	FFWYKQEPGASLQLLMK	VFSSTEI	NEGQGFTVLLNKKDKRLSLNLTAAHPGDSAAYF	CAVSNTNTGKLTF	GDGTVLTVKP_	::::0:78:96:147:168:267:-1:279:::::278:0:306:337::
49	180	0.0012349	GGAGAGAAGGTCGAGCAACATGAGTCTACACTGAGTGTTCGAGAGGGAGACAGCGCTGTCATCAACTGCACTTACACAGATACTGCTTCATCATACTTCCCTTGGTACAAGCAAGAAGCTGGAAAGAGTCTCCACTTTGTGATAGACATTCGTTCAAATGTGGACAGAAAACAGAGCCAAAGACTTATAGTTTTGTTGGATAAGAAAGCCAAACGATTCTCCCTGCACATCACAGCCACACAGCCTGAAGATTCAGCCATCTACTTCTGTGCAGCAAGGAACAGTGCAGGGAACAAGCTAACTTTTGGAATCGGAACCAGGGTGCTGGTCAGGCCAG	GGGGGGGGGGGGGGGGGGGGGGGGGGGGGGGGGGGGGGGGGGGGGGGGGGGGGGGGGGGGGGGGGGGGGGGGGGGGGGGGGGGGGGGGGGGGGGGGGGGGGGGGGGGGGGGGGGGGGGGGGGGGGGGGGGGGGGGGGGGGGGGGGGGGGGGGGGGGGGGGGGGGGGGGGGGGGGGGGGGGGGGGGGGGGGGGGGGGGGGGGGGGGGGGGGGGGGGGGGGGGGGGGGGGGGGGGGGGGGGGGGGGGGGGGGGGGGGGGGGGGGGGGGGGGGGGGGGGGGGGGGGGGGGGGGGGGGGGGGGGGGGGGGGGGGGGGGGGGGGGGGGGGGGGGGGGGGGGG	TRAV10*00(1390),TRAV10D*00(1362),TRAV10N*00(1334)		TRAJ17*00(290)	TRAC*00(146.4)	0|278|300|0|278||1390.0;0|278|300|0|278|SC20TSC86T|1362.0;0|278|301|0|278|SC20TSC86TSC187TSA194G|1334.0		25|83|83|279|337||290.0		GGAGAGAAGGTCGAGCAACATGAGTCTACACTGAGTGTTCGAGAGGGAGACAGCGCTGTCATCAACTGCACTTACACA	38	GATACTGCTTCATCATAC	38	TTCCCTTGGTACAAGCAAGAAGCTGGAAAGAGTCTCCACTTTGTGATAGAC	38	ATTCGTTCAAATGTGGACAGA	38	AAACAGAGCCAAAGACTTATAGTTTTGTTGGATAAGAAAGCCAAACGATTCTCCCTGCACATCACAGCCACACAGCCTGAAGATTCAGCCATCTACTTC	38	TGTGCAGCAAGGAACAGTGCAGGGAACAAGCTAACTTTT	38	GGAATCGGAACCAGGGTGCTGGTCAGGCCAG	38	GEKVEQHESTLSVREGDSAVINCTYT	DTASSY	FPWYKQEAGKSLHFVID	IRSNVDR	KQSQRLIVLLDKKAKRFSLHITATQPEDSAIYF	CAARNSAGNKLTF	GIGTRVLVRP_	::::0:78:96:147:168:267:-2:278:::::279:-5:306:337::
50	178	0.00122118	CAGCAGAAGGTGCAGCAGAGCCCAGAATCCCTCACTGTCTCAGAGGGAGCCATGGCCTCTCTCAACTGCACGTTCAGTGATGGTACTTCTAACAACTTCAGGTGGTACAGACAGCATTCTGCGAAAGGCCTTGAGGTGCTAGTGTCCATCTTCTCTGATGGTGAAAAGGAAGAAGGCAGATTTACAGCTCACCTCAATAGAGCCAACTTGCATGTTTCCCTACACATCAGAGAACCACAACCCAGTGACTCTGCTGTCTACCTCTGTGCAGTGAGCGATAACAGAATCTTCTTTGGTGATGGGACGCAGCTGGTGGTGAAGCCCA	GGGGGGGGGGGGGGGGGGGGGGGGGGGGGGGGGGGGGGGGGGGGGGGGGGGGGGGGGGGGGGGGGGGGGGGGGGGGGGGGGGGGGGGGGGGGGGGGGGGGGGGGGGGGGGGGGGGGGGGGGGGGGGGGGGGGGGGGGGGGGGGGGGGGGGGGGGGGGGGGGGGGGGGGGGGGGGGGGGGGGGGGGGGGGGGGGGGGGGGGGGGGGGGGGGGGGGGGGGGGGGGGGGGGGGGGGGGGGGGGGGGGGGGGGGGGGGGGGGGGGGGGGGGGGGGGGGGGGGGGGGGGGGGGGGGGGGGGGGGGGGGGGGGGGGGGGGGGGGGGGGGGG	TRAV7-5*00(1380)		TRAJ31*00(246)	TRAC*00(145.4)	0|276|297|0|276||1380.0		25|77|77|273|325|SA28G|246.0		CAGCAGAAGGTGCAGCAGAGCCCAGAATCCCTCACTGTCTCAGAGGGAGCCATGGCCTCTCTCAACTGCACGTTCAGT	38	GATGGTACTTCTAACAAC	38	TTCAGGTGGTACAGACAGCATTCTGCGAAAGGCCTTGAGGTGCTAGTGTCC	38	ATCTTCTCTGATGGTGAA	38	AAGGAAGAAGGCAGATTTACAGCTCACCTCAATAGAGCCAACTTGCATGTTTCCCTACACATCAGAGAACCACAACCCAGTGACTCTGCTGTCTACCTC	38	TGTGCAGTGAGCGATAACAGAATCTTCTTT	38	GGTGATGGGACGCAGCTGGTGGTGAAGCCCA	38	QQKVQQSPESLTVSEGAMASLNCTFS	DGTSNN	FRWYRQHSAKGLEVLVS	IFSDGE	KEEGRFTAHLNRANLHVSLHIREPQPSDSAVYL	CAVSDNRIFF	GDGTQLVVKP_	::::0:78:96:147:165:264:-1:276:::::273:-5:294:325::
51	176	0.00120746	CAGCAGCAGGTGAGACAAAGTCCCCAATCTCTGACAGTCTGGGAAGGAGAGACAGCAATTCTGAACTGCAGTTATGAGGACAGCACTTTTGACTACTTCCCATGGTACCATCAGTTCCCTGGGGAAAGCCCTGCACTCCTGATAGCCATACGTCCAGTGTCCAATAAAAAGGAAGATGGACGATTCACAATCTTCTTCAATAAAAGGGAGAAAAAGTTCTCCTTGCACATCGCAGACTCTCAGCCTGGAGACTCAGCCACCTACTTCTGTGCAGCCAACTATGGAAATGAGAAAATAACTTTTGGGGCTGGAACCAAACTCACCATTAAACCCA	GGGGGGGGGGGGGGGGGGGGGGGGGGGGGGGGGGGGGGGGGGGGGGGGGGGGGGGGGGGGGGGGGGGGGGGGGGGGGGGGGGGGGGGGGGGGGGGGGGGGGGGGGGGGGGGGGGGGGGGGGGGGGGGGGGGGGGGGGGGGGGGGGGGGGGGGGGGGGGGGGGGGGGGGGGGGGGGGGGGGGGGGGGGGGGGGGGGGGGGGGGGGGGGGGGGGGGGGGGGGGGGGGGGGGGGGGGGGGGGGGGGGGGGGGGGGGGGGGGGGGGGGGGGGGGGGGGGGGGGGGGGGGGGGGGGGGGGGGGGGGGGGGGGGGGGGGGGGGGGGGGGGGGGGGGGGGG	TRAV14-2*00(1375),TRAV14D-2*00(1277),TRAV14N-2*00(1277),TRAV14D-1*00(1235),TRAV14N-1*00(1235)		TRAJ48*00(305)	TRAC*00(145.4)	0|275|300|0|275||1375.0;0|275|300|0|275|ST108CSG109ASG110TSA120GSC216TSA231GST257C|1277.0;0|275|300|0|275|ST108CSG109ASG110TSA120GSC216TSA231GST257C|1277.0;0|275|300|0|275|SC53ASA90GSG110TSG126AST144GST153CSG162ASC216TSA231GST257C|1235.0;0|275|300|0|275|SC53ASA90GSG110TSG126AST144GST153CSG162ASC216TSA231GST257C|1235.0		20|81|81|273|334||305.0		CAGCAGCAGGTGAGACAAAGTCCCCAATCTCTGACAGTCTGGGAAGGAGAGACAGCAATTCTGAACTGCAGTTATGAG	38	GACAGCACTTTTGACTAC	38	TTCCCATGGTACCATCAGTTCCCTGGGGAAAGCCCTGCACTCCTGATAGCC	38	ATACGTCCAGTGTCCAATAAA	38	AAGGAAGATGGACGATTCACAATCTTCTTCAATAAAAGGGAGAAAAAGTTCTCCTTGCACATCGCAGACTCTCAGCCTGGAGACTCAGCCACCTACTTC	38	TGTGCAGCCAACTATGGAAATGAGAAAATAACTTTT	38	GGGGCTGGAACCAAACTCACCATTAAACCCA	38	QQQVRQSPQSLTVWEGETAILNCSYE	DSTFDY	FPWYHQFPGESPALLIA	IRPVSNK	KEDGRFTIFFNKREKKFSLHIADSQPGDSATYF	CAANYGNEKITF	GAGTKLTIKP_	::::0:78:96:147:168:267:-5:275:::::273:0:303:334::
52	175	0.0012006	CAGCAGCAGGTGAGACAAAGTCCCCAATCTCTGACAGTCTGGGAAGGAGAGACAGCAATTCTGAACTGCAGTTATGAGGACAGCACTTTTGACTACTTCCCATGGTACCATCAGTTCCCTGGGGAAAGCCCTGCACTCCTGATAGCCATACGTCCAGTGTCCAATAAAAAGGAAGATGGACGATTCACAATCTTCTTCAATAAAAGGGAGAAAAAGTTCTCCTTGCACATCGCAGACTCTCAGCCTGGAGACTCAGCCACCTACTTCTGTGCAGCAAGTGAGAATAGCAATAACAGAATCTTCTTTGGTGATGGGACGCAGCTGGTGGTGAAGCCCA	GGGGGGGGGGGGGGGGGGGGGGGGGGGGGGGGGGGGGGGGGGGGGGGGGGGGGGGGGGGGGGGGGGGGGGGGGGGGGGGGGGGGGGGGGGGGGGGGGGGGGGGGGGGGGGGGGGGGGGGGGGGGGGGGGGGGGGGGGGGGGGGGGGGGGGGGGGGGGGGGGGGGGGGGGGGGGGGGGGGGGGGGGGGGGGGGGGGGGGGGGGGGGGGGGGGGGGGGGGGGGGGGGGGGGGGGGGGGGGGGGGGGGGGGGGGGGGGGGGGGGGGGGGGGGGGGGGGGGGGGGGGGGGGGGGGGGGGGGGGGGGGGGGGGGGGGGGGGGGGGGGGGGGGGGGGGGGGGG	TRAV14-2*00(1400),TRAV14D-2*00(1302),TRAV14N-2*00(1302),TRAV14D-1*00(1260),TRAV14N-1*00(1260)		TRAJ31*00(280)	TRAC*00(143)	0|280|300|0|280||1400.0;0|280|300|0|280|ST108CSG109ASG110TSA120GSC216TSA231GST257C|1302.0;0|280|300|0|280|ST108CSG109ASG110TSA120GSC216TSA231GST257C|1302.0;0|280|300|0|280|SC53ASA90GSG110TSG126AST144GST153CSG162ASC216TSA231GST257C|1260.0;0|280|300|0|280|SC53ASA90GSG110TSG126AST144GST153CSG162ASC216TSA231GST257C|1260.0		21|77|77|281|337||280.0		CAGCAGCAGGTGAGACAAAGTCCCCAATCTCTGACAGTCTGGGAAGGAGAGACAGCAATTCTGAACTGCAGTTATGAG	38	GACAGCACTTTTGACTAC	38	TTCCCATGGTACCATCAGTTCCCTGGGGAAAGCCCTGCACTCCTGATAGCC	38	ATACGTCCAGTGTCCAATAAA	38	AAGGAAGATGGACGATTCACAATCTTCTTCAATAAAAGGGAGAAAAAGTTCTCCTTGCACATCGCAGACTCTCAGCCTGGAGACTCAGCCACCTACTTC	38	TGTGCAGCAAGTGAGAATAGCAATAACAGAATCTTCTTT	38	GGTGATGGGACGCAGCTGGTGGTGAAGCCCA	38	QQQVRQSPQSLTVWEGETAILNCSYE	DSTFDY	FPWYHQFPGESPALLIA	IRPVSNK	KEDGRFTIFFNKREKKFSLHIADSQPGDSATYF	CAASENSNNRIFF	GDGTQLVVKP_	::::0:78:96:147:168:267:0:280:::::281:-1:306:337::
53	167	0.00114571	CAGCAGAAGGTGCAGCAGAGCCCAGAATCCCTCATTGTCCCAGAGGGAGCCATGACCTCTCTCAACTGCACTTTCAGCGACAGTGCTTCTCAGTATTTTGCATGGTACAGACAGCATTCTGGGAAAGCCCCCAAGGCACTGATGTCCATCTTCTCCAATGGTGAAAAAGAAGAAGGCAGATTCACAATTCACCTCAATAAAGCCAGTCTGCATTTCTCCCTGCACATCAGAGACTCCCAGCCCAGTGACTCTGCTCTCTACCTCTGTGCAGTGAGGGATTATAACCAGGGGAAGCTTATCTTTGGACAGGGAACCAAGTTATCTATCAAGCCCA	GGGGGGGGGGGGGGGGGGGGGGGGGGGGGGGGGGGGGGGGGGGGGGGGGGGGGGGGGGGGGGGGGGGGGGGGGGGGGGGGGGGGGGGGGGGGGGGGGGGGGGGGGGGGGGGGGGGGGGGGGGGGGGGGGGGGGGGGGGGGGGGGGGGGGGGGGGGGGGGGGGGGGGGGGGGGGGGGGGGGGGGGGGGGGGGGGGGGGGGGGGGGGGGGGGGGGGGGGGGGGGGGGGGGGGGGGGGGGGGGGGGGGGGGGGGGGGGGGGGGGGGGGGGGGGGGGGGGGGGGGGGGGGGGGGGGGGGGGGGGGGGGGGGGGGGGGGGGGGGGGGGGGGGGGGGGGG	TRAV7-3*00(1375),TRAV7D-3*00(1347)		TRAJ23*00(285)	TRAC*00(143.3)	0|275|297|0|275||1375.0;0|275|295|0|275|SG218CSA221G|1347.0		23|80|80|277|334||285.0		CAGCAGAAGGTGCAGCAGAGCCCAGAATCCCTCATTGTCCCAGAGGGAGCCATGACCTCTCTCAACTGCACTTTCAGC	38	GACAGTGCTTCTCAGTAT	38	TTTGCATGGTACAGACAGCATTCTGGGAAAGCCCCCAAGGCACTGATGTCC	38	ATCTTCTCCAATGGTGAA	38	AAAGAAGAAGGCAGATTCACAATTCACCTCAATAAAGCCAGTCTGCATTTCTCCCTGCACATCAGAGACTCCCAGCCCAGTGACTCTGCTCTCTACCTC	38	TGTGCAGTGAGGGATTATAACCAGGGGAAGCTTATCTTT	38	GGACAGGGAACCAAGTTATCTATCAAGCCCA	38	QQKVQQSPESLIVPEGAMTSLNCTFS	DSASQY	FAWYRQHSGKAPKALMS	IFSNGE	KEEGRFTIHLNKASLHFSLHIRDSQPSDSALYL	CAVRDYNQGKLIF	GQGTKLSIKP_	::::0:78:96:147:165:264:-2:275:::::277:-3:303:334::
54	166	0.00113885	GGAGATTCCGTGACTCAAACAGAAGGCCCAGTGACCGTCTCAGAAAGCGAGTCCCTGATAATAAATTGCACGTATTCAGCCACAAGCATAGCTTACCCTAATCTTTTCTGGTATGTTCGATATCCTGGAGAAGGTCTACAACTCCTCCTGAAAGTCATTACGGCTGGCCAGAAGGGAAGCAGCAGAGGGTTTGAAGCCACATACAATAAAGAAACCACCTCCTTCCACTTGCAGAAAGCCTCAGTGCAAGAGTCAGACTCGGCTGTGTACTACTGTGCTCTGGGTGATAGAGGTTCAGCCTTAGGGAGGCTGCATTTTGGAGCTGGGACTCAGCTGATTGTCATACCTG	GGGGGGGGGGGGGGGGGGGGGGGGGGGGGGGGGGGGGGGGGGGGGGGGGGGGGGGGGGGGGGGGGGGGGGGGGGGGGGGGGGGGGGGGGGGGGGGGGGGGGGGGGGGGGGGGGGGGGGGGGGGGGGGGGGGGGGGGGGGGGGGGGGGGGGGGGGGGGGGGGGGGGGGGGGGGGGGGGGGGGGGGGGGGGGGGGGGGGGGGGGGGGGGGGGGGGGGGGGGGGGGGGGGGGGGGGGGGGGGGGGGGGGGGGGGGGGGGGGGGGGGGGGGGGGGGGGGGGGGGGGGGGGGGGGGGGGGGGGGGGGGGGGGGGGGGGGGGGGGGGGGGGGGGGGGGGGGGGGGGGGGGGGGGG	TRAV6-6*00(1440),TRAV6D-6*00(1440),TRAV6N-6*00(1342)		TRAJ18*00(320)	TRAC*00(141.4)	0|288|307|0|288||1440.0;0|288|307|0|288||1440.0;0|288|307|0|288|SA28CST35CSA48GSG91CSG213ASC275TSA282G|1342.0		22|86|86|285|349||320.0		GGAGATTCCGTGACTCAAACAGAAGGCCCAGTGACCGTCTCAGAAAGCGAGTCCCTGATAATAAATTGCACGTATTCA	38	GCCACAAGCATAGCTTACCCTAAT	38	CTTTTCTGGTATGTTCGATATCCTGGAGAAGGTCTACAACTCCTCCTGAAA	38	GTCATTACGGCTGGCCAGAAG	38	GGAAGCAGCAGAGGGTTTGAAGCCACATACAATAAAGAAACCACCTCCTTCCACTTGCAGAAAGCCTCAGTGCAAGAGTCAGACTCGGCTGTGTACTAC	38	TGTGCTCTGGGTGATAGAGGTTCAGCCTTAGGGAGGCTGCATTTT	38	GGAGCTGGGACTCAGCTGATTGTCATACCTG	38	GDSVTQTEGPVTVSESESLIINCTYS	ATSIAYPN	LFWYVRYPGEGLQLLLK	VITAGQK	GSSRGFEATYNKETTSFHLQKASVQESDSAVYY	CALGDRGSALGRLHF	GAGTQLIVIP_	::::0:78:102:153:174:273:1:288:::::285:-2:318:349::
55	163	0.00111827	GGAGATTCCGTGACTCAAACAGAAGGCCCAGTGACCGTCTCAGAAAGCGAGTCCCTGATAATAAATTGCACGTATTCAGCCACAAGCATAGCTTACCCTAATCTTTTCTGGTATGTTCGATATCCTGGAGAAGGTCTACAACTCCTCCTGAAAGTCATTACGGCTGGCCAGAAGGGAAGCAGCAGAGGGTTTGAAGCCACATACAATAAAGAAACCACCTCCTTCCACTTGCAGAAAGCCTCAGTGCAAGAGTCAGACTCGGCTGTGTACTACTGTGCTCTGGGTGCCCAGGGAGGCAGAGCTCTGATATTTGGAACAGGAACCACGGTATCAGTCAGCCCCA	GGGGGGGGGGGGGGGGGGGGGGGGGGGGGGGGGGGGGGGGGGGGGGGGGGGGGGGGGGGGGGGGGGGGGGGGGGGGGGGGGGGGGGGGGGGGGGGGGGGGGGGGGGGGGGGGGGGGGGGGGGGGGGGGGGGGGGGGGGGGGGGGGGGGGGGGGGGGGGGGGGGGGGGGGGGGGGGGGGGGGGGGGGGGGGGGGGGGGGGGGGGGGGGGGGGGGGGGGGGGGGGGGGGGGGGGGGGGGGGGGGGGGGGGGGGGGGGGGGGGGGGGGGGGGGGGGGGGGGGGGGGGGGGGGGGGGGGGGGGGGGGGGGGGGGGGGGGGGGGGGGGGGGGGGGGGGGGGGGGGGGG	TRAV6-6*00(1430),TRAV6D-6*00(1430),TRAV6N-6*00(1332)		TRAJ15*00(280)	TRAC*00(144.9)	0|286|307|0|286||1430.0;0|286|307|0|286||1430.0;0|286|307|0|286|SA28CST35CSA48GSG91CSG213ASC275TSA282G|1332.0		24|80|80|287|343||280.0		GGAGATTCCGTGACTCAAACAGAAGGCCCAGTGACCGTCTCAGAAAGCGAGTCCCTGATAATAAATTGCACGTATTCA	38	GCCACAAGCATAGCTTACCCTAAT	38	CTTTTCTGGTATGTTCGATATCCTGGAGAAGGTCTACAACTCCTCCTGAAA	38	GTCATTACGGCTGGCCAGAAG	38	GGAAGCAGCAGAGGGTTTGAAGCCACATACAATAAAGAAACCACCTCCTTCCACTTGCAGAAAGCCTCAGTGCAAGAGTCAGACTCGGCTGTGTACTAC	38	TGTGCTCTGGGTGCCCAGGGAGGCAGAGCTCTGATATTT	38	GGAACAGGAACCACGGTATCAGTCAGCCCCA	38	GDSVTQTEGPVTVSESESLIINCTYS	ATSIAYPN	LFWYVRYPGEGLQLLLK	VITAGQK	GSSRGFEATYNKETTSFHLQKASVQESDSAVYY	CALGAQGGRALIF	GTGTTVSVSP_	::::0:78:102:153:174:273:-1:286:::::287:-4:312:343::
56	161	0.00110455	CAACAGAAGGTGCAGCAGAGCCCAGAATCCCTCATTGTTCCAGAGGGAGGCATGGCCTCTCTCAACTGCACTTCCAGTGATCGTAATGTTGACTACTTCTGGTGGTACAGACAGCACTCTGGGAAAAGCCCCAAGATGCTGATGTCTATCTTCTCCAATGGTGAAAAGGAAGAAGGCAGATTCACAGTTCACCTCAATAAAGCCAGCCTGCATACTTCCCTGCACATCAGAGACTCCCAGCCCAGTGACTCTGCTCTCTACCTCTGTGCAGCAAGCAGTGGGGGCTTGGGCTACAAACTTACCTTCGGGACAGGAACAAGCTTGTTGGTTGATCCAA	GGGGGGGGGGGGGGGGGGGGGGGGGGGGGGGGGGGGGGGGGGGGGGGGGGGGGGGGGGGGGGGGGGGGGGGGGGGGGGGGGGGGGGGGGGGGGGGGGGGGGGGGGGGGGGGGGGGGGGGGGGGGGGGGGGGGGGGGGGGGGGGGGGGGGGGGGGGGGGGGGGGGGGGGGGGGGGGGGGGGGGGGGGGGGGGGGGGGGGGGGGGGGGGGGGGGGGGGGGGGGGGGGGGGGGGGGGGGGGGGGGGGGGGGGGGGGGGGGGGGGGGGGGGGGGGGGGGGGGGGGGGGGGGGGGGGGGGGGGGGGGGGGGGGGGGGGGGGGGGGGGGGGGGGGGGGGGGGG	TRAV7-2*00(1385),TRAV7D-2*00(1385)		TRAJ9*00(255)	TRAC*00(145.2)	0|277|297|0|277||1385.0;0|277|297|0|277||1385.0		27|78|78|286|337||255.0		CAACAGAAGGTGCAGCAGAGCCCAGAATCCCTCATTGTTCCAGAGGGAGGCATGGCCTCTCTCAACTGCACTTCCAGT	38	GATCGTAATGTTGACTAC	38	TTCTGGTGGTACAGACAGCACTCTGGGAAAAGCCCCAAGATGCTGATGTCT	38	ATCTTCTCCAATGGTGAA	38	AAGGAAGAAGGCAGATTCACAGTTCACCTCAATAAAGCCAGCCTGCATACTTCCCTGCACATCAGAGACTCCCAGCCCAGTGACTCTGCTCTCTACCTC	38	TGTGCAGCAAGCAGTGGGGGCTTGGGCTACAAACTTACCTTC	38	GGGACAGGAACAAGCTTGTTGGTTGATCCAA	38	QQKVQQSPESLIVPEGGMASLNCTSS	DRNVDY	FWWYRQHSGKSPKMLMS	IFSNGE	KEEGRFTVHLNKASLHTSLHIRDSQPSDSALYL	CAASSGGLGYKLTF	GTGTSLLVDP_	::::0:78:96:147:165:264:0:277:::::286:-7:306:337::
57	157	0.00107711	GGAGATAAGGTGAAACAAAGTCCCTCAGCGCTGAGTCTCCAAGAAGGAACCAATTCTGCTCTGAGATGCAATTTTTCTATCGCCGCGACAACTGTGCAGTGGTTCCTACAGAATCCCAGGGGCAGCCTCATCAATCTTTTTTACCTGGTTCCAGGAACAAAGGAGAATGGGAGGTTAAAGTCAGCATTCGATTCTAAGGAGAGCTACAGCACCCTGCACATCAGGGATGCCCAGCTGGAGGACTCAGGCACTTACTTCTGTGCTGCTGAATCTTCTGGCAGCTGGCAACTCATCTTTGGATCTGGAACCCAACTGACAGTTATGCCTG	GGGGGGGGGGGGGGGGGGGGGGGGGGGGGGGGGGGGGGGGGGGGGGGGGGGGGGGGGGGGGGGGGGGGGGGGGGGGGGGGGGGGGGGGGGGGGGGGGGGGGGGGGGGGGGGGGGGGGGGGGGGGGGGGGGGGGGGGGGGGGGGGGGGGGGGGGGGGGGGGGGGGGGGGGGGGGGGGGGGGGGGGGGGGGGGGGGGGGGGGGGGGGGGGGGGGGGGGGGGGGGGGGGGGGGGGGGGGGGGGGGGGGGGGGGGGGGGGGGGGGGGGGGGGGGGGGGGGGGGGGGGGGGGGGGGGGGGGGGGGGGGGGGGGGGGGGGGGGGGGGGGGGGGG	TRAV4-3*00(1345),TRAV4D-3*00(1247),TRAV4N-3*00(1247)		TRAJ22*00(296)	TRAC*00(144.5)	0|269|291|0|269||1345.0;0|269|291|0|269|SG14ASG44AST83CSG131CSG149TST188CST221C|1247.0;0|269|291|0|269|SG14ASG44AST83CSG131CSG149TST188CST221C|1247.0		18|80|80|266|328|SC20A|296.0		GGAGATAAGGTGAAACAAAGTCCCTCAGCGCTGAGTCTCCAAGAAGGAACCAATTCTGCTCTGAGATGCAATTTTTCT	38	ATCGCCGCGACAACT	38	GTGCAGTGGTTCCTACAGAATCCCAGGGGCAGCCTCATCAATCTTTTTTAC	38	CTGGTTCCAGGAACA	38	AAGGAGAATGGGAGGTTAAAGTCAGCATTCGATTCTAAGGAGAGCTACAGCACCCTGCACATCAGGGATGCCCAGCTGGAGGACTCAGGCACTTACTTC	38	TGTGCTGCTGAATCTTCTGGCAGCTGGCAACTCATCTTT	38	GGATCTGGAACCCAACTGACAGTTATGCCTG	38	GDKVKQSPSALSLQEGTNSALRCNFS	IAATT	VQWFLQNPRGSLINLFY	LVPGT	KENGRLKSAFDSKESYSTLHIRDAQLEDSGTYF	CAAESSGSWQLIF	GSGTQLTVMP_	::::0:78:93:144:159:258:-2:269:::::266:2:297:328::
58	153	0.00104966	GGAGACTCAGTGACTCAGACGGAAGGTCAAGTGGCCCTCTCAGAAGAGGACTTTCTTACGATACACTGCAACTACTCAGCCTCAGGGTACCCAGCTCTGTTCTGGTATGTGCAGTATCCCGGAGAAGGTCCACAGTTCCTCTTTAGAGCCTCAAGGGACAAAGAGAAAGGAAGCAGCAGAGGTTTTGAAGCTACATATGATAAAGGGACCACCTCCTTCCACTTGCGGAAAGCCTCAGTGCAAGAGTCAGACTCGGCTGTGTACTACTGTGCTCTGGGTGTGACTGGAGGCTATAAAGTGGTCTTTGGAAGTGGGACTCGATTGCTGGTAAGCCCTG	GGGGGGGGGGGGGGGGGGGGGGGGGGGGGGGGGGGGGGGGGGGGGGGGGGGGGGGGGGGGGGGGGGGGGGGGGGGGGGGGGGGGGGGGGGGGGGGGGGGGGGGGGGGGGGGGGGGGGGGGGGGGGGGGGGGGGGGGGGGGGGGGGGGGGGGGGGGGGGGGGGGGGGGGGGGGGGGGGGGGGGGGGGGGGGGGGGGGGGGGGGGGGGGGGGGGGGGGGGGGGGGGGGGGGGGGGGGGGGGGGGGGGGGGGGGGGGGGGGGGGGGGGGGGGGGGGGGGGGGGGGGGGGGGGGGGGGGGGGGGGGGGGGGGGGGGGGGGGGGGGGGGGGGGGGGGGGGGG	TRAV6D-7*00(1400),TRAV6N-7*00(1400),TRAV6-7-DV9*00(1316)		TRAJ12*00(280)	TRAC*00(143.2)	0|280|301|0|280||1400.0;0|280|301|0|280||1400.0;0|280|301|0|280|SA93GSC95TSG128TSC135TST233CSA276G|1316.0		23|79|79|281|337||280.0		GGAGACTCAGTGACTCAGACGGAAGGTCAAGTGGCCCTCTCAGAAGAGGACTTTCTTACGATACACTGCAACTACTCA	38	GCCTCAGGGTACCCAGCT	38	CTGTTCTGGTATGTGCAGTATCCCGGAGAAGGTCCACAGTTCCTCTTTAGA	38	GCCTCAAGGGACAAAGAGAAA	38	GGAAGCAGCAGAGGTTTTGAAGCTACATATGATAAAGGGACCACCTCCTTCCACTTGCGGAAAGCCTCAGTGCAAGAGTCAGACTCGGCTGTGTACTAC	38	TGTGCTCTGGGTGTGACTGGAGGCTATAAAGTGGTCTTT	38	GGAAGTGGGACTCGATTGCTGGTAAGCCCTG	38	GDSVTQTEGQVALSEEDFLTIHCNYS	ASGYPA	LFWYVQYPGEGPQFLFR	ASRDKEK	GSSRGFEATYDKGTTSFHLRKASVQESDSAVYY	CALGVTGGYKVVF	GSGTRLLVSP_	::::0:78:96:147:168:267:-1:280:::::281:-3:306:337::
59	151	0.00103594	CAGCAGAAGGTGCAGCAGAGCCCAGAATCCCTCACTGTCTCAGAGGGAGCCATGGCCTCTCTCAACTGCACTTTCAGTGATCGTTCTTCTGACAACTTCAGGTGGTACAGACAGCATTCTGGGAAAGGCCTTGAGGTGCTGGTGTCCATCTTCTCTGATGGTGAAAAGGAAGAAGGCAGTTTTACAGCTCACCTCAATAGAGCCAGCCTGCATGTTTTCCTACACATCAGAGAGCCGCAACCCAGTGACTCTGCTCTCTACCTCTGTGCAGTGAGGTCTAGCAACATGGGCTACAAACTTACCTTCGGGACAGGAACAAGCTTGTTGGTTGATCCAA	GGGGGGGGGGGGGGGGGGGGGGGGGGGGGGGGGGGGGGGGGGGGGGGGGGGGGGGGGGGGGGGGGGGGGGGGGGGGGGGGGGGGGGGGGGGGGGGGGGGGGGGGGGGGGGGGGGGGGGGGGGGGGGGGGGGGGGGGGGGGGGGGGGGGGGGGGGGGGGGGGGGGGGGGGGGGGGGGGGGGGGGGGGGGGGGGGGGGGGGGGGGGGGGGGGGGGGGGGGGGGGGGGGGGGGGGGGGGGGGGGGGGGGGGGGGGGGGGGGGGGGGGGGGGGGGGGGGGGGGGGGGGGGGGGGGGGGGGGGGGGGGGGGGGGGGGGGGGGGGGGGGGGGGGGGGGGGGGG	TRAV7D-5*00(1375),TRAV7N-5*00(1375)		TRAJ9*00(300)	TRAC*00(144.4)	0|275|297|0|275||1375.0;0|275|297|0|275||1375.0		18|78|78|277|337||300.0		CAGCAGAAGGTGCAGCAGAGCCCAGAATCCCTCACTGTCTCAGAGGGAGCCATGGCCTCTCTCAACTGCACTTTCAGT	38	GATCGTTCTTCTGACAAC	38	TTCAGGTGGTACAGACAGCATTCTGGGAAAGGCCTTGAGGTGCTGGTGTCC	38	ATCTTCTCTGATGGTGAA	38	AAGGAAGAAGGCAGTTTTACAGCTCACCTCAATAGAGCCAGCCTGCATGTTTTCCTACACATCAGAGAGCCGCAACCCAGTGACTCTGCTCTCTACCTC	38	TGTGCAGTGAGGTCTAGCAACATGGGCTACAAACTTACCTTC	38	GGGACAGGAACAAGCTTGTTGGTTGATCCAA	38	QQKVQQSPESLTVSEGAMASLNCTFS	DRSSDN	FRWYRQHSGKGLEVLVS	IFSDGE	KEEGSFTAHLNRASLHVFLHIREPQPSDSALYL	CAVRSSNMGYKLTF	GTGTSLLVDP_	::::0:78:96:147:165:264:-2:275:::::277:2:306:337::
60	151	0.00103594	CAACAGAAGGTGCAGCAGAGCCCAGAATCCCTCATTGTTCCAGAGGGAGGCATGGCCTCTCTCAACTGCACTTCCAGTGATCGTAATGTTGACTACTTCTGGTGGTACAGACAGCACTCTGGGAAAAGCCCCAAGATGCTGATGTCTATCTTCTCCAATGGTGAAAAGGAAGAAGGCAGATTCACAGTTCACCTCAATAAAGCCAGCCTGCATACTTCCCTGCACATCAGAGACTCCCAGCCCAGTGACTCTGCTCTCTACCTCTGTGCAGCAAGCAAATCTTCTGGCAGCTGGCAACTCATCTTTGGATCTGGAACCCAACTGACAGTTATGCCTG	GGGGGGGGGGGGGGGGGGGGGGGGGGGGGGGGGGGGGGGGGGGGGGGGGGGGGGGGGGGGGGGGGGGGGGGGGGGGGGGGGGGGGGGGGGGGGGGGGGGGGGGGGGGGGGGGGGGGGGGGGGGGGGGGGGGGGGGGGGGGGGGGGGGGGGGGGGGGGGGGGGGGGGGGGGGGGGGGGGGGGGGGGGGGGGGGGGGGGGGGGGGGGGGGGGGGGGGGGGGGGGGGGGGGGGGGGGGGGGGGGGGGGGGGGGGGGGGGGGGGGGGGGGGGGGGGGGGGGGGGGGGGGGGGGGGGGGGGGGGGGGGGGGGGGGGGGGGGGGGGGGGGGGGGGGGGGGGGG	TRAV7-2*00(1385),TRAV7D-2*00(1385)		TRAJ22*00(295)	TRAC*00(142.7)	0|277|297|0|277||1385.0;0|277|297|0|277||1385.0		21|80|80|278|337||295.0		CAACAGAAGGTGCAGCAGAGCCCAGAATCCCTCATTGTTCCAGAGGGAGGCATGGCCTCTCTCAACTGCACTTCCAGT	38	GATCGTAATGTTGACTAC	38	TTCTGGTGGTACAGACAGCACTCTGGGAAAAGCCCCAAGATGCTGATGTCT	38	ATCTTCTCCAATGGTGAA	38	AAGGAAGAAGGCAGATTCACAGTTCACCTCAATAAAGCCAGCCTGCATACTTCCCTGCACATCAGAGACTCCCAGCCCAGTGACTCTGCTCTCTACCTC	38	TGTGCAGCAAGCAAATCTTCTGGCAGCTGGCAACTCATCTTT	38	GGATCTGGAACCCAACTGACAGTTATGCCTG	38	QQKVQQSPESLIVPEGGMASLNCTSS	DRNVDY	FWWYRQHSGKSPKMLMS	IFSNGE	KEEGRFTVHLNKASLHTSLHIRDSQPSDSALYL	CAASKSSGSWQLIF	GSGTQLTVMP_	::::0:78:96:147:165:264:0:277:::::278:-1:306:337::
61	150	0.00102908	CAGCAGCAGGTGAGACAAAGTCCCCAATCTCTGACAGTCTGGGAAGGAGAGACCGCAATTCTAAACTGCAGTTATGAGAACAGTGCTTTTGACTACTTCCCATGGTACCAGCAGTTCCCTGGGGAAGGCCCTGCTCTCCTGATAGCCATACGTTCAGTGTCCGATAAAAAGGAAGATGGACGATTCACAATCTTCTTCAATAAAAGGGAGAAAAAGCTCTCCTTGCACATCACAGACTCTCAGCCTGGAGACTCAGCCACTTACTTCTGTGCAGCAAGTGATAATGCAGGTGCCAAGCTCACATTCGGAGGGGGAACAAGGTTAACGGTCAGACCCG	GGGGGGGGGGGGGGGGGGGGGGGGGGGGGGGGGGGGGGGGGGGGGGGGGGGGGGGGGGGGGGGGGGGGGGGGGGGGGGGGGGGGGGGGGGGGGGGGGGGGGGGGGGGGGGGGGGGGGGGGGGGGGGGGGGGGGGGGGGGGGGGGGGGGGGGGGGGGGGGGGGGGGGGGGGGGGGGGGGGGGGGGGGGGGGGGGGGGGGGGGGGGGGGGGGGGGGGGGGGGGGGGGGGGGGGGGGGGGGGGGGGGGGGGGGGGGGGGGGGGGGGGGGGGGGGGGGGGGGGGGGGGGGGGGGGGGGGGGGGGGGGGGGGGGGGGGGGGGGGGGGGGGGGGGGGGGGGGG	TRAV14-3*00(1400),TRAV14N-3*00(1330),TRAV14D-3-DV8*00(1288),TRAV14D-1*00(1274),TRAV14N-1*00(1274)		TRAJ39*00(285)	TRAC*00(142.5)	0|280|300|0|280||1400.0;0|280|300|0|280|ST21CSG62AST215GSA232CSC260T|1330.0;0|280|300|0|280|SG62AST128CSC131TST144GST151GST230CSG231ASC260T|1288.0;0|280|300|0|280|SG62ASG78ASC83TSA84GSA90GSA134TST144GST257CSC260T|1274.0;0|280|300|0|280|SG62ASG78ASC83TSA84GSA90GSA134TST144GST257CSC260T|1274.0		26|83|83|280|337||285.0		CAGCAGCAGGTGAGACAAAGTCCCCAATCTCTGACAGTCTGGGAAGGAGAGACCGCAATTCTAAACTGCAGTTATGAG	38	AACAGTGCTTTTGACTAC	38	TTCCCATGGTACCAGCAGTTCCCTGGGGAAGGCCCTGCTCTCCTGATAGCC	38	ATACGTTCAGTGTCCGATAAA	38	AAGGAAGATGGACGATTCACAATCTTCTTCAATAAAAGGGAGAAAAAGCTCTCCTTGCACATCACAGACTCTCAGCCTGGAGACTCAGCCACTTACTTC	38	TGTGCAGCAAGTGATAATGCAGGTGCCAAGCTCACATTC	38	GGAGGGGGAACAAGGTTAACGGTCAGACCCG	38	QQQVRQSPQSLTVWEGETAILNCSYE	NSAFDY	FPWYQQFPGEGPALLIA	IRSVSDK	KEDGRFTIFFNKREKKLSLHITDSQPGDSATYF	CAASDNAGAKLTF	GGGTRLTVRP_	::::0:78:96:147:168:267:0:280:::::280:-6:306:337::
62	149	0.00102222	AAGACCCAAGTGGAGCAGAGTCCTCAGTCCCTGGTTGTCCGTCAGGGAGAGAACTGCGTCCTTCAATGTAATTACAGTGTGACCCCCGACAACCACTTAAGGTGGTTCAAACAGGACACAGGCAAAGGTCTTGTGTCCCTGACAGTCCTGGTTGACCAAAAAGACAAAACGTCAAATGGGAGATACTCAGCAACTCTGGATAAAGATGCTAAGCACAGCACGCTGCACATCACAGCCACCCTGCTGGATGACACTGCCACCTACATCTGTGTGGTGGGCTATAACACCAATACAGGCAAATTAACCTTTGGGGATGGGACCGTGCTCACAGTGAAGCCAA	GGGGGGGGGGGGGGGGGGGGGGGGGGGGGGGGGGGGGGGGGGGGGGGGGGGGGGGGGGGGGGGGGGGGGGGGGGGGGGGGGGGGGGGGGGGGGGGGGGGGGGGGGGGGGGGGGGGGGGGGGGGGGGGGGGGGGGGGGGGGGGGGGGGGGGGGGGGGGGGGGGGGGGGGGGGGGGGGGGGGGGGGGGGGGGGGGGGGGGGGGGGGGGGGGGGGGGGGGGGGGGGGGGGGGGGGGGGGGGGGGGGGGGGGGGGGGGGGGGGGGGGGGGGGGGGGGGGGGGGGGGGGGGGGGGGGGGGGGGGGGGGGGGGGGGGGGGGGGGGGGGGGGGGGGGGGGGGGGGGG	TRAV11*00(1395),TRAV11D*00(1395),TRAV11N*00(1311)		TRAJ27*00(305)	TRAC*00(145.6)	0|279|300|0|279||1395.0;0|279|300|0|279||1395.0;0|279|300|0|279|SC41TSG74CSA137CSC153GSC176TSG202A|1311.0		18|79|79|279|340||305.0		AAGACCCAAGTGGAGCAGAGTCCTCAGTCCCTGGTTGTCCGTCAGGGAGAGAACTGCGTCCTTCAATGTAATTACAGT	38	GTGACCCCCGACAACCAC	38	TTAAGGTGGTTCAAACAGGACACAGGCAAAGGTCTTGTGTCCCTGACAGTC	38	CTGGTTGACCAAAAAGACAAA	38	ACGTCAAATGGGAGATACTCAGCAACTCTGGATAAAGATGCTAAGCACAGCACGCTGCACATCACAGCCACCCTGCTGGATGACACTGCCACCTACATC	38	TGTGTGGTGGGCTATAACACCAATACAGGCAAATTAACCTTT	38	GGGGATGGGACCGTGCTCACAGTGAAGCCAA	38	KTQVEQSPQSLVVRQGENCVLQCNYS	VTPDNH	LRWFKQDTGKGLVSLTV	LVDQKDK	TSNGRYSATLDKDAKHSTLHITATLLDDTATYI	CVVGYNTNTGKLTF	GDGTVLTVKP_	::::0:78:96:147:168:267:-1:279:::::279:2:309:340::
63	149	0.00102222	GGCGAGCAGGTGGAGCAGCGCCCTCCTCACCTGAGTGTCCGGGAGGGAGACAGCGCCATTATCATCTGCACCTACACAGACAGTGCCACTGCTTACTTCTCCTGGTACAAGCAAGAGGCGGGGGCAGGTCTTCAGTTGCTTATGAGTGTCCTTTCAAATGTGGACAGAAAAGAAGAACAAGGACTCACTGTCTTACTGAACAAGAAAGACAAACGACTCTCTCTGAACCTCACAGCTGCCCATCCTGGGGACTCAGCCGTGTACTTCTGCGCAGTCAGTGCTAAAGGAAACTACAAATACGTCTTTGGAGCAGGTACCAGACTGAAGGTTATAGCAC	GGGGGGGGGGGGGGGGGGGGGGGGGGGGGGGGGGGGGGGGGGGGGGGGGGGGGGGGGGGGGGGGGGGGGGGGGGGGGGGGGGGGGGGGGGGGGGGGGGGGGGGGGGGGGGGGGGGGGGGGGGGGGGGGGGGGGGGGGGGGGGGGGGGGGGGGGGGGGGGGGGGGGGGGGGGGGGGGGGGGGGGGGGGGGGGGGGGGGGGGGGGGGGGGGGGGGGGGGGGGGGGGGGGGGGGGGGGGGGGGGGGGGGGGGGGGGGGGGGGGGGGGGGGGGGGGGGGGGGGGGGGGGGGGGGGGGGGGGGGGGGGGGGGGGGGGGGGGGGGGGGGGGGGGGGGGGGGGG	TRAV3-1*00(1405),TRAV3-4*00(1321)		TRAJ40*00(266)	TRAC*00(141.2)	0|281|300|0|281||1405.0;0|281|300|0|281|ST57ASA100CSC117GSA119GST150CST257C|1321.0		25|81|81|281|337|SC27A|266.0		GGCGAGCAGGTGGAGCAGCGCCCTCCTCACCTGAGTGTCCGGGAGGGAGACAGCGCCATTATCATCTGCACCTACACA	38	GACAGTGCCACTGCTTAC	38	TTCTCCTGGTACAAGCAAGAGGCGGGGGCAGGTCTTCAGTTGCTTATGAGT	38	GTCCTTTCAAATGTGGACAGA	38	AAAGAAGAACAAGGACTCACTGTCTTACTGAACAAGAAAGACAAACGACTCTCTCTGAACCTCACAGCTGCCCATCCTGGGGACTCAGCCGTGTACTTC	38	TGCGCAGTCAGTGCTAAAGGAAACTACAAATACGTCTTT	38	GGAGCAGGTACCAGACTGAAGGTTATAGCAC	38	GEQVEQRPPHLSVREGDSAIIICTYT	DSATAY	FSWYKQEAGAGLQLLMS	VLSNVDR	KEEQGLTVLLNKKDKRLSLNLTAAHPGDSAVYF	CAVSAKGNYKYVF	GAGTRLKVIA_	::::0:78:96:147:168:267:1:281:::::281:-5:306:337::
64	145	0.000994779	GGACAGCAAGTGCAGCAGAGTCCTGCATCCTTGGTTCTGCAGGAGGGGGAGAACGCAGAGCTGCAGTGTAACTTTTCCTCCACAGCAACCCGGCTGCAGTGGTTTTACCAACGTCCTGGGGGAAGCCTCGTCAGCCTGTTGTCCAATCCTTCTGGGACAAAGCACACTGGAAGACTGACATCCACCACAGTCACTAAAGAACGTCGCGGCTCTTTGCACATTTCCTCCTCCCAGATCACAGACTCAGGCACTTATCTCTGTGCTATAGCATCCTCCTCCTTCAGCAAGCTGGTGTTTGGGCAGGGGACATCCTTATCAGTCGTTCCAA	GGGGGGGGGGGGGGGGGGGGGGGGGGGGGGGGGGGGGGGGGGGGGGGGGGGGGGGGGGGGGGGGGGGGGGGGGGGGGGGGGGGGGGGGGGGGGGGGGGGGGGGGGGGGGGGGGGGGGGGGGGGGGGGGGGGGGGGGGGGGGGGGGGGGGGGGGGGGGGGGGGGGGGGGGGGGGGGGGGGGGGGGGGGGGGGGGGGGGGGGGGGGGGGGGGGGGGGGGGGGGGGGGGGGGGGGGGGGGGGGGGGGGGGGGGGGGGGGGGGGGGGGGGGGGGGGGGGGGGGGGGGGGGGGGGGGGGGGGGGGGGGGGGGGGGGGGGGGGGGGGGGGGGGG	TRAV13-4-DV7*00(1330),TRAV13D-4*00(1260),TRAV13D-2*00(1217),TRAV13N-2*00(1217),TRAV13-2*00(1203)		TRAJ50*00(325)	TRAC*00(143.8)	0|266|291|0|266||1330.0;0|266|292|0|266|SA142CSA207GSC235TSA236CST255C|1260.0;0|271|291|0|272|SC20TSC23TSG26ASA91GSA111CSG197ASA207GSC235TSA236CI268C|1217.0;0|271|291|0|272|SC20TSC23TSG26ASA91GSA111CSG197ASA207GSC235TSA236CI268C|1217.0;0|271|291|0|272|SC23TSA112GSA125CSC140GSA142CSC197ASA207GSC235TSA236CST255CI268C|1203.0		15|83|83|260|328||340.0		GGACAGCAAGTGCAGCAGAGTCCTGCATCCTTGGTTCTGCAGGAGGGGGAGAACGCAGAGCTGCAGTGTAACTTTTCC	38	TCCACAGCAACCCGG	38	CTGCAGTGGTTTTACCAACGTCCTGGGGGAAGCCTCGTCAGCCTGTTGTCC	38	AATCCTTCTGGGACA	38	AAGCACACTGGAAGACTGACATCCACCACAGTCACTAAAGAACGTCGCGGCTCTTTGCACATTTCCTCCTCCCAGATCACAGACTCAGGCACTTATCTC	38	TGTGCTATAGCATCCTCCTCCTTCAGCAAGCTGGTGTTT	38	GGGCAGGGGACATCCTTATCAGTCGTTCCAA	38	GQQVQQSPASLVLQEGENAELQCNFS	STATR	LQWFYQRPGGSLVSLLS	NPSGT	KHTGRLTSTTVTKERRGSLHISSSQITDSGTYL	CAIASSSFSKLVF	GQGTSLSVVP_	::::0:78:93:144:159:258:-5:266:::::260:5:297:328::
65	144	0.000987919	GGAGATCAGGTGGAGCAGAGTCCTTCAGCCCTGAGCCTCCACGAGGGAACCGGTTCTGCTCTGAGATGCAATTTTACTACCACCATGAGGGCTGTGCAGTGGTTCCGAAAGAATTCCAGGGGCAGCCTCATCAATCTGTTCTACTTGGCTTCAGGAACAAAGGAGAATGGGAGGCTAAAGTCAGCATTTGATTCTAAGGAGCGCTACAGCACCCTGCACATCAGGGATGCCCAGCTGGAGGACTCAGGCACTTACTTCTGTGCTGCTCCCTCAGGAGGAAACTACAAACCTACGTTTGGGAAAGGGACCAGCCTCGTGGTTCATCCAT	GGGGGGGGGGGGGGGGGGGGGGGGGGGGGGGGGGGGGGGGGGGGGGGGGGGGGGGGGGGGGGGGGGGGGGGGGGGGGGGGGGGGGGGGGGGGGGGGGGGGGGGGGGGGGGGGGGGGGGGGGGGGGGGGGGGGGGGGGGGGGGGGGGGGGGGGGGGGGGGGGGGGGGGGGGGGGGGGGGGGGGGGGGGGGGGGGGGGGGGGGGGGGGGGGGGGGGGGGGGGGGGGGGGGGGGGGGGGGGGGGGGGGGGGGGGGGGGGGGGGGGGGGGGGGGGGGGGGGGGGGGGGGGGGGGGGGGGGGGGGGGGGGGGGGGGGGGGGGGGGGGGGGGGG	TRAV4D-4*00(1335),TRAV4N-4*00(1335),TRAV4-4-DV10*00(1223)		TRAJ6*00(300)	TRAC*00(143.8)	0|267|291|0|267||1335.0;0|267|291|0|267||1335.0;0|267|291|0|267|SG77TSA106GSC108AST174CSA183GSC188TSA189GSA201C|1223.0		22|82|82|268|328||300.0		GGAGATCAGGTGGAGCAGAGTCCTTCAGCCCTGAGCCTCCACGAGGGAACCGGTTCTGCTCTGAGATGCAATTTTACT	38	ACCACCATGAGGGCT	38	GTGCAGTGGTTCCGAAAGAATTCCAGGGGCAGCCTCATCAATCTGTTCTAC	38	TTGGCTTCAGGAACA	38	AAGGAGAATGGGAGGCTAAAGTCAGCATTTGATTCTAAGGAGCGCTACAGCACCCTGCACATCAGGGATGCCCAGCTGGAGGACTCAGGCACTTACTTC	38	TGTGCTGCTCCCTCAGGAGGAAACTACAAACCTACGTTT	38	GGGAAAGGGACCAGCCTCGTGGTTCATCCAT	38	GDQVEQSPSALSLHEGTGSALRCNFT	TTMRA	VQWFRKNSRGSLINLFY	LASGT	KENGRLKSAFDSKERYSTLHIRDAQLEDSGTYF	CAAPSGGNYKPTF	GKGTSLVVHP_	::::0:78:93:144:159:258:-4:267:::::268:-2:297:328::
66	139	0.000953616	GCCCAGAAGGTAACACAGACTCAGACTTCAATTTCTGTGGTGGAGAAGACAACGGTGACAATGGACTGTGTGTATGAAACCCGGGACAGTTCTTACTTCTTATTCTGGTACAAGCAAACAGCAAGTGGGGAAATAGTTTTCCTTATTCGTCAGGACTCTTACAAAAAGGAAAATGCAACAGTGGGTCATTATTCTCTGAACTTTCAGAAGCCAAAAAGTTCCATCGGACTCATCATCACCGCCACACAGATTGAGGACTCAGCAGTATATTTCTGTGCTATGAGAGAGGGCGGGTCTAATTACAACGTGCTTTACTTCGGATCTGGCACCAAACTCACTGTAGAGCCAA	GGGGGGGGGGGGGGGGGGGGGGGGGGGGGGGGGGGGGGGGGGGGGGGGGGGGGGGGGGGGGGGGGGGGGGGGGGGGGGGGGGGGGGGGGGGGGGGGGGGGGGGGGGGGGGGGGGGGGGGGGGGGGGGGGGGGGGGGGGGGGGGGGGGGGGGGGGGGGGGGGGGGGGGGGGGGGGGGGGGGGGGGGGGGGGGGGGGGGGGGGGGGGGGGGGGGGGGGGGGGGGGGGGGGGGGGGGGGGGGGGGGGGGGGGGGGGGGGGGGGGGGGGGGGGGGGGGGGGGGGGGGGGGGGGGGGGGGGGGGGGGGGGGGGGGGGGGGGGGGGGGGGGGGGGGGGGGGGGGGGGGGGGGGGG	TRAV16D-DV11*00(1413),TRAV16N*00(1399)		TRAJ21*00(280)	TRAC*00(142.7)	0|291|310|0|291|SA39GSA82GSG260A|1413.0;0|291|310|0|291|SA39GSA181TSA182GST239C|1399.0		21|77|77|293|349||280.0		GCCCAGAAGGTAACACAGACTCAGACTTCAATTTCTGTGGTGGAGAAGACAACGGTGACAATGGACTGTGTGTATGAA	38	ACCCGGGACAGTTCTTACTTC	38	TTATTCTGGTACAAGCAAACAGCAAGTGGGGAAATAGTTTTCCTTATTCGT	38	CAGGACTCTTACAAAAAGGAAAAT	38	GCAACAGTGGGTCATTATTCTCTGAACTTTCAGAAGCCAAAAAGTTCCATCGGACTCATCATCACCGCCACACAGATTGAGGACTCAGCAGTATATTTC	38	TGTGCTATGAGAGAGGGCGGGTCTAATTACAACGTGCTTTACTTC	38	GGATCTGGCACCAAACTCACTGTAGAGCCAA	38	AQKVTQTQTSISVVEKTTVTMDCVYE	TRDSSYF	LFWYKQTASGEIVFLIR	QDSYKKEN	ATVGHYSLNFQKPKSSIGLIITATQIEDSAVYF	CAMREGGSNYNVLYF	GSGTKLTVEP_	::::0:78:99:150:174:273:1:291:::::293:-1:318:349::
67	136	0.000933034	CAGCAGCAGGTGAGACAAAGTCCCCAATCTCTGACAGTCTGGGAAGGAGAGACAGCAATTCTGAACTGCAGTTATGAGGACAGCACTTTTGACTACTTCCCATGGTACCATCAGTTCCCTGGGGAAAGCCCTGCACTCCTGATAGCCATACGTCCAGTGTCCAATAAAAAGGAAGATGGACGATTCACAATCTTCTTCAATAAAAGGGAGAAAAAGTTCTCCTTGCACATCGCAGACTCTCAGCCTGGAGACTCAGCCACCTACTTCTGTGCAGCAAGTCATAATAATGCAGGTGCCAAGCTCACATTCGGAGGGGGAACAAGGTTAACGGTCAGACCCG	GGGGGGGGGGGGGGGGGGGGGGGGGGGGGGGGGGGGGGGGGGGGGGGGGGGGGGGGGGGGGGGGGGGGGGGGGGGGGGGGGGGGGGGGGGGGGGGGGGGGGGGGGGGGGGGGGGGGGGGGGGGGGGGGGGGGGGGGGGGGGGGGGGGGGGGGGGGGGGGGGGGGGGGGGGGGGGGGGGGGGGGGGGGGGGGGGGGGGGGGGGGGGGGGGGGGGGGGGGGGGGGGGGGGGGGGGGGGGGGGGGGGGGGGGGGGGGGGGGGGGGGGGGGGGGGGGGGGGGGGGGGGGGGGGGGGGGGGGGGGGGGGGGGGGGGGGGGGGGGGGGGGGGGGGGGGGGGGGGGG	TRAV14-2*00(1395),TRAV14D-2*00(1297),TRAV14N-2*00(1297),TRAV14D-1*00(1255),TRAV14N-1*00(1255)		TRAJ39*00(300)	TRAC*00(142.5)	0|279|300|0|279||1395.0;0|279|300|0|279|ST108CSG109ASG110TSA120GSC216TSA231GST257C|1297.0;0|279|300|0|279|ST108CSG109ASG110TSA120GSC216TSA231GST257C|1297.0;0|279|300|0|279|SC53ASA90GSG110TSG126AST144GST153CSG162ASC216TSA231GST257C|1255.0;0|279|300|0|279|SC53ASA90GSG110TSG126AST144GST153CSG162ASC216TSA231GST257C|1255.0		23|83|83|280|340||300.0		CAGCAGCAGGTGAGACAAAGTCCCCAATCTCTGACAGTCTGGGAAGGAGAGACAGCAATTCTGAACTGCAGTTATGAG	38	GACAGCACTTTTGACTAC	38	TTCCCATGGTACCATCAGTTCCCTGGGGAAAGCCCTGCACTCCTGATAGCC	38	ATACGTCCAGTGTCCAATAAA	38	AAGGAAGATGGACGATTCACAATCTTCTTCAATAAAAGGGAGAAAAAGTTCTCCTTGCACATCGCAGACTCTCAGCCTGGAGACTCAGCCACCTACTTC	38	TGTGCAGCAAGTCATAATAATGCAGGTGCCAAGCTCACATTC	38	GGAGGGGGAACAAGGTTAACGGTCAGACCCG	38	QQQVRQSPQSLTVWEGETAILNCSYE	DSTFDY	FPWYHQFPGESPALLIA	IRPVSNK	KEDGRFTIFFNKREKKFSLHIADSQPGDSATYF	CAASHNNAGAKLTF	GGGTRLTVRP_	::::0:78:96:147:168:267:-1:279:::::280:-3:309:340::
68	135	0.000926174	GGAGATCAGGTGGAGCAGAGTCCTTCAGCCCTGAGCCTCCACGAGGGAACCGGTTCTGCTCTGAGATGCAATTTTACGACCACCATGAGGGCTGTGCAGTGGTTCCAACAGAATTCCAGGGGCAGCCTCATCAATCTGTTCTACTTGGCTTCAGGAACAAAGGAGAATGGGAGGTTAAAGTCAACATTCAATTCTAAGGAGAGCTACAGCACCCTGCACATCAGGGATGCCCAGCTGGAGGACTCAGGCACTTACTTCTGTGCTGCTGACGCATCCTCCTCCTTCAGCAAGCTGGTGTTTGGGCAGGGGACATCCTTATCAGTCGTTCCAA	GGGGGGGGGGGGGGGGGGGGGGGGGGGGGGGGGGGGGGGGGGGGGGGGGGGGGGGGGGGGGGGGGGGGGGGGGGGGGGGGGGGGGGGGGGGGGGGGGGGGGGGGGGGGGGGGGGGGGGGGGGGGGGGGGGGGGGGGGGGGGGGGGGGGGGGGGGGGGGGGGGGGGGGGGGGGGGGGGGGGGGGGGGGGGGGGGGGGGGGGGGGGGGGGGGGGGGGGGGGGGGGGGGGGGGGGGGGGGGGGGGGGGGGGGGGGGGGGGGGGGGGGGGGGGGGGGGGGGGGGGGGGGGGGGGGGGGGGGGGGGGGGGGGGGGGGGGGGGGGGGGGGGGGGGGG	TRAV4-4-DV10*00(1347),TRAV4D-4*00(1235),TRAV4N-4*00(1235)		TRAJ50*00(295)	TRAC*00(144.8)	0|275|291|0|275|SG269CSC272A|1347.0;0|275|291|0|275|ST77GSG106ASA108CSC174TSG183AST188CSG189ASC201ASG269CSC272A|1235.0;0|275|291|0|275|ST77GSG106ASA108CSC174TSG183AST188CSG189ASC201ASG269CSC272A|1235.0		22|83|83|270|331||305.0		GGAGATCAGGTGGAGCAGAGTCCTTCAGCCCTGAGCCTCCACGAGGGAACCGGTTCTGCTCTGAGATGCAATTTTACG	38	ACCACCATGAGGGCT	38	GTGCAGTGGTTCCAACAGAATTCCAGGGGCAGCCTCATCAATCTGTTCTAC	38	TTGGCTTCAGGAACA	38	AAGGAGAATGGGAGGTTAAAGTCAACATTCAATTCTAAGGAGAGCTACAGCACCCTGCACATCAGGGATGCCCAGCTGGAGGACTCAGGCACTTACTTC	38	TGTGCTGCTGACGCATCCTCCTCCTTCAGCAAGCTGGTGTTT	38	GGGCAGGGGACATCCTTATCAGTCGTTCCAA	38	GDQVEQSPSALSLHEGTGSALRCNFT	TTMRA	VQWFQQNSRGSLINLFY	LASGT	KENGRLKSTFNSKESYSTLHIRDAQLEDSGTYF	CAADASSSFSKLVF	GQGTSLSVVP_	::::0:78:93:144:159:258:4:275:::::270:-2:300:331::
69	134	0.000919313	CAGCAGAAGGTGCAGCAGAGCCCAGAATCCCTCACTGTCTCAGAGGGAGCCATGGCCTCTCTCAACTGCACGTTCAGTGATGGTACTTCTAACAACTTCAGGTGGTACAGACAGCATTCTGCGAAAGGCCTTGAGGTGCTAGTGTCCATCTTCTCTGATGGTGAAAAGGAAGAAGGCAGATTTACAGCTCACCTCAATAGAGCCAACTTGCATGTTTCCCTACACATCAGAGAACCACAACCCAGTGACTCTGCTGTCTACCTCTGTGCAGTGAGCATGAGAGGAAGCAATGCAAAGCTAACCTTCGGGAAAGGCACTAAACTCTCTGTTAAATCAA	GGGGGGGGGGGGGGGGGGGGGGGGGGGGGGGGGGGGGGGGGGGGGGGGGGGGGGGGGGGGGGGGGGGGGGGGGGGGGGGGGGGGGGGGGGGGGGGGGGGGGGGGGGGGGGGGGGGGGGGGGGGGGGGGGGGGGGGGGGGGGGGGGGGGGGGGGGGGGGGGGGGGGGGGGGGGGGGGGGGGGGGGGGGGGGGGGGGGGGGGGGGGGGGGGGGGGGGGGGGGGGGGGGGGGGGGGGGGGGGGGGGGGGGGGGGGGGGGGGGGGGGGGGGGGGGGGGGGGGGGGGGGGGGGGGGGGGGGGGGGGGGGGGGGGGGGGGGGGGGGGGGGGGGGGGGGGGGGG	TRAV7-5*00(1395)		TRAJ42*00(285)	TRAC*00(143.7)	0|279|297|0|279||1395.0		27|84|84|280|337||285.0		CAGCAGAAGGTGCAGCAGAGCCCAGAATCCCTCACTGTCTCAGAGGGAGCCATGGCCTCTCTCAACTGCACGTTCAGT	38	GATGGTACTTCTAACAAC	38	TTCAGGTGGTACAGACAGCATTCTGCGAAAGGCCTTGAGGTGCTAGTGTCC	38	ATCTTCTCTGATGGTGAA	38	AAGGAAGAAGGCAGATTTACAGCTCACCTCAATAGAGCCAACTTGCATGTTTCCCTACACATCAGAGAACCACAACCCAGTGACTCTGCTGTCTACCTC	38	TGTGCAGTGAGCATGAGAGGAAGCAATGCAAAGCTAACCTTC	38	GGGAAAGGCACTAAACTCTCTGTTAAATCAA	38	QQKVQQSPESLTVSEGAMASLNCTFS	DGTSNN	FRWYRQHSAKGLEVLVS	IFSDGE	KEEGRFTAHLNRANLHVSLHIREPQPSDSAVYL	CAVSMRGSNAKLTF	GKGTKLSVKS_	::::0:78:96:147:165:264:2:279:::::280:-7:306:337::
70	131	0.000898731	CAGCAGAAGGTGCAGCAGAGCCCAGAATCCCTCACTGTCTCAGAGGGAGCCATGGCCTCTCTCAACTGCACGTTCAGTGATGGTACTTCTAACAACTTCAGGTGGTACAGACAGCATTCTGCGAAAGGCCTTGAGGTGCTAGTGTCCATCTTCTCTGATGGTGAAAAGGAAGAAGGCAGATTTACAGCTCACCTCAATAGAGCCAACTTGCATGTTTCCCTACACATCAGAGAACCACAACCCAGTGACTCTGCTGTCTACCTCTGTGCAGTGAGCGGTGCAGGGAACAAGCTAACTTTTGGAATCGGAACCAGGGTGCTGGTCAGGCCAG	GGGGGGGGGGGGGGGGGGGGGGGGGGGGGGGGGGGGGGGGGGGGGGGGGGGGGGGGGGGGGGGGGGGGGGGGGGGGGGGGGGGGGGGGGGGGGGGGGGGGGGGGGGGGGGGGGGGGGGGGGGGGGGGGGGGGGGGGGGGGGGGGGGGGGGGGGGGGGGGGGGGGGGGGGGGGGGGGGGGGGGGGGGGGGGGGGGGGGGGGGGGGGGGGGGGGGGGGGGGGGGGGGGGGGGGGGGGGGGGGGGGGGGGGGGGGGGGGGGGGGGGGGGGGGGGGGGGGGGGGGGGGGGGGGGGGGGGGGGGGGGGGGGGGGGGGGGGGGGGGGGGGGGGGGGG	TRAV7-5*00(1380)		TRAJ17*00(270)	TRAC*00(143.9)	0|276|297|0|276||1380.0		29|83|83|277|331||270.0		CAGCAGAAGGTGCAGCAGAGCCCAGAATCCCTCACTGTCTCAGAGGGAGCCATGGCCTCTCTCAACTGCACGTTCAGT	38	GATGGTACTTCTAACAAC	38	TTCAGGTGGTACAGACAGCATTCTGCGAAAGGCCTTGAGGTGCTAGTGTCC	38	ATCTTCTCTGATGGTGAA	38	AAGGAAGAAGGCAGATTTACAGCTCACCTCAATAGAGCCAACTTGCATGTTTCCCTACACATCAGAGAACCACAACCCAGTGACTCTGCTGTCTACCTC	38	TGTGCAGTGAGCGGTGCAGGGAACAAGCTAACTTTT	38	GGAATCGGAACCAGGGTGCTGGTCAGGCCAG	38	QQKVQQSPESLTVSEGAMASLNCTFS	DGTSNN	FRWYRQHSAKGLEVLVS	IFSDGE	KEEGRFTAHLNRANLHVSLHIREPQPSDSAVYL	CAVSGAGNKLTF	GIGTRVLVRP_	::::0:78:96:147:165:264:-1:276:::::277:-9:300:331::
72	130	0.000891871	CAGCAGAAGGTGCAGCAGAGCCCAGAATCCCTCACTGTCTCAGAGGGAGCCATGGCCTCTCTCAACTGCACGTTCAGTGATGGTACTTCTAACAACTTCAGGTGGTACAGACAGCATTCTGCGAAAGGCCTTGAGGTGCTAGTGTCCATCTTCTCTGATGGTGAAAAGGAAGAAGGCAGATTTACAGCTCACCTCAATAGAGCCAACTTGCATGTTTCCCTACACATCAGAGAACCACAACCCAGTGACTCTGCTGTCTACCTCTGTGCAGGTGCAAATTCTGGGACTTACCAGAGGTTTGGAACTGGGACAAAACTCCAAGTCGTTCCAA	GGGGGGGGGGGGGGGGGGGGGGGGGGGGGGGGGGGGGGGGGGGGGGGGGGGGGGGGGGGGGGGGGGGGGGGGGGGGGGGGGGGGGGGGGGGGGGGGGGGGGGGGGGGGGGGGGGGGGGGGGGGGGGGGGGGGGGGGGGGGGGGGGGGGGGGGGGGGGGGGGGGGGGGGGGGGGGGGGGGGGGGGGGGGGGGGGGGGGGGGGGGGGGGGGGGGGGGGGGGGGGGGGGGGGGGGGGGGGGGGGGGGGGGGGGGGGGGGGGGGGGGGGGGGGGGGGGGGGGGGGGGGGGGGGGGGGGGGGGGGGGGGGGGGGGGGGGGGGGGGGGGGGGGGGGG	TRAV7-5*00(1355)		TRAJ13*00(295)	TRAC*00(143)	0|271|297|0|271||1355.0		18|77|77|272|331||295.0		CAGCAGAAGGTGCAGCAGAGCCCAGAATCCCTCACTGTCTCAGAGGGAGCCATGGCCTCTCTCAACTGCACGTTCAGT	38	GATGGTACTTCTAACAAC	38	TTCAGGTGGTACAGACAGCATTCTGCGAAAGGCCTTGAGGTGCTAGTGTCC	38	ATCTTCTCTGATGGTGAA	38	AAGGAAGAAGGCAGATTTACAGCTCACCTCAATAGAGCCAACTTGCATGTTTCCCTACACATCAGAGAACCACAACCCAGTGACTCTGCTGTCTACCTC	38	TGTGCAGGTGCAAATTCTGGGACTTACCAGAGGTTT	38	GGAACTGGGACAAAACTCCAAGTCGTTCCAA	38	QQKVQQSPESLTVSEGAMASLNCTFS	DGTSNN	FRWYRQHSAKGLEVLVS	IFSDGE	KEEGRFTAHLNRANLHVSLHIREPQPSDSAVYL	CAGANSGTYQRF	GTGTKLQVVP_	::::0:78:96:147:165:264:-6:271:::::272:2:300:331::
73	127	0.000871289	GGAGATTCCGTGACTCAAACAGAAGGCCCAGTGACCGTCTCAGAAAGCGAGTCCCTGATAATAAATTGCACGTATTCAGCCACAAGCATAGCTTACCCTAATCTTTTCTGGTATGTTCGATATCCTGGAGAAGGTCTACAACTCCTCCTGAAAGTCATTACGGCTGGCCAGAAGGGAAGCAGCAGAGGGTTTGAAGCCACATACAATAAAGAAACCACCTCCTTCCACTTGCAGAAAGCCTCAGTGCAAGAGTCAGACTCGGCTGTGTACTACTGTGCTCTGGGTTCTTCCAATACCAACAAAGTCGTCTTTGGAACAGGGACCAGATTACAAGTATTACCAA	GGGGGGGGGGGGGGGGGGGGGGGGGGGGGGGGGGGGGGGGGGGGGGGGGGGGGGGGGGGGGGGGGGGGGGGGGGGGGGGGGGGGGGGGGGGGGGGGGGGGGGGGGGGGGGGGGGGGGGGGGGGGGGGGGGGGGGGGGGGGGGGGGGGGGGGGGGGGGGGGGGGGGGGGGGGGGGGGGGGGGGGGGGGGGGGGGGGGGGGGGGGGGGGGGGGGGGGGGGGGGGGGGGGGGGGGGGGGGGGGGGGGGGGGGGGGGGGGGGGGGGGGGGGGGGGGGGGGGGGGGGGGGGGGGGGGGGGGGGGGGGGGGGGGGGGGGGGGGGGGGGGGGGGGGGGGGGGGGGGGGGG	TRAV6-6*00(1425),TRAV6D-6*00(1425),TRAV6N-6*00(1327)		TRAJ34*00(290)	TRAC*00(143.2)	0|285|307|0|285||1425.0;0|285|307|0|285||1425.0;0|285|307|0|285|SA28CST35CSA48GSG91CSG213ASC275TSA282G|1327.0		20|78|78|285|343||290.0		GGAGATTCCGTGACTCAAACAGAAGGCCCAGTGACCGTCTCAGAAAGCGAGTCCCTGATAATAAATTGCACGTATTCA	38	GCCACAAGCATAGCTTACCCTAAT	38	CTTTTCTGGTATGTTCGATATCCTGGAGAAGGTCTACAACTCCTCCTGAAA	38	GTCATTACGGCTGGCCAGAAG	38	GGAAGCAGCAGAGGGTTTGAAGCCACATACAATAAAGAAACCACCTCCTTCCACTTGCAGAAAGCCTCAGTGCAAGAGTCAGACTCGGCTGTGTACTAC	38	TGTGCTCTGGGTTCTTCCAATACCAACAAAGTCGTCTTT	38	GGAACAGGGACCAGATTACAAGTATTACCAA	38	GDSVTQTEGPVTVSESESLIINCTYS	ATSIAYPN	LFWYVRYPGEGLQLLLK	VITAGQK	GSSRGFEATYNKETTSFHLQKASVQESDSAVYY	CALGSSNTNKVVF	GTGTRLQVLP_	::::0:78:102:153:174:273:-2:285:::::285:0:312:343::
74	122	0.000836987	GGCGAGCAGGTGGAGCAGCGCCCTCCTCACCTGAGTGTCCGGGAGGGAGACAGTGCCGTTATCACCTGCACCTACACAGACCCTAACAGTTATTACTTCTTCTGGTACAAGCAAGAGCCGGGGGCAAGTCTTCAGTTGCTTATGAAGGTTTTCTCAAGTACGGAAATAAACGAAGGACAAGGATTCACTGTCCTACTGAACAAGAAAGACAAACGACTCTCTCTGAACCTCACAGCTGCCCATCCTGGGGACTCAGCCGCGTACTTCTGCGCAGTCAGTGACACCAATACAGGCAAATTAACCTTTGGGGATGGGACCGTGCTCACAGTGAAGCCAA	GGGGGGGGGGGGGGGGGGGGGGGGGGGGGGGGGGGGGGGGGGGGGGGGGGGGGGGGGGGGGGGGGGGGGGGGGGGGGGGGGGGGGGGGGGGGGGGGGGGGGGGGGGGGGGGGGGGGGGGGGGGGGGGGGGGGGGGGGGGGGGGGGGGGGGGGGGGGGGGGGGGGGGGGGGGGGGGGGGGGGGGGGGGGGGGGGGGGGGGGGGGGGGGGGGGGGGGGGGGGGGGGGGGGGGGGGGGGGGGGGGGGGGGGGGGGGGGGGGGGGGGGGGGGGGGGGGGGGGGGGGGGGGGGGGGGGGGGGGGGGGGGGGGGGGGGGGGGGGGGGGGGGGGGGGGGGGGGG	TRAV3-3*00(1403),TRAV3D-3*00(1347),TRAV3N-3*00(1347)		TRAJ27*00(280)	TRAC*00(143.8)	0|283|300|0|284|I280A|1403.0;0|283|300|0|284|ST64CSG126ASA214GST259CI280A|1347.0;0|283|300|0|284|ST64CSG126ASA214GST259CI280A|1347.0		22|79|79|280|337||285.0		GGCGAGCAGGTGGAGCAGCGCCCTCCTCACCTGAGTGTCCGGGAGGGAGACAGTGCCGTTATCACCTGCACCTACACA	38	GACCCTAACAGTTATTAC	38	TTCTTCTGGTACAAGCAAGAGCCGGGGGCAAGTCTTCAGTTGCTTATGAAG	38	GTTTTCTCAAGTACGGAAATA	38	AACGAAGGACAAGGATTCACTGTCCTACTGAACAAGAAAGACAAACGACTCTCTCTGAACCTCACAGCTGCCCATCCTGGGGACTCAGCCGCGTACTTC	38	TGCGCAGTCAGTGACACCAATACAGGCAAATTAACCTTT	38	GGGGATGGGACCGTGCTCACAGTGAAGCCAA	38	GEQVEQRPPHLSVREGDSAVITCTYT	DPNSYY	FFWYKQEPGASLQLLMK	VFSSTEI	NEGQGFTVLLNKKDKRLSLNLTAAHPGDSAAYF	CAVSDTNTGKLTF	GDGTVLTVKP_	::::0:78:96:147:168:267:3:284:::::280:-2:306:337::
75	119	0.000816405	CAACAGAAGGTGCAGCAGAGCCCAGAATCCCTCATTGTTCCAGAGGGAGGCATGGCCTCTCTCAACTGCACTTCCAGTGATCGTAATGTTGACTACTTCTGGTGGTACAGACAGCACTCTGGGAAAAGCCCCAAGATGCTGATGTCTATCTTCTCCAATGGTGAAAAGGAAGAAGGCAGATTCACAGTTCACCTCAATAAAGCCAGCCTGCATACTTCCCTGCACATCAGAGACTCCCAGCCCAGTGACTCTGCTCTCTACCTCTGTGCAGCCTCTAACACCAATACAGGCAAATTAACCTTTGGGGATGGGACCGTGCTCACAGTGAAGCCAA	GGGGGGGGGGGGGGGGGGGGGGGGGGGGGGGGGGGGGGGGGGGGGGGGGGGGGGGGGGGGGGGGGGGGGGGGGGGGGGGGGGGGGGGGGGGGGGGGGGGGGGGGGGGGGGGGGGGGGGGGGGGGGGGGGGGGGGGGGGGGGGGGGGGGGGGGGGGGGGGGGGGGGGGGGGGGGGGGGGGGGGGGGGGGGGGGGGGGGGGGGGGGGGGGGGGGGGGGGGGGGGGGGGGGGGGGGGGGGGGGGGGGGGGGGGGGGGGGGGGGGGGGGGGGGGGGGGGGGGGGGGGGGGGGGGGGGGGGGGGGGGGGGGGGGGGGGGGGGGGGGGGGGGGGGGGGGG	TRAV7-2*00(1360),TRAV7D-2*00(1360)		TRAJ27*00(295)	TRAC*00(146.3)	0|272|297|0|272||1360.0;0|272|297|0|272||1360.0		20|79|79|275|334||295.0		CAACAGAAGGTGCAGCAGAGCCCAGAATCCCTCATTGTTCCAGAGGGAGGCATGGCCTCTCTCAACTGCACTTCCAGT	38	GATCGTAATGTTGACTAC	38	TTCTGGTGGTACAGACAGCACTCTGGGAAAAGCCCCAAGATGCTGATGTCT	38	ATCTTCTCCAATGGTGAA	38	AAGGAAGAAGGCAGATTCACAGTTCACCTCAATAAAGCCAGCCTGCATACTTCCCTGCACATCAGAGACTCCCAGCCCAGTGACTCTGCTCTCTACCTC	38	TGTGCAGCCTCTAACACCAATACAGGCAAATTAACCTTT	38	GGGGATGGGACCGTGCTCACAGTGAAGCCAA	38	QQKVQQSPESLIVPEGGMASLNCTSS	DRNVDY	FWWYRQHSGKSPKMLMS	IFSNGE	KEEGRFTVHLNKASLHTSLHIRDSQPSDSALYL	CAASNTNTGKLTF	GDGTVLTVKP_	::::0:78:96:147:165:264:-5:272:::::275:0:303:334::
76	118	0.000809544	CAGCAGAAGGTGCAGCAGAGCCCAGAATCCCTCACTGTCTCAGAGGGAGCCATGGCCTCTCTCAACTGCACTTTCAGTGATCGTTCTTCTGACAACTTCAGGTGGTACAGACAGCATTCTGGGAAAGGCCTTGAGGTGCTGGTGTCCATCTTCTCTGATGGTGAAAAGGAAGAAGGCAGTTTTACAGCTCACCTCAATAGAGCCAGCCTGCATGTTTTCCTACACATCAGAGAGCCGCAACCCAGTGACTCTGCTCTCTACCTCTGTGCAGTGAGGACAAATGCTTACAAAGTCATCTTTGGAAAAGGGACACATCTTCATGTTCTCCCTA	GGGGGGGGGGGGGGGGGGGGGGGGGGGGGGGGGGGGGGGGGGGGGGGGGGGGGGGGGGGGGGGGGGGGGGGGGGGGGGGGGGGGGGGGGGGGGGGGGGGGGGGGGGGGGGGGGGGGGGGGGGGGGGGGGGGGGGGGGGGGGGGGGGGGGGGGGGGGGGGGGGGGGGGGGGGGGGGGGGGGGGGGGGGGGGGGGGGGGGGGGGGGGGGGGGGGGGGGGGGGGGGGGGGGGGGGGGGGGGGGGGGGGGGGGGGGGGGGGGGGGGGGGGGGGGGGGGGGGGGGGGGGGGGGGGGGGGGGGGGGGGGGGGGGGGGGGGGGGGGGGGGGGGGGGGG	TRAV7D-5*00(1375),TRAV7N-5*00(1375)		TRAJ30*00(275)	TRAC*00(145.6)	0|275|297|0|275||1375.0;0|275|297|0|275||1375.0		24|79|79|276|331||275.0		CAGCAGAAGGTGCAGCAGAGCCCAGAATCCCTCACTGTCTCAGAGGGAGCCATGGCCTCTCTCAACTGCACTTTCAGT	38	GATCGTTCTTCTGACAAC	38	TTCAGGTGGTACAGACAGCATTCTGGGAAAGGCCTTGAGGTGCTGGTGTCC	38	ATCTTCTCTGATGGTGAA	38	AAGGAAGAAGGCAGTTTTACAGCTCACCTCAATAGAGCCAGCCTGCATGTTTTCCTACACATCAGAGAGCCGCAACCCAGTGACTCTGCTCTCTACCTC	38	TGTGCAGTGAGGACAAATGCTTACAAAGTCATCTTT	38	GGAAAAGGGACACATCTTCATGTTCTCCCTA	38	QQKVQQSPESLTVSEGAMASLNCTFS	DRSSDN	FRWYRQHSGKGLEVLVS	IFSDGE	KEEGSFTAHLNRASLHVFLHIREPQPSDSALYL	CAVRTNAYKVIF	GKGTHLHVLP_	::::0:78:96:147:165:264:-2:275:::::276:-4:300:331::
77	117	0.000802684	CAGCAGCAGGTGAGACAAAGTCCCCAATCTCTGACAGTCTGGGAAGGAGAGACAGCAATTCTGAACTGCAGTTATGAGGACAGCACTTTTGACTACTTCCCATGGTACCATCAGTTCCCTGGGGAAAGCCCTGCACTCCTGATAGCCATACGTCCAGTGTCCAATAAAAAGGAAGATGGACGATTCACAATCTTCTTCAATAAAAGGGAGAAAAAGTTCTCCTTGCACATCGCAGACTCTCAGCCTGGAGACTCAGCCACCTACTTCTGTGCAGCAAGGGATAACAACAATGCCCCACGATTTGGAGCGGGAACCAAATTATCAGTAAAACCAA	GGGGGGGGGGGGGGGGGGGGGGGGGGGGGGGGGGGGGGGGGGGGGGGGGGGGGGGGGGGGGGGGGGGGGGGGGGGGGGGGGGGGGGGGGGGGGGGGGGGGGGGGGGGGGGGGGGGGGGGGGGGGGGGGGGGGGGGGGGGGGGGGGGGGGGGGGGGGGGGGGGGGGGGGGGGGGGGGGGGGGGGGGGGGGGGGGGGGGGGGGGGGGGGGGGGGGGGGGGGGGGGGGGGGGGGGGGGGGGGGGGGGGGGGGGGGGGGGGGGGGGGGGGGGGGGGGGGGGGGGGGGGGGGGGGGGGGGGGGGGGGGGGGGGGGGGGGGGGGGGGGGGGGGGGGGGGG	TRAV14-2*00(1390),TRAV14D-2*00(1292),TRAV14N-2*00(1292),TRAV14D-1*00(1250),TRAV14N-1*00(1250)		TRAJ43*00(270)	TRAC*00(142.6)	0|278|300|0|278||1390.0;0|278|300|0|278|ST108CSG109ASG110TSA120GSC216TSA231GST257C|1292.0;0|278|300|0|278|ST108CSG109ASG110TSA120GSC216TSA231GST257C|1292.0;0|278|300|0|278|SC53ASA90GSG110TSG126AST144GST153CSG162ASC216TSA231GST257C|1250.0;0|278|300|0|278|SC53ASA90GSG110TSG126AST144GST153CSG162ASC216TSA231GST257C|1250.0		23|77|77|280|334||270.0		CAGCAGCAGGTGAGACAAAGTCCCCAATCTCTGACAGTCTGGGAAGGAGAGACAGCAATTCTGAACTGCAGTTATGAG	38	GACAGCACTTTTGACTAC	38	TTCCCATGGTACCATCAGTTCCCTGGGGAAAGCCCTGCACTCCTGATAGCC	38	ATACGTCCAGTGTCCAATAAA	38	AAGGAAGATGGACGATTCACAATCTTCTTCAATAAAAGGGAGAAAAAGTTCTCCTTGCACATCGCAGACTCTCAGCCTGGAGACTCAGCCACCTACTTC	38	TGTGCAGCAAGGGATAACAACAATGCCCCACGATTT	38	GGAGCGGGAACCAAATTATCAGTAAAACCAA	38	QQQVRQSPQSLTVWEGETAILNCSYE	DSTFDY	FPWYHQFPGESPALLIA	IRPVSNK	KEDGRFTIFFNKREKKFSLHIADSQPGDSATYF	CAARDNNNAPRF	GAGTKLSVKP_	::::0:78:96:147:168:267:-2:278:::::280:-3:303:334::
78	117	0.000802684	GGACAGCAAGTGCAGCAGAGCCCCGCGTCCTTGGTTCTGCAGGAGGGGGAGAACGCAGAGCTGCAGTGTAACTTTTCCACATCTTTGAACAGTATGCAGTGGTTTTACCAACGTCCTGGGGGAAGTCTCGTCAGCCTGTTCTACAATCCTTCTGGGACAAAGCATAGTGGGAGACTGACATCCACTACAGTCATCAAAGAACGTCGCAGCTCTTTGCACATTTCCTCCTCCCAGACAACAGACTCAGGCACTTATCTCTGTGCCCTTGACACAAATGCTTACAAAGTCATCTTTGGAAAAGGGACACATCTTCATGTTCTCCCTA	GGGGGGGGGGGGGGGGGGGGGGGGGGGGGGGGGGGGGGGGGGGGGGGGGGGGGGGGGGGGGGGGGGGGGGGGGGGGGGGGGGGGGGGGGGGGGGGGGGGGGGGGGGGGGGGGGGGGGGGGGGGGGGGGGGGGGGGGGGGGGGGGGGGGGGGGGGGGGGGGGGGGGGGGGGGGGGGGGGGGGGGGGGGGGGGGGGGGGGGGGGGGGGGGGGGGGGGGGGGGGGGGGGGGGGGGGGGGGGGGGGGGGGGGGGGGGGGGGGGGGGGGGGGGGGGGGGGGGGGGGGGGGGGGGGGGGGGGGGGGGGGGGGGGGGGGGGGGGGGGGGGGG	TRAV13-1*00(1315),TRAV13D-1*00(1175),TRAV13N-1*00(1149.5)		TRAJ30*00(295)	TRAC*00(145.4)	0|263|291|0|263||1315.0;0|263|291|0|263|ST20CSA24GSA50GSG135CSG164TSA185TST194CSC203TST235CSC236A|1175.0;0|263|291|0|263|ST20CSA24GSA50GSA129GSG135CSG164TSA185TST194CSC203TST235CSC236A|1161.0		20|79|79|266|325||295.0		GGACAGCAAGTGCAGCAGAGCCCCGCGTCCTTGGTTCTGCAGGAGGGGGAGAACGCAGAGCTGCAGTGTAACTTTTCC	38	ACATCTTTGAACAGT	38	ATGCAGTGGTTTTACCAACGTCCTGGGGGAAGTCTCGTCAGCCTGTTCTAC	38	AATCCTTCTGGGACA	38	AAGCATAGTGGGAGACTGACATCCACTACAGTCATCAAAGAACGTCGCAGCTCTTTGCACATTTCCTCCTCCCAGACAACAGACTCAGGCACTTATCTC	38	TGTGCCCTTGACACAAATGCTTACAAAGTCATCTTT	38	GGAAAAGGGACACATCTTCATGTTCTCCCTA	38	GQQVQQSPASLVLQEGENAELQCNFS	TSLNS	MQWFYQRPGGSLVSLFY	NPSGT	KHSGRLTSTTVIKERRSSLHISSSQTTDSGTYL	CALDTNAYKVIF	GKGTHLHVLP_	::::0:78:93:144:159:258:-8:263:::::266:0:294:325::
79	116	0.000795823	CAACAGAAGGTGCAGCAGAGCCCAGAATCCCTCATTGTTCCAGAGGGAGGCATGGCCTCTCTCAACTGCACTTCCAGTGATCGTAATGTTGACTACTTCTGGTGGTACAGACAGCACTCTGGGAAAAGCCCCAAGATGCTGATGTCTATCTTCTCCAATGGTGAAAAGGAAGAAGGCAGATTCACAGTTCACCTCAATAAAGCCAGCCTGCATACTTCCCTGCACATCAGAGACTCCCAGCCCAGTGACTCTGCTCTCTACCTCTGTGCAGCAAAAGACACAAATGCTTACAAAGTCATCTTTGGAAAAGGGACACATCTTCATGTTCTCCCTA	GGGGGGGGGGGGGGGGGGGGGGGGGGGGGGGGGGGGGGGGGGGGGGGGGGGGGGGGGGGGGGGGGGGGGGGGGGGGGGGGGGGGGGGGGGGGGGGGGGGGGGGGGGGGGGGGGGGGGGGGGGGGGGGGGGGGGGGGGGGGGGGGGGGGGGGGGGGGGGGGGGGGGGGGGGGGGGGGGGGGGGGGGGGGGGGGGGGGGGGGGGGGGGGGGGGGGGGGGGGGGGGGGGGGGGGGGGGGGGGGGGGGGGGGGGGGGGGGGGGGGGGGGGGGGGGGGGGGGGGGGGGGGGGGGGGGGGGGGGGGGGGGGGGGGGGGGGGGGGGGGGGGGGGGGGGGGG	TRAV7-2*00(1370),TRAV7D-2*00(1370)		TRAJ30*00(290)	TRAC*00(146.4)	0|274|297|0|274||1370.0;0|274|297|0|274||1370.0		21|79|79|276|334||290.0		CAACAGAAGGTGCAGCAGAGCCCAGAATCCCTCATTGTTCCAGAGGGAGGCATGGCCTCTCTCAACTGCACTTCCAGT	38	GATCGTAATGTTGACTAC	38	TTCTGGTGGTACAGACAGCACTCTGGGAAAAGCCCCAAGATGCTGATGTCT	38	ATCTTCTCCAATGGTGAA	38	AAGGAAGAAGGCAGATTCACAGTTCACCTCAATAAAGCCAGCCTGCATACTTCCCTGCACATCAGAGACTCCCAGCCCAGTGACTCTGCTCTCTACCTC	38	TGTGCAGCAAAAGACACAAATGCTTACAAAGTCATCTTT	38	GGAAAAGGGACACATCTTCATGTTCTCCCTA	38	QQKVQQSPESLIVPEGGMASLNCTSS	DRNVDY	FWWYRQHSGKSPKMLMS	IFSNGE	KEEGRFTVHLNKASLHTSLHIRDSQPSDSALYL	CAAKDTNAYKVIF	GKGTHLHVLP_	::::0:78:96:147:165:264:-3:274:::::276:-1:303:334::
80	115	0.000788963	CAGCAGAAGGTGCAGCAGAGCCCAGAATCCCTCACTGTCTCAGAGGGAGCCATGGCCTCTCTCAACTGCACGTTCAGTGATGGTACTTCTAACAACTTCAGGTGGTACAGACAGCATTCTGCGAAAGGCCTTGAGGTGCTAGTGTCCATCTTCTCTGATGGTGAAAAGGAAGAAGGCAGATTTACAGCTCACCTCAATAGAGCCAACTTGCATGTTTCCCTACACATCAGAGAACCACAACCCAGTGACTCTGCTGTCTACCTCTGTGCAGTGAGCATGAGGAGCAATAACAGAATCTTCTTTGGTGATGGGACGCAGCTGGTGGTGAAGCCCA	GGGGGGGGGGGGGGGGGGGGGGGGGGGGGGGGGGGGGGGGGGGGGGGGGGGGGGGGGGGGGGGGGGGGGGGGGGGGGGGGGGGGGGGGGGGGGGGGGGGGGGGGGGGGGGGGGGGGGGGGGGGGGGGGGGGGGGGGGGGGGGGGGGGGGGGGGGGGGGGGGGGGGGGGGGGGGGGGGGGGGGGGGGGGGGGGGGGGGGGGGGGGGGGGGGGGGGGGGGGGGGGGGGGGGGGGGGGGGGGGGGGGGGGGGGGGGGGGGGGGGGGGGGGGGGGGGGGGGGGGGGGGGGGGGGGGGGGGGGGGGGGGGGGGGGGGGGGGGGGGGGGGGGGGGGGGGG	TRAV7-5*00(1395)		TRAJ31*00(260)	TRAC*00(145.5)	0|279|297|0|279||1395.0		25|77|77|282|334||260.0		CAGCAGAAGGTGCAGCAGAGCCCAGAATCCCTCACTGTCTCAGAGGGAGCCATGGCCTCTCTCAACTGCACGTTCAGT	38	GATGGTACTTCTAACAAC	38	TTCAGGTGGTACAGACAGCATTCTGCGAAAGGCCTTGAGGTGCTAGTGTCC	38	ATCTTCTCTGATGGTGAA	38	AAGGAAGAAGGCAGATTTACAGCTCACCTCAATAGAGCCAACTTGCATGTTTCCCTACACATCAGAGAACCACAACCCAGTGACTCTGCTGTCTACCTC	38	TGTGCAGTGAGCATGAGGAGCAATAACAGAATCTTCTTT	38	GGTGATGGGACGCAGCTGGTGGTGAAGCCCA	38	QQKVQQSPESLTVSEGAMASLNCTFS	DGTSNN	FRWYRQHSAKGLEVLVS	IFSDGE	KEEGRFTAHLNRANLHVSLHIREPQPSDSAVYL	CAVSMRSNNRIFF	GDGTQLVVKP_	::::0:78:96:147:165:264:2:279:::::282:-5:303:334::
81	113	0.000775242	CAGCAGAAGGTGCAGCAGAGCCCAGAATCCCTCACTGTCTCAGAGGGAGCCATGGCCTCTCTCAACTGCACTTTCAGTGATCGTTCTTCTGACAACTTCAGGTGGTACAGACAGCATTCTGGGAAAGGCCTTGAGGTGCTGGTGTCCATCTTCTCTGATGGTGAAAAGGAAGAAGGCAGTTTTACAGCTCACCTCAATAGAGCCAGCCTGCATGTTTTCCTACACATCAGAGAGCCGCAACCCAGTGACTCTGCTCTCTACCTCTGTGCAGTGAGCATGGGGGGAGGCAGAGCTCTGATATTTGGAACAGGAACCACGGTATCAGTCAGCCCCA	GGGGGGGGGGGGGGGGGGGGGGGGGGGGGGGGGGGGGGGGGGGGGGGGGGGGGGGGGGGGGGGGGGGGGGGGGGGGGGGGGGGGGGGGGGGGGGGGGGGGGGGGGGGGGGGGGGGGGGGGGGGGGGGGGGGGGGGGGGGGGGGGGGGGGGGGGGGGGGGGGGGGGGGGGGGGGGGGGGGGGGGGGGGGGGGGGGGGGGGGGGGGGGGGGGGGGGGGGGGGGGGGGGGGGGGGGGGGGGGGGGGGGGGGGGGGGGGGGGGGGGGGGGGGGGGGGGGGGGGGGGGGGGGGGGGGGGGGGGGGGGGGGGGGGGGGGGGGGGGGGGGGGGGGGGGGGG	TRAV7D-5*00(1395),TRAV7N-5*00(1395)		TRAJ15*00(265)	TRAC*00(143.8)	0|279|297|0|279||1395.0;0|279|297|0|279||1395.0		27|80|80|281|334||265.0		CAGCAGAAGGTGCAGCAGAGCCCAGAATCCCTCACTGTCTCAGAGGGAGCCATGGCCTCTCTCAACTGCACTTTCAGT	38	GATCGTTCTTCTGACAAC	38	TTCAGGTGGTACAGACAGCATTCTGGGAAAGGCCTTGAGGTGCTGGTGTCC	38	ATCTTCTCTGATGGTGAA	38	AAGGAAGAAGGCAGTTTTACAGCTCACCTCAATAGAGCCAGCCTGCATGTTTTCCTACACATCAGAGAGCCGCAACCCAGTGACTCTGCTCTCTACCTC	38	TGTGCAGTGAGCATGGGGGGAGGCAGAGCTCTGATATTT	38	GGAACAGGAACCACGGTATCAGTCAGCCCCA	38	QQKVQQSPESLTVSEGAMASLNCTFS	DRSSDN	FRWYRQHSGKGLEVLVS	IFSDGE	KEEGSFTAHLNRASLHVFLHIREPQPSDSALYL	CAVSMGGGRALIF	GTGTTVSVSP_	::::0:78:96:147:165:264:2:279:::::281:-7:303:334::
82	111	0.000761521	CAGCAGAAGGTGCAGCAGAGCCCAGAATCCCTCATTGTCCCAGAGGGAGCCATGACCTCTCTCAACTGCACTTTCAGCGACAGTGCTTCTCAGTATTTTGCATGGTACAGACAGCATTCTGGGAAAGCCCCCAAGGCACTGATGTCCATCTTCTCCAATGGTGAAAAAGAAGAAGGCAGATTCACAATTCACCTCAATAAAGCCAGTCTGCATTTCTCCCTGCACATCAGAGACTCCCAGCCCAGTGACTCTGCTCTCTACCTCTGTGCAGTGAGCATGAATTATGGGAGCAGTGGCAACAAGCTCATCTTTGGAATTGGGACTCTGCTTTCTGTCAAGCCAA	GGGGGGGGGGGGGGGGGGGGGGGGGGGGGGGGGGGGGGGGGGGGGGGGGGGGGGGGGGGGGGGGGGGGGGGGGGGGGGGGGGGGGGGGGGGGGGGGGGGGGGGGGGGGGGGGGGGGGGGGGGGGGGGGGGGGGGGGGGGGGGGGGGGGGGGGGGGGGGGGGGGGGGGGGGGGGGGGGGGGGGGGGGGGGGGGGGGGGGGGGGGGGGGGGGGGGGGGGGGGGGGGGGGGGGGGGGGGGGGGGGGGGGGGGGGGGGGGGGGGGGGGGGGGGGGGGGGGGGGGGGGGGGGGGGGGGGGGGGGGGGGGGGGGGGGGGGGGGGGGGGGGGGGGGGGGGGGGGGGGGGG	TRAV7-3*00(1395),TRAV7D-3*00(1352)		TRAJ32*00(335)	TRAC*00(144.9)	0|279|297|0|279||1395.0;0|276|295|0|276|SG218CSA221G|1352.0		18|86|86|275|343||340.0		CAGCAGAAGGTGCAGCAGAGCCCAGAATCCCTCATTGTCCCAGAGGGAGCCATGACCTCTCTCAACTGCACTTTCAGC	38	GACAGTGCTTCTCAGTAT	38	TTTGCATGGTACAGACAGCATTCTGGGAAAGCCCCCAAGGCACTGATGTCC	38	ATCTTCTCCAATGGTGAA	38	AAAGAAGAAGGCAGATTCACAATTCACCTCAATAAAGCCAGTCTGCATTTCTCCCTGCACATCAGAGACTCCCAGCCCAGTGACTCTGCTCTCTACCTC	38	TGTGCAGTGAGCATGAATTATGGGAGCAGTGGCAACAAGCTCATCTTT	38	GGAATTGGGACTCTGCTTTCTGTCAAGCCAA	38	QQKVQQSPESLIVPEGAMTSLNCTFS	DSASQY	FAWYRQHSGKAPKALMS	IFSNGE	KEEGRFTIHLNKASLHFSLHIRDSQPSDSALYL	CAVSMNYGSSGNKLIF	GIGTLLSVKP_	::::0:78:96:147:165:264:2:279:::::275:2:312:343::
83	108	0.000740939	CAACAGAAGGTGCAGCAGAGCCCAGAATCCCTCATTGTTCCAGAGGGAGGCATGGCCTCTCTCAACTGCACTTCCAGTGATCGTAATGTTGACTACTTCTGGTGGTACAGACAGCACTCTGGGAAAAGCCCCAAGATGCTGATGTCTATCTTCTCCAATGGTGAAAAGGAAGAAGGCAGATTCACAGTTCACCTCAATAAAGCCAGCCTGCATACTTCCCTGCACATCAGAGACTCCCAGCCCAGTGACTCTGCTCTCTACCTCTGTGCAGCAAGGTTTAATACAGGAAACTACAAATACGTCTTTGGAGCAGGTACCAGACTGAAGGTTATAGCAC	GGGGGGGGGGGGGGGGGGGGGGGGGGGGGGGGGGGGGGGGGGGGGGGGGGGGGGGGGGGGGGGGGGGGGGGGGGGGGGGGGGGGGGGGGGGGGGGGGGGGGGGGGGGGGGGGGGGGGGGGGGGGGGGGGGGGGGGGGGGGGGGGGGGGGGGGGGGGGGGGGGGGGGGGGGGGGGGGGGGGGGGGGGGGGGGGGGGGGGGGGGGGGGGGGGGGGGGGGGGGGGGGGGGGGGGGGGGGGGGGGGGGGGGGGGGGGGGGGGGGGGGGGGGGGGGGGGGGGGGGGGGGGGGGGGGGGGGGGGGGGGGGGGGGGGGGGGGGGGGGGGGGGGGGGGGGGGGGG	TRAV7-2*00(1375),TRAV7D-2*00(1375)		TRAJ40*00(300)	TRAC*00(143.4)	0|275|297|0|275||1375.0;0|275|297|0|275||1375.0		21|81|81|277|337||300.0		CAACAGAAGGTGCAGCAGAGCCCAGAATCCCTCATTGTTCCAGAGGGAGGCATGGCCTCTCTCAACTGCACTTCCAGT	38	GATCGTAATGTTGACTAC	38	TTCTGGTGGTACAGACAGCACTCTGGGAAAAGCCCCAAGATGCTGATGTCT	38	ATCTTCTCCAATGGTGAA	38	AAGGAAGAAGGCAGATTCACAGTTCACCTCAATAAAGCCAGCCTGCATACTTCCCTGCACATCAGAGACTCCCAGCCCAGTGACTCTGCTCTCTACCTC	38	TGTGCAGCAAGGTTTAATACAGGAAACTACAAATACGTCTTT	38	GGAGCAGGTACCAGACTGAAGGTTATAGCAC	38	QQKVQQSPESLIVPEGGMASLNCTSS	DRNVDY	FWWYRQHSGKSPKMLMS	IFSNGE	KEEGRFTVHLNKASLHTSLHIRDSQPSDSALYL	CAARFNTGNYKYVF	GAGTRLKVIA_	::::0:78:96:147:165:264:-2:275:::::277:-1:306:337::
84	105	0.000720357	CAGCAGCAGGTGAGACAAAGTCCCCAATCTCTGACAGTCTGGGAAGGAGAGACAGCAATTCTGAACTGCAGTTATGAGGACAGCACTTTTGACTACTTCCCATGGTACCATCAGTTCCCTGGGGAAAGCCCTGCACTCCTGATAGCCATACGTCCAGTGTCCAATAAAAAGGAAGATGGACGATTCACAATCTTCTTCAATAAAAGGGAGAAAAAGTTCTCCTTGCACATCGCAGACTCTCAGCCTGGAGACTCAGCCACCTACTTCTGTGCAGCAAAGGATAACAACAATGCCCCACGATTTGGAGCGGGAACCAAATTATCAGTAAAACCAA	GGGGGGGGGGGGGGGGGGGGGGGGGGGGGGGGGGGGGGGGGGGGGGGGGGGGGGGGGGGGGGGGGGGGGGGGGGGGGGGGGGGGGGGGGGGGGGGGGGGGGGGGGGGGGGGGGGGGGGGGGGGGGGGGGGGGGGGGGGGGGGGGGGGGGGGGGGGGGGGGGGGGGGGGGGGGGGGGGGGGGGGGGGGGGGGGGGGGGGGGGGGGGGGGGGGGGGGGGGGGGGGGGGGGGGGGGGGGGGGGGGGGGGGGGGGGGGGGGGGGGGGGGGGGGGGGGGGGGGGGGGGGGGGGGGGGGGGGGGGGGGGGGGGGGGGGGGGGGGGGGGGGGGGGGGGGGG	TRAV14-2*00(1385),TRAV14D-2*00(1287),TRAV14N-2*00(1287),TRAV14D-1*00(1231.3),TRAV14N-1*00(1231.3)		TRAJ43*00(270)	TRAC*00(144.4)	0|277|300|0|277||1385.0;0|277|300|0|277|ST108CSG109ASG110TSA120GSC216TSA231GST257C|1287.0;0|277|300|0|277|ST108CSG109ASG110TSA120GSC216TSA231GST257C|1287.0;0|277|300|0|277|SC53ASA90GSG110TSG126AST144GST153CSG162ASC216TSA231GST257C|1245.0;0|277|300|0|277|SC53ASA90GSG110TSG126AST144GST153CSG162ASC216TSA231GST257C|1245.0		23|77|77|280|334||270.0		CAGCAGCAGGTGAGACAAAGTCCCCAATCTCTGACAGTCTGGGAAGGAGAGACAGCAATTCTGAACTGCAGTTATGAG	38	GACAGCACTTTTGACTAC	38	TTCCCATGGTACCATCAGTTCCCTGGGGAAAGCCCTGCACTCCTGATAGCC	38	ATACGTCCAGTGTCCAATAAA	38	AAGGAAGATGGACGATTCACAATCTTCTTCAATAAAAGGGAGAAAAAGTTCTCCTTGCACATCGCAGACTCTCAGCCTGGAGACTCAGCCACCTACTTC	38	TGTGCAGCAAAGGATAACAACAATGCCCCACGATTT	38	GGAGCGGGAACCAAATTATCAGTAAAACCAA	38	QQQVRQSPQSLTVWEGETAILNCSYE	DSTFDY	FPWYHQFPGESPALLIA	IRPVSNK	KEDGRFTIFFNKREKKFSLHIADSQPGDSATYF	CAAKDNNNAPRF	GAGTKLSVKP_	::::0:78:96:147:168:267:-3:277:::::280:-3:303:334::
85	103	0.000706636	CAACAGAAGGTGCAGCAGAGCCCAGAATCCCTCATTGTTCCAGAGGGAGGCATGGCCTCTCTCAACTGCACTTCCAGTGATCGTAATGTTGACTACTTCTGGTGGTACAGACAGCACTCTGGGAAAAGCCCCAAGATGCTGATGTCTATCTTCTCCAATGGTGAAAAGGAAGAAGGCAGATTCACAGTTCACCTCAATAAAGCCAGCCTGCATACTTCCCTGCACATCAGAGACTCCCAGCCCAGTGACTCTGCTCTCTACCTCTGTGCAGCATCTAACACCAATACAGGCAAATTAACCTTTGGGGATGGGACCGTGCTCACAGTGAAGCCAA	GGGGGGGGGGGGGGGGGGGGGGGGGGGGGGGGGGGGGGGGGGGGGGGGGGGGGGGGGGGGGGGGGGGGGGGGGGGGGGGGGGGGGGGGGGGGGGGGGGGGGGGGGGGGGGGGGGGGGGGGGGGGGGGGGGGGGGGGGGGGGGGGGGGGGGGGGGGGGGGGGGGGGGGGGGGGGGGGGGGGGGGGGGGGGGGGGGGGGGGGGGGGGGGGGGGGGGGGGGGGGGGGGGGGGGGGGGGGGGGGGGGGGGGGGGGGGGGGGGGGGGGGGGGGGGGGGGGGGGGGGGGGGGGGGGGGGGGGGGGGGGGGGGGGGGGGGGGGGGGGGGGGGGGGGGGGGG	TRAV7-2*00(1365),TRAV7D-2*00(1365)		TRAJ27*00(295)	TRAC*00(142.9)	0|273|297|0|273||1365.0;0|273|297|0|273||1365.0		20|79|79|275|334||295.0		CAACAGAAGGTGCAGCAGAGCCCAGAATCCCTCATTGTTCCAGAGGGAGGCATGGCCTCTCTCAACTGCACTTCCAGT	38	GATCGTAATGTTGACTAC	38	TTCTGGTGGTACAGACAGCACTCTGGGAAAAGCCCCAAGATGCTGATGTCT	38	ATCTTCTCCAATGGTGAA	38	AAGGAAGAAGGCAGATTCACAGTTCACCTCAATAAAGCCAGCCTGCATACTTCCCTGCACATCAGAGACTCCCAGCCCAGTGACTCTGCTCTCTACCTC	38	TGTGCAGCATCTAACACCAATACAGGCAAATTAACCTTT	38	GGGGATGGGACCGTGCTCACAGTGAAGCCAA	38	QQKVQQSPESLIVPEGGMASLNCTSS	DRNVDY	FWWYRQHSGKSPKMLMS	IFSNGE	KEEGRFTVHLNKASLHTSLHIRDSQPSDSALYL	CAASNTNTGKLTF	GDGTVLTVKP_	::::0:78:96:147:165:264:-4:273:::::275:0:303:334::
86	102	0.000699776	GGAGATAAGGTGAAACAAAGTCCCTCAGCGCTGAGTCTCCAAGAAGGAACCAATTCTGCTCTGAGATGCAATTTTTCTATCGCCGCGACAACTGTGCAGTGGTTCCTACAGAATCCCAGGGGCAGCCTCATCAATCTTTTTTACCTGGTTCCAGGAACAAAGGAGAATGGGAGGTTAAAGTCAGCATTCGATTCTAAGGAGAGCTACAGCACCCTGCACATCAGGGATGCCCAGCTGGAGGACTCAGGCACTTACTTCTGTGCTGCTGAGTCTTCTGGCAGCTGGCAACTCATCTTTGGATCTGGAACCCAACTGACAGTTATGCCTG	GGGGGGGGGGGGGGGGGGGGGGGGGGGGGGGGGGGGGGGGGGGGGGGGGGGGGGGGGGGGGGGGGGGGGGGGGGGGGGGGGGGGGGGGGGGGGGGGGGGGGGGGGGGGGGGGGGGGGGGGGGGGGGGGGGGGGGGGGGGGGGGGGGGGGGGGGGGGGGGGGGGGGGGGGGGGGGGGGGGGGGGGGGGGGGGGGGGGGGGGGGGGGGGGGGGGGGGGGGGGGGGGGGGGGGGGGGGGGGGGGGGGGGGGGGGGGGGGGGGGGGGGGGGGGGGGGGGGGGGGGGGGGGGGGGGGGGGGGGGGGGGGGGGGGGGGGGGGGGGGGGGGGGGG	TRAV4-3*00(1351),TRAV4D-3*00(1253),TRAV4N-3*00(1253)		TRAJ22*00(245)	TRAC*00(147.2)	0|281|291|0|282|SG270TSC272TI275TSA275G|1351.0;0|281|291|0|282|SG14ASG44AST83CSG131CSG149TST188CST221CSG270TSC272TI275TSA275G|1253.0;0|281|291|0|282|SG14ASG44AST83CSG131CSG149TST188CST221CSG270TSC272TI275TSA275G|1253.0		22|80|80|270|328||290.0		GGAGATAAGGTGAAACAAAGTCCCTCAGCGCTGAGTCTCCAAGAAGGAACCAATTCTGCTCTGAGATGCAATTTTTCT	38	ATCGCCGCGACAACT	38	GTGCAGTGGTTCCTACAGAATCCCAGGGGCAGCCTCATCAATCTTTTTTAC	38	CTGGTTCCAGGAACA	38	AAGGAGAATGGGAGGTTAAAGTCAGCATTCGATTCTAAGGAGAGCTACAGCACCCTGCACATCAGGGATGCCCAGCTGGAGGACTCAGGCACTTACTTC	38	TGTGCTGCTGAGTCTTCTGGCAGCTGGCAACTCATCTTT	38	GGATCTGGAACCCAACTGACAGTTATGCCTG	38	GDKVKQSPSALSLQEGTNSALRCNFS	IAATT	VQWFLQNPRGSLINLFY	LVPGT	KENGRLKSAFDSKESYSTLHIRDAQLEDSGTYF	CAAESSGSWQLIF	GSGTQLTVMP_	::::0:78:93:144:159:258:10:282:::::270:-2:297:328::
87	99	0.000679194	ACCCAAATGTTGCATCAGAGTCCTCAGTCTCTGACAATCCAAGAAGGAGATGAAGTCACCATGAGCTGCAATTTATCAACATCTTTATATGCCTTACTCTGGTATAGGCAGGGGGATGATGGCAGCCTCGTCTCCTTGGTGACATTACAGAAAGGAGGAGATGAGAAAAGTAAGGACAAAATAACCGCTAATCTGGATAAGAAAATGCAACAAAGTTCCCTGTGGATCCAAGCCTCCCAGCCCAGCCACTCAGGCACTTACCTCTGTGGAGGGAATACTGGAGGCAATAATAAGCTGACTTTTGGTCAAGGAACCGTTCTGAGTGTTATACCAG	GGGGGGGGGGGGGGGGGGGGGGGGGGGGGGGGGGGGGGGGGGGGGGGGGGGGGGGGGGGGGGGGGGGGGGGGGGGGGGGGGGGGGGGGGGGGGGGGGGGGGGGGGGGGGGGGGGGGGGGGGGGGGGGGGGGGGGGGGGGGGGGGGGGGGGGGGGGGGGGGGGGGGGGGGGGGGGGGGGGGGGGGGGGGGGGGGGGGGGGGGGGGGGGGGGGGGGGGGGGGGGGGGGGGGGGGGGGGGGGGGGGGGGGGGGGGGGGGGGGGGGGGGGGGGGGGGGGGGGGGGGGGGGGGGGGGGGGGGGGGGGGGGGGGGGGGGGGGGGGGGGGGGGGGGGGGGG	TRDV1*00(1375)		TRAJ56*00(295)	TRAC*00(142.1)	0|275|297|0|275||1375.0		24|83|83|275|334||295.0		ACCCAAATGTTGCATCAGAGTCCTCAGTCTCTGACAATCCAAGAAGGAGATGAAGTCACCATGAGCTGCAATTTATCA	38	ACATCTTTATATGCC	38	TTACTCTGGTATAGGCAGGGGGATGATGGCAGCCTCGTCTCCTTGGTGACA	38	TTACAGAAA	38	GGAGGAGATGAGAAAAGTAAGGACAAAATAACCGCTAATCTGGATAAGAAAATGCAACAAAGTTCCCTGTGGATCCAAGCCTCCCAGCCCAGCCACTCAGGCACTTACCTC	38	TGTGGAGGGAATACTGGAGGCAATAATAAGCTGACTTTT	38	GGTCAAGGAACCGTTCTGAGTGTTATACCAG	38	TQMLHQSPQSLTIQEGDEVTMSCNLS	TSLYA	LLWYRQGDDGSLVSLVT	LQK	GGDEKSKDKITANLDKKMQQSSLWIQASQPSHSGTYL	CGGNTGGNNKLTF	GQGTVLSVIP_	::::0:78:93:144:153:264:-2:275:::::275:-4:303:334::
88	99	0.000679194	GGAGATCAGGTGGAGCAGAGTCCTTCAGCCCTGAGCCTCCACGAGGGAACCGGTTCTGCTCTGAGATGCAATTTTACTACCACCATGAGGGCTGTGCAGTGGTTCCGAAAGAATTCCAGGGGCAGCCTCATCAATCTGTTCTACTTGGCTTCAGGAACAAAGGAGAATGGGAGGCTAAAGTCAGCATTTGATTCTAAGGAGCGCTACAGCACCCTGCACATCAGGGATGCCCAGCTGGAGGACTCAGGCACTTACTTCTGTGCTGCTACCTCAGGAGGAAACTACAAACCTACGTTTGGGAAAGGGACCAGCCTCGTGGTTCATCCAT	GGGGGGGGGGGGGGGGGGGGGGGGGGGGGGGGGGGGGGGGGGGGGGGGGGGGGGGGGGGGGGGGGGGGGGGGGGGGGGGGGGGGGGGGGGGGGGGGGGGGGGGGGGGGGGGGGGGGGGGGGGGGGGGGGGGGGGGGGGGGGGGGGGGGGGGGGGGGGGGGGGGGGGGGGGGGGGGGGGGGGGGGGGGGGGGGGGGGGGGGGGGGGGGGGGGGGGGGGGGGGGGGGGGGGGGGGGGGGGGGGGGGGGGGGGGGGGGGGGGGGGGGGGGGGGGGGGGGGGGGGGGGGGGGGGGGGGGGGGGGGGGGGGGGGGGGGGGGGGGGGGGGGGGG	TRAV4D-4*00(1335),TRAV4N-4*00(1335),TRAV4-4-DV10*00(1223)		TRAJ6*00(305)	TRAC*00(145.9)	0|267|291|0|267||1335.0;0|267|291|0|267||1335.0;0|267|291|0|267|SG77TSA106GSC108AST174CSA183GSC188TSA189GSA201C|1223.0		21|82|82|267|328||305.0		GGAGATCAGGTGGAGCAGAGTCCTTCAGCCCTGAGCCTCCACGAGGGAACCGGTTCTGCTCTGAGATGCAATTTTACT	38	ACCACCATGAGGGCT	38	GTGCAGTGGTTCCGAAAGAATTCCAGGGGCAGCCTCATCAATCTGTTCTAC	38	TTGGCTTCAGGAACA	38	AAGGAGAATGGGAGGCTAAAGTCAGCATTTGATTCTAAGGAGCGCTACAGCACCCTGCACATCAGGGATGCCCAGCTGGAGGACTCAGGCACTTACTTC	38	TGTGCTGCTACCTCAGGAGGAAACTACAAACCTACGTTT	38	GGGAAAGGGACCAGCCTCGTGGTTCATCCAT	38	GDQVEQSPSALSLHEGTGSALRCNFT	TTMRA	VQWFRKNSRGSLINLFY	LASGT	KENGRLKSAFDSKERYSTLHIRDAQLEDSGTYF	CAATSGGNYKPTF	GKGTSLVVHP_	::::0:78:93:144:159:258:-4:267:::::267:-1:297:328::
89	97	0.000665473	GCCCAGAAGGTAACACAGACTCAGACTTCAATTTCTGTGGTGGAGAAGACAACGGTGACAATGGACTGTGTGTATGAAACCCGGGACAGTTCTTACTTCTTATTCTGGTACAAGCAAACAGCAAGTGGGGAAATAGTTTTCCTTATTCGTCAGGACTCTTACAAAAAGGAAAATGCAACAGTGGGTCATTATTCTCTGAACTTTCAGAAGCCAAAAAGTTCCATCGGACTCATCATCACCGCCACACAGATTGAGGACTCAGCAGTATATTTCTGTGCTATGAGAGAGGGTAATTACAACGTGCTTTACTTCGGATCTGGCACCAAACTCACTGTAGAGCCAA	GGGGGGGGGGGGGGGGGGGGGGGGGGGGGGGGGGGGGGGGGGGGGGGGGGGGGGGGGGGGGGGGGGGGGGGGGGGGGGGGGGGGGGGGGGGGGGGGGGGGGGGGGGGGGGGGGGGGGGGGGGGGGGGGGGGGGGGGGGGGGGGGGGGGGGGGGGGGGGGGGGGGGGGGGGGGGGGGGGGGGGGGGGGGGGGGGGGGGGGGGGGGGGGGGGGGGGGGGGGGGGGGGGGGGGGGGGGGGGGGGGGGGGGGGGGGGGGGGGGGGGGGGGGGGGGGGGGGGGGGGGGGGGGGGGGGGGGGGGGGGGGGGGGGGGGGGGGGGGGGGGGGGGGGGGGGGGGGGGGGGGG	TRAV16D-DV11*00(1408),TRAV16N*00(1394)		TRAJ21*00(265)	TRAC*00(147.7)	0|290|310|0|290|SA39GSA82GSG260A|1408.0;0|290|310|0|290|SA39GSA181TSA182GST239C|1394.0		24|77|77|290|343||265.0		GCCCAGAAGGTAACACAGACTCAGACTTCAATTTCTGTGGTGGAGAAGACAACGGTGACAATGGACTGTGTGTATGAA	38	ACCCGGGACAGTTCTTACTTC	38	TTATTCTGGTACAAGCAAACAGCAAGTGGGGAAATAGTTTTCCTTATTCGT	38	CAGGACTCTTACAAAAAGGAAAAT	38	GCAACAGTGGGTCATTATTCTCTGAACTTTCAGAAGCCAAAAAGTTCCATCGGACTCATCATCACCGCCACACAGATTGAGGACTCAGCAGTATATTTC	38	TGTGCTATGAGAGAGGGTAATTACAACGTGCTTTACTTC	38	GGATCTGGCACCAAACTCACTGTAGAGCCAA	38	AQKVTQTQTSISVVEKTTVTMDCVYE	TRDSSYF	LFWYKQTASGEIVFLIR	QDSYKKEN	ATVGHYSLNFQKPKSSIGLIITATQIEDSAVYF	CAMREGNYNVLYF	GSGTKLTVEP_	::::0:78:99:150:174:273:0:290:::::290:-4:312:343::
90	97	0.000665473	CAGCAGAAGGTGCAGCAGAGCCCAGAATCCCTCACTGTCTCAGAGGGAGCCATGGCCTCTCTCAACTGCACGTTCAGTGATGGTACTTCTAACAACTTCAGGTGGTACAGACAGCATTCTGCGAAAGGCCTTGAGGTGCTAGTGTCCATCTTCTCTGATGGTGAAAAGGAAGAAGGCAGATTTACAGCTCACCTCAATAGAGCCAACTTGCATGTTTCCCTACACATCAGAGAACCACAACCCAGTGACTCTGCTGTCTACCTCTGTGCAGTCCTTAATACAGGAAACTACAAATACGTCTTTGGAGCAGGTACCAGACTGAAGGTTATAGCAC	GGGGGGGGGGGGGGGGGGGGGGGGGGGGGGGGGGGGGGGGGGGGGGGGGGGGGGGGGGGGGGGGGGGGGGGGGGGGGGGGGGGGGGGGGGGGGGGGGGGGGGGGGGGGGGGGGGGGGGGGGGGGGGGGGGGGGGGGGGGGGGGGGGGGGGGGGGGGGGGGGGGGGGGGGGGGGGGGGGGGGGGGGGGGGGGGGGGGGGGGGGGGGGGGGGGGGGGGGGGGGGGGGGGGGGGGGGGGGGGGGGGGGGGGGGGGGGGGGGGGGGGGGGGGGGGGGGGGGGGGGGGGGGGGGGGGGGGGGGGGGGGGGGGGGGGGGGGGGGGGGGGGGGGGGGGGGG	TRAV7-5*00(1360)		TRAJ40*00(300)	TRAC*00(145.2)	0|272|297|0|272||1360.0		21|81|81|274|334||300.0		CAGCAGAAGGTGCAGCAGAGCCCAGAATCCCTCACTGTCTCAGAGGGAGCCATGGCCTCTCTCAACTGCACGTTCAGT	38	GATGGTACTTCTAACAAC	38	TTCAGGTGGTACAGACAGCATTCTGCGAAAGGCCTTGAGGTGCTAGTGTCC	38	ATCTTCTCTGATGGTGAA	38	AAGGAAGAAGGCAGATTTACAGCTCACCTCAATAGAGCCAACTTGCATGTTTCCCTACACATCAGAGAACCACAACCCAGTGACTCTGCTGTCTACCTC	38	TGTGCAGTCCTTAATACAGGAAACTACAAATACGTCTTT	38	GGAGCAGGTACCAGACTGAAGGTTATAGCAC	38	QQKVQQSPESLTVSEGAMASLNCTFS	DGTSNN	FRWYRQHSAKGLEVLVS	IFSDGE	KEEGRFTAHLNRANLHVSLHIREPQPSDSAVYL	CAVLNTGNYKYVF	GAGTRLKVIA_	::::0:78:96:147:165:264:-5:272:::::274:-1:303:334::
91	95	0.000651752	GGAGAGAAGGTCGAGCAACATGAGTCTACACTGAGTGTTCGAGAGGGAGACAGCGCTGTCATCAACTGCACTTACACAGATACTGCTTCATCATACTTCCCTTGGTACAAGCAAGAAGCTGGAAAGAGTCTCCACTTTGTGATAGACATTCGTTCAAATGTGGACAGAAAACAGAGCCAAAGACTTATAGTTTTGTTGGATAAGAAAGCCAAACGATTCTCCCTGCACATCACAGCCACACAGCCTGAAGATTCAGCCATCTACTTCTGTGCAGCAAGCGGCACAAATGCTTACAAAGTCATCTTTGGAAAAGGGACACATCTTCATGTTCTCCCTA	GGGGGGGGGGGGGGGGGGGGGGGGGGGGGGGGGGGGGGGGGGGGGGGGGGGGGGGGGGGGGGGGGGGGGGGGGGGGGGGGGGGGGGGGGGGGGGGGGGGGGGGGGGGGGGGGGGGGGGGGGGGGGGGGGGGGGGGGGGGGGGGGGGGGGGGGGGGGGGGGGGGGGGGGGGGGGGGGGGGGGGGGGGGGGGGGGGGGGGGGGGGGGGGGGGGGGGGGGGGGGGGGGGGGGGGGGGGGGGGGGGGGGGGGGGGGGGGGGGGGGGGGGGGGGGGGGGGGGGGGGGGGGGGGGGGGGGGGGGGGGGGGGGGGGGGGGGGGGGGGGGGGGGGGGGGGGGGGG	TRAV10*00(1395),TRAV10D*00(1367),TRAV10N*00(1339)		TRAJ30*00(280)	TRAC*00(147.6)	0|279|300|0|279||1395.0;0|279|300|0|279|SC20TSC86T|1367.0;0|279|301|0|279|SC20TSC86TSC187TSA194G|1339.0		23|79|79|281|337||280.0		GGAGAGAAGGTCGAGCAACATGAGTCTACACTGAGTGTTCGAGAGGGAGACAGCGCTGTCATCAACTGCACTTACACA	38	GATACTGCTTCATCATAC	38	TTCCCTTGGTACAAGCAAGAAGCTGGAAAGAGTCTCCACTTTGTGATAGAC	38	ATTCGTTCAAATGTGGACAGA	38	AAACAGAGCCAAAGACTTATAGTTTTGTTGGATAAGAAAGCCAAACGATTCTCCCTGCACATCACAGCCACACAGCCTGAAGATTCAGCCATCTACTTC	38	TGTGCAGCAAGCGGCACAAATGCTTACAAAGTCATCTTT	38	GGAAAAGGGACACATCTTCATGTTCTCCCTA	38	GEKVEQHESTLSVREGDSAVINCTYT	DTASSY	FPWYKQEAGKSLHFVID	IRSNVDR	KQSQRLIVLLDKKAKRFSLHITATQPEDSAIYF	CAASGTNAYKVIF	GKGTHLHVLP_	::::0:78:96:147:168:267:-1:279:::::281:-3:306:337::
92	94	0.000644891	CAGCAGAAGGTGCAGCAGAGCCCAGAATCCCTCACTGTCTCAGAGGGAGCCATGGCCTCTCTCAACTGCACGTTCAGTGATGGTACTTCTAACAACTTCAGGTGGTACAGACAGCATTCTGCGAAAGGCCTTGAGGTGCTAGTGTCCATCTTCTCTGATGGTGAAAAGGAAGAAGGCAGATTTACAGCTCACCTCAATAGAGCCAACTTGCATGTTTCCCTACACATCAGAGAACCACAACCCAGTGACTCTGCTGTCTACCTCTGTGCAGTGAGCATGAGGCCAGGCAATACCGGAAAACTCATCTTTGGACTGGGGACAACTTTACAAGTGCAACCAG	GGGGGGGGGGGGGGGGGGGGGGGGGGGGGGGGGGGGGGGGGGGGGGGGGGGGGGGGGGGGGGGGGGGGGGGGGGGGGGGGGGGGGGGGGGGGGGGGGGGGGGGGGGGGGGGGGGGGGGGGGGGGGGGGGGGGGGGGGGGGGGGGGGGGGGGGGGGGGGGGGGGGGGGGGGGGGGGGGGGGGGGGGGGGGGGGGGGGGGGGGGGGGGGGGGGGGGGGGGGGGGGGGGGGGGGGGGGGGGGGGGGGGGGGGGGGGGGGGGGGGGGGGGGGGGGGGGGGGGGGGGGGGGGGGGGGGGGGGGGGGGGGGGGGGGGGGGGGGGGGGGGGGGGGGGGGGGGGGGGG	TRAV7-5*00(1395)		TRAJ37*00(285)	TRAC*00(142)	0|279|297|0|279||1395.0		23|80|80|283|340||285.0		CAGCAGAAGGTGCAGCAGAGCCCAGAATCCCTCACTGTCTCAGAGGGAGCCATGGCCTCTCTCAACTGCACGTTCAGT	38	GATGGTACTTCTAACAAC	38	TTCAGGTGGTACAGACAGCATTCTGCGAAAGGCCTTGAGGTGCTAGTGTCC	38	ATCTTCTCTGATGGTGAA	38	AAGGAAGAAGGCAGATTTACAGCTCACCTCAATAGAGCCAACTTGCATGTTTCCCTACACATCAGAGAACCACAACCCAGTGACTCTGCTGTCTACCTC	38	TGTGCAGTGAGCATGAGGCCAGGCAATACCGGAAAACTCATCTTT	38	GGACTGGGGACAACTTTACAAGTGCAACCAG	38	QQKVQQSPESLTVSEGAMASLNCTFS	DGTSNN	FRWYRQHSAKGLEVLVS	IFSDGE	KEEGRFTAHLNRANLHVSLHIREPQPSDSAVYL	CAVSMRPGNTGKLIF	GLGTTLQVQP_	::::0:78:96:147:165:264:2:279:::::283:-3:309:340::
93	94	0.000644891	CAACAGAAGGTGCAGCAGAGCCCAGAATCCCTCATTGTTCCAGAGGGAGGCATGGCCTCTCTCAACTGCACTTCCAGTGATCGTAATGTTGACTACTTCTGGTGGTACAGACAGCACTCTGGGAAAAGCCCCAAGATGCTGATGTCTATCTTCTCCAATGGTGAAAAGGAAGAAGGCAGATTCACAGTTCACCTCAATAAAGCCAGCCTGCATACTTCCCTGCACATCAGAGACTCCCAGCCCAGTGACTCTGCTCTCTACCTCTGTGCAGCAAGCAGTGGGGCCATGGGCTACAAACTTACCTTCGGGACAGGAACAAGCTTGTTGGTTGATCCAA	GGGGGGGGGGGGGGGGGGGGGGGGGGGGGGGGGGGGGGGGGGGGGGGGGGGGGGGGGGGGGGGGGGGGGGGGGGGGGGGGGGGGGGGGGGGGGGGGGGGGGGGGGGGGGGGGGGGGGGGGGGGGGGGGGGGGGGGGGGGGGGGGGGGGGGGGGGGGGGGGGGGGGGGGGGGGGGGGGGGGGGGGGGGGGGGGGGGGGGGGGGGGGGGGGGGGGGGGGGGGGGGGGGGGGGGGGGGGGGGGGGGGGGGGGGGGGGGGGGGGGGGGGGGGGGGGGGGGGGGGGGGGGGGGGGGGGGGGGGGGGGGGGGGGGGGGGGGGGGGGGGGGGGGGGGGGGGGGG	TRAV7-2*00(1385),TRAV7D-2*00(1385)		TRAJ9*00(265)	TRAC*00(146.7)	0|277|297|0|277||1385.0;0|277|297|0|277||1385.0		25|78|78|284|337||265.0		CAACAGAAGGTGCAGCAGAGCCCAGAATCCCTCATTGTTCCAGAGGGAGGCATGGCCTCTCTCAACTGCACTTCCAGT	38	GATCGTAATGTTGACTAC	38	TTCTGGTGGTACAGACAGCACTCTGGGAAAAGCCCCAAGATGCTGATGTCT	38	ATCTTCTCCAATGGTGAA	38	AAGGAAGAAGGCAGATTCACAGTTCACCTCAATAAAGCCAGCCTGCATACTTCCCTGCACATCAGAGACTCCCAGCCCAGTGACTCTGCTCTCTACCTC	38	TGTGCAGCAAGCAGTGGGGCCATGGGCTACAAACTTACCTTC	38	GGGACAGGAACAAGCTTGTTGGTTGATCCAA	38	QQKVQQSPESLIVPEGGMASLNCTSS	DRNVDY	FWWYRQHSGKSPKMLMS	IFSNGE	KEEGRFTVHLNKASLHTSLHIRDSQPSDSALYL	CAASSGAMGYKLTF	GTGTSLLVDP_	::::0:78:96:147:165:264:0:277:::::284:-5:306:337::
94	92	0.00063117	GGAGATCAGGTGGAGCAGAGTCCTTCAGCCCTGAGCCTCCACGAGGGAACCGGTTCTGCTCTGAGATGCAATTTTACTACCACCATGAGGGCTGTGCAGTGGTTCCGAAAGAATTCCAGGGGCAGCCTCATCAATCTGTTCTACTTGGCTTCAGGAACAAAGGAGAATGGGAGGCTAAAGTCAGCATTTGATTCTAAGGAGCGCTACAGCACCCTGCACATCAGGGATGCCCAGCTGGAGGACTCAGGCACTTACTTCTGTGCTGCTGAGGACGCGGACTCGGGATACAACAAACTCACTTTTGGAAAGGGCACGGTGCTTCTAGTCTCTCCAG	GGGGGGGGGGGGGGGGGGGGGGGGGGGGGGGGGGGGGGGGGGGGGGGGGGGGGGGGGGGGGGGGGGGGGGGGGGGGGGGGGGGGGGGGGGGGGGGGGGGGGGGGGGGGGGGGGGGGGGGGGGGGGGGGGGGGGGGGGGGGGGGGGGGGGGGGGGGGGGGGGGGGGGGGGGGGGGGGGGGGGGGGGGGGGGGGGGGGGGGGGGGGGGGGGGGGGGGGGGGGGGGGGGGGGGGGGGGGGGGGGGGGGGGGGGGGGGGGGGGGGGGGGGGGGGGGGGGGGGGGGGGGGGGGGGGGGGGGGGGGGGGGGGGGGGGGGGGGGGGGGGGGGGGGGGGGGG	TRAV4D-4*00(1355),TRAV4N-4*00(1355),TRAV4-4-DV10*00(1243)		TRAJ11*00(290)	TRAC*00(143.3)	0|271|291|0|271||1355.0;0|271|291|0|271||1355.0;0|271|291|0|271|SG77TSA106GSC108AST174CSA183GSC188TSA189GSA201C|1243.0		21|79|79|276|334||290.0		GGAGATCAGGTGGAGCAGAGTCCTTCAGCCCTGAGCCTCCACGAGGGAACCGGTTCTGCTCTGAGATGCAATTTTACT	38	ACCACCATGAGGGCT	38	GTGCAGTGGTTCCGAAAGAATTCCAGGGGCAGCCTCATCAATCTGTTCTAC	38	TTGGCTTCAGGAACA	38	AAGGAGAATGGGAGGCTAAAGTCAGCATTTGATTCTAAGGAGCGCTACAGCACCCTGCACATCAGGGATGCCCAGCTGGAGGACTCAGGCACTTACTTC	38	TGTGCTGCTGAGGACGCGGACTCGGGATACAACAAACTCACTTTT	38	GGAAAGGGCACGGTGCTTCTAGTCTCTCCAG	38	GDQVEQSPSALSLHEGTGSALRCNFT	TTMRA	VQWFRKNSRGSLINLFY	LASGT	KENGRLKSAFDSKERYSTLHIRDAQLEDSGTYF	CAAEDADSGYNKLTF	GKGTVLLVSP_	::::0:78:93:144:159:258:0:271:::::276:-1:303:334::
95	92	0.00063117	GGAGATCAGGTGGAGCAGAGTCCTTCAGCCCTGAGCCTCCACGAGGGAACCGGTTCTGCTCTGAGATGCAATTTTACGACCACCATGAGGGCTGTGCAGTGGTTCCAACAGAATTCCAGGGGCAGCCTCATCAATCTGTTCTACTTGGCTTCAGGAACAAAGGAGAATGGGAGGTTAAAGTCAACATTCAATTCTAAGGAGAGCTACAGCACCCTGCACATCAGGGATGCCCAGCTGGAGGACTCAGGCACTTACTTCTGTGCTGCCTCCATGGCTACTGGAGGCAATAATAAGCTGACTTTTGGTCAAGGAACCGTTCTGAGTGTTATACCAG	GGGGGGGGGGGGGGGGGGGGGGGGGGGGGGGGGGGGGGGGGGGGGGGGGGGGGGGGGGGGGGGGGGGGGGGGGGGGGGGGGGGGGGGGGGGGGGGGGGGGGGGGGGGGGGGGGGGGGGGGGGGGGGGGGGGGGGGGGGGGGGGGGGGGGGGGGGGGGGGGGGGGGGGGGGGGGGGGGGGGGGGGGGGGGGGGGGGGGGGGGGGGGGGGGGGGGGGGGGGGGGGGGGGGGGGGGGGGGGGGGGGGGGGGGGGGGGGGGGGGGGGGGGGGGGGGGGGGGGGGGGGGGGGGGGGGGGGGGGGGGGGGGGGGGGGGGGGGGGGGGGGGGGGGGGGGGG	TRAV4-4-DV10*00(1330),TRAV4D-4*00(1218),TRAV4N-4*00(1218)		TRAJ56*00(330)	TRAC*00(145.3)	0|266|291|0|266||1330.0;0|266|291|0|266|ST77GSG106ASA108CSC174TSG183AST188CSG189ASC201A|1218.0;0|266|291|0|266|ST77GSG106ASA108CSC174TSG183AST188CSG189ASC201A|1218.0		17|83|83|268|334||330.0		GGAGATCAGGTGGAGCAGAGTCCTTCAGCCCTGAGCCTCCACGAGGGAACCGGTTCTGCTCTGAGATGCAATTTTACG	38	ACCACCATGAGGGCT	38	GTGCAGTGGTTCCAACAGAATTCCAGGGGCAGCCTCATCAATCTGTTCTAC	38	TTGGCTTCAGGAACA	38	AAGGAGAATGGGAGGTTAAAGTCAACATTCAATTCTAAGGAGAGCTACAGCACCCTGCACATCAGGGATGCCCAGCTGGAGGACTCAGGCACTTACTTC	38	TGTGCTGCCTCCATGGCTACTGGAGGCAATAATAAGCTGACTTTT	38	GGTCAAGGAACCGTTCTGAGTGTTATACCAG	38	GDQVEQSPSALSLHEGTGSALRCNFT	TTMRA	VQWFQQNSRGSLINLFY	LASGT	KENGRLKSTFNSKESYSTLHIRDAQLEDSGTYF	CAASMATGGNNKLTF	GQGTVLSVIP_	::::0:78:93:144:159:258:-5:266:::::268:3:303:334::
96	91	0.00062431	CAGCAGAAGGTGCAGCAGAGCCCAGAATCCCTCACTGTCTCAGAGGGAGCCATGGCCTCTCTCAACTGCACGTTCAGTGATGGTACTTCTAACAACTTCAGGTGGTACAGACAGCATTCTGCGAAAGGCCTTGAGGTGCTAGTGTCCATCTTCTCTGATGGTGAAAAGGAAGAAGGCAGATTTACAGCTCACCTCAATAGAGCCAACTTGCATGTTTCCCTACACATCAGAGAACCACAACCCAGTGACTCTGCTGTCTACCTCTGTGCAGTGAGCCCCGCTAACACTGGAGCTAACACTGGAAAGCTCACGTTTGGACACGGCACCATCCTTAGGGTCCATCCAA	GGGGGGGGGGGGGGGGGGGGGGGGGGGGGGGGGGGGGGGGGGGGGGGGGGGGGGGGGGGGGGGGGGGGGGGGGGGGGGGGGGGGGGGGGGGGGGGGGGGGGGGGGGGGGGGGGGGGGGGGGGGGGGGGGGGGGGGGGGGGGGGGGGGGGGGGGGGGGGGGGGGGGGGGGGGGGGGGGGGGGGGGGGGGGGGGGGGGGGGGGGGGGGGGGGGGGGGGGGGGGGGGGGGGGGGGGGGGGGGGGGGGGGGGGGGGGGGGGGGGGGGGGGGGGGGGGGGGGGGGGGGGGGGGGGGGGGGGGGGGGGGGGGGGGGGGGGGGGGGGGGGGGGGGGGGGGGGGGGGGGGGGGG	TRAV7-5*00(1380)		TRAJ52*00(335)	TRAC*00(144.2)	0|276|297|0|276||1380.0		19|86|86|279|346||335.0		CAGCAGAAGGTGCAGCAGAGCCCAGAATCCCTCACTGTCTCAGAGGGAGCCATGGCCTCTCTCAACTGCACGTTCAGT	38	GATGGTACTTCTAACAAC	38	TTCAGGTGGTACAGACAGCATTCTGCGAAAGGCCTTGAGGTGCTAGTGTCC	38	ATCTTCTCTGATGGTGAA	38	AAGGAAGAAGGCAGATTTACAGCTCACCTCAATAGAGCCAACTTGCATGTTTCCCTACACATCAGAGAACCACAACCCAGTGACTCTGCTGTCTACCTC	38	TGTGCAGTGAGCCCCGCTAACACTGGAGCTAACACTGGAAAGCTCACGTTT	38	GGACACGGCACCATCCTTAGGGTCCATCCAA	38	QQKVQQSPESLTVSEGAMASLNCTFS	DGTSNN	FRWYRQHSAKGLEVLVS	IFSDGE	KEEGRFTAHLNRANLHVSLHIREPQPSDSAVYL	CAVSPANTGANTGKLTF	GHGTILRVHP_	::::0:78:96:147:165:264:-1:276:::::279:1:315:346::
97	91	0.00062431	GGAGACTCAGTGACTCAGACGGAAGGTCAAGTGGCCCTCTCAGAAGAGGACTTTCTTACGATACACTGCAACTACTCAGCCTCAGGGTACCCAGCTCTGTTCTGGTATGTGCAGTATCCCGGAGAAGGTCCACAGTTCCTCTTTAGAGCCTCAAGGGACAAAGAGAAAGGAAGCAGCAGAGGTTTTGAAGCTACATATGATAAAGGGACCACCTCCTTCCACTTGCGGAAAGCCTCAGTGCAAGAGTCAGACTCGGCTGTGTACTACTGTGCTCTGGGTGATCGGGGTGGAGGCTATAAAGTGGTCTTTGGAAGTGGGACTCGATTGCTGGTAAGCCCTG	GGGGGGGGGGGGGGGGGGGGGGGGGGGGGGGGGGGGGGGGGGGGGGGGGGGGGGGGGGGGGGGGGGGGGGGGGGGGGGGGGGGGGGGGGGGGGGGGGGGGGGGGGGGGGGGGGGGGGGGGGGGGGGGGGGGGGGGGGGGGGGGGGGGGGGGGGGGGGGGGGGGGGGGGGGGGGGGGGGGGGGGGGGGGGGGGGGGGGGGGGGGGGGGGGGGGGGGGGGGGGGGGGGGGGGGGGGGGGGGGGGGGGGGGGGGGGGGGGGGGGGGGGGGGGGGGGGGGGGGGGGGGGGGGGGGGGGGGGGGGGGGGGGGGGGGGGGGGGGGGGGGGGGGGGGGGGGGGGGGG	TRAV6D-7*00(1415),TRAV6N-7*00(1415),TRAV6-7-DV9*00(1331)		TRAJ12*00(266)	TRAC*00(146.6)	0|283|301|0|283||1415.0;0|283|301|0|283||1415.0;0|283|301|0|283|SA93GSC95TSG128TSC135TST233CSA276G|1331.0		19|79|79|282|340|DA24DC25|266.0		GGAGACTCAGTGACTCAGACGGAAGGTCAAGTGGCCCTCTCAGAAGAGGACTTTCTTACGATACACTGCAACTACTCA	38	GCCTCAGGGTACCCAGCT	38	CTGTTCTGGTATGTGCAGTATCCCGGAGAAGGTCCACAGTTCCTCTTTAGA	38	GCCTCAAGGGACAAAGAGAAA	38	GGAAGCAGCAGAGGTTTTGAAGCTACATATGATAAAGGGACCACCTCCTTCCACTTGCGGAAAGCCTCAGTGCAAGAGTCAGACTCGGCTGTGTACTAC	38	TGTGCTCTGGGTGATCGGGGTGGAGGCTATAAAGTGGTCTTT	38	GGAAGTGGGACTCGATTGCTGGTAAGCCCTG	38	GDSVTQTEGQVALSEEDFLTIHCNYS	ASGYPA	LFWYVQYPGEGPQFLFR	ASRDKEK	GSSRGFEATYDKGTTSFHLRKASVQESDSAVYY	CALGDRGGGYKVVF	GSGTRLLVSP_	::::0:78:96:147:168:267:2:283:::::282:1:309:340::
98	91	0.00062431	GGCGAGCAGGTGGAGCAGCGCCCTCCTCACCTGAGTGTCCGGGAGGGAGACAGCGCCATTATCATCTGCACCTACACAGACAGTGCCACTGCTTACTTCTCCTGGTACAAGCAAGAGGCGGGGGCAGGTCTTCAGTTGCTTATGAGTGTCCTTTCAAATGTGGACAGAAAAGAAGAACAAGGACTCACTGTCTTACTGAACAAGAAAGACAAACGACTCTCTCTGAACCTCACAGCTGCCCATCCTGGGGACTCAGCCGTGTACTTCTGCGCAGTCAGTGCGAAAGGAAACTACAAATACGTCTTTGGAGCAGGTACCAGACTGAAGGTTATAGCAC	GGGGGGGGGGGGGGGGGGGGGGGGGGGGGGGGGGGGGGGGGGGGGGGGGGGGGGGGGGGGGGGGGGGGGGGGGGGGGGGGGGGGGGGGGFGGGGGGGGGGGGGGGGGGGGGGGGGGGGGGGGGGGGGGGGGGGGGGGGGGGGGGGGGGGGGGGGGGGGGGGGGGGGGGGGGGGGGGGGGGGGGGGGGGGGGGGGGGGGGGGGGGGGGGGGGGGGGGGGGGGGGGGGGGGGGGGGGGGGGGGGGGGGGGGGGGGGGGGGGGGGGGGGGGGGGGGGGGGGGGGGGGGGGGGGGGGGGGGGGGGGGGGGGGGGGGGGGGGGGGGGGGGGGGGGGGGGGGG	TRAV3-1*00(1405),TRAV3-4*00(1321)		TRAJ40*00(265)	TRAC*00(148.5)	0|281|300|0|281||1405.0;0|281|300|0|281|ST57ASA100CSC117GSA119GST150CST257C|1321.0		28|81|81|284|337||265.0		GGCGAGCAGGTGGAGCAGCGCCCTCCTCACCTGAGTGTCCGGGAGGGAGACAGCGCCATTATCATCTGCACCTACACA	38	GACAGTGCCACTGCTTAC	37	TTCTCCTGGTACAAGCAAGAGGCGGGGGCAGGTCTTCAGTTGCTTATGAGT	38	GTCCTTTCAAATGTGGACAGA	38	AAAGAAGAACAAGGACTCACTGTCTTACTGAACAAGAAAGACAAACGACTCTCTCTGAACCTCACAGCTGCCCATCCTGGGGACTCAGCCGTGTACTTC	38	TGCGCAGTCAGTGCGAAAGGAAACTACAAATACGTCTTT	38	GGAGCAGGTACCAGACTGAAGGTTATAGCAC	38	GEQVEQRPPHLSVREGDSAIIICTYT	DSATAY	FSWYKQEAGAGLQLLMS	VLSNVDR	KEEQGLTVLLNKKDKRLSLNLTAAHPGDSAVYF	CAVSAKGNYKYVF	GAGTRLKVIA_	::::0:78:96:147:168:267:1:281:::::284:-8:306:337::
99	91	0.00062431	CAGCAGAAGGTGCAGCAGAGCCCAGAATCCCTCACTGTCTCAGAGGGAGCCATGGCCTCTCTCAACTGCACGTTCAGTGATGGTACTTCTAACAACTTCAGGTGGTACAGACAGCATTCTGCGAAAGGCCTTGAGGTGCTAGTGTCCATCTTCTCTGATGGTGAAAAGGAAGAAGGCAGATTTACAGCTCACCTCAATAGAGCCAACTTGCATGTTTCCCTACACATCAGAGAACCACAACCCAGTGACTCTGCTGTCTACCTCTGTGCAGTGAGCACTGGAGGCAATAATAAGCTGACTTTTGGTCAAGGAACCGTTCTGAGTGTTATACCAG	GGGGGGGGGGGGGGGGGGGGGGGGGGGGGGGGGGGGGGGGGGGGGGGGGGGGGGGGGGGGGGGGGGGGGGGGGGGGGGGGGGGGGGGGGGGGGGGGGGGGGGGGGGGGGGGGGGGGGGGGGGGGGGGGGGGGGGGGGGGGGGGGGGGGGGGGGGGGGGGGGGGGGGGGGGGGGGGGGGGGGGGGGGGGGGGGGGGGGGGGGGGGGGGGGGGGGGGGGGGGGGGGGGGGGGGGGGGGGGGGGGGGGGGGGGGGGGGGGGGGGGGGGGGGGGGGGGGGGGGGGGGGGGGGGGGGGGGGGGGGGGGGGGGGGGGGGGGGGGGGGGGGGGGGGGGGGG	TRAV7-5*00(1385)		TRAJ56*00(290)	TRAC*00(143.9)	0|277|297|0|277||1385.0		25|83|83|276|334||290.0		CAGCAGAAGGTGCAGCAGAGCCCAGAATCCCTCACTGTCTCAGAGGGAGCCATGGCCTCTCTCAACTGCACGTTCAGT	38	GATGGTACTTCTAACAAC	38	TTCAGGTGGTACAGACAGCATTCTGCGAAAGGCCTTGAGGTGCTAGTGTCC	38	ATCTTCTCTGATGGTGAA	38	AAGGAAGAAGGCAGATTTACAGCTCACCTCAATAGAGCCAACTTGCATGTTTCCCTACACATCAGAGAACCACAACCCAGTGACTCTGCTGTCTACCTC	38	TGTGCAGTGAGCACTGGAGGCAATAATAAGCTGACTTTT	38	GGTCAAGGAACCGTTCTGAGTGTTATACCAG	38	QQKVQQSPESLTVSEGAMASLNCTFS	DGTSNN	FRWYRQHSAKGLEVLVS	IFSDGE	KEEGRFTAHLNRANLHVSLHIREPQPSDSAVYL	CAVSTGGNNKLTF	GQGTVLSVIP_	::::0:78:96:147:165:264:0:277:::::276:-5:303:334::
100	91	0.00062431	CAGCAGAAGGTGCAGCAGAGCCCAGAATCCCTCACTGTCTCAGAGGGAGCCATGGCCTCTCTCAACTGCACTTTCAGTGATCGTTCTTCTGACAACTTCAGGTGGTACAGACAGCATTCTGGGAAAGGCCTTGAGGTGCTGGTGTCCATCTTCTCTGATGGTGAAAAGGAAGAAGGCAGTTTTACAGCTCACCTCAATAGAGCCAGCCTGCATGTTTTCCTACACATCAGAGAGCCGCAACCCAGTGACTCTGCTCTCTACCTCTGTGCAGTGAGAACAAATGCTTACAAAGTCATCTTTGGAAAAGGGACACATCTTCATGTTCTCCCTA	GGGGGGGGGGGGGGGGGGGGGGGGGGGGGGGGGGGGGGGGGGGGGGGGGGGGGGGGGGGGGGGGGGGGGGGGGGGGGGGGGGGGGGGGGGGGGGGGGGGGGGGGGGGGGGGGGGGGGGGGGGGGGGGGGGGGGGGGGGGGGGGGGGGGGGGGGGGGGGGGGGGGGGGGGGGGGGGGGGGGGGGGGGGGGGGGGGGGGGGGGGGGGGGGGGGGGGGGGGGGGGGGGGGGGGGGGGGGGGGGGGGGGGGGGGGGGGGGGGGGGGGGGGGGGGGGGGGGGGGGGGGGGGGGGGGGGGGGGGGGGGGGGGGGGGGGGGGGGGGGGGGGGGGGGGG	TRAV7D-5*00(1375),TRAV7N-5*00(1375)		TRAJ30*00(275)	TRAC*00(145.2)	0|275|297|0|275||1375.0;0|275|297|0|275||1375.0		24|79|79|276|331||275.0		CAGCAGAAGGTGCAGCAGAGCCCAGAATCCCTCACTGTCTCAGAGGGAGCCATGGCCTCTCTCAACTGCACTTTCAGT	38	GATCGTTCTTCTGACAAC	38	TTCAGGTGGTACAGACAGCATTCTGGGAAAGGCCTTGAGGTGCTGGTGTCC	38	ATCTTCTCTGATGGTGAA	38	AAGGAAGAAGGCAGTTTTACAGCTCACCTCAATAGAGCCAGCCTGCATGTTTTCCTACACATCAGAGAGCCGCAACCCAGTGACTCTGCTCTCTACCTC	38	TGTGCAGTGAGAACAAATGCTTACAAAGTCATCTTT	38	GGAAAAGGGACACATCTTCATGTTCTCCCTA	38	QQKVQQSPESLTVSEGAMASLNCTFS	DRSSDN	FRWYRQHSGKGLEVLVS	IFSDGE	KEEGSFTAHLNRASLHVFLHIREPQPSDSALYL	CAVRTNAYKVIF	GKGTHLHVLP_	::::0:78:96:147:165:264:-2:275:::::276:-4:300:331::
101	90	0.000617449	GGAGATCAGGTGGAGCAGAGTCCTTCAGCCCTGAGCCTCCACGAGGGAACCGGTTCTGCTCTGAGATGCAATTTTACTACCACCATGAGGGCTGTGCAGTGGTTCCGAAAGAATTCCAGGGGCAGCCTCATCAATCTGTTCTACTTGGCTTCAGGAACAAAGGAGAATGGGAGGCTAAAGTCAGCATTTGATTCTAAGGAGCGCTACAGCACCCTGCACATCAGGGATGCCCAGCTGGAGGACTCAGGCACTTACTTCTGTGCTGCAACCTCAGGAGGAAACTACAAACCTACGTTTGGGAAAGGGACCAGCCTCGTGGTTCATCCAT	GGGGGGGGGGGGGGGGGGGGGGGGGGGGGGGGGGGGGGGGGGGGGGGGGGGGGGGGGGGGGGGGGGGGGGGGGGGGGGGGGGGGGGGGGGGGGGGGGGGGGGGGGGGGGGGGGGGGGGGGGGGGGGGGGGGGGGGGGGGGGGGGGGGGGGGGGGGGGGGGGGGGGGGGGGGGGGGGGGGGGGGGGGGGGGGGGGGGGGGGGGGGGGGGGGGGGGGGGGGGGGGGGGGGGGGGGGGGGGGGGGGGGGGGGGGGGGGGGGGGGGGGGGGGGGGGGGGGGGGGGGGGGGGGGGGGGGGGGGGGGGGGGGGGGGGGGGGGGGGGGGGGGGGG	TRAV4D-4*00(1330),TRAV4N-4*00(1330),TRAV4-4-DV10*00(1218)		TRAJ6*00(310)	TRAC*00(142.4)	0|266|291|0|266||1330.0;0|266|291|0|266||1330.0;0|266|291|0|266|SG77TSA106GSC108AST174CSA183GSC188TSA189GSA201C|1218.0		20|82|82|266|328||310.0		GGAGATCAGGTGGAGCAGAGTCCTTCAGCCCTGAGCCTCCACGAGGGAACCGGTTCTGCTCTGAGATGCAATTTTACT	38	ACCACCATGAGGGCT	38	GTGCAGTGGTTCCGAAAGAATTCCAGGGGCAGCCTCATCAATCTGTTCTAC	38	TTGGCTTCAGGAACA	38	AAGGAGAATGGGAGGCTAAAGTCAGCATTTGATTCTAAGGAGCGCTACAGCACCCTGCACATCAGGGATGCCCAGCTGGAGGACTCAGGCACTTACTTC	38	TGTGCTGCAACCTCAGGAGGAAACTACAAACCTACGTTT	38	GGGAAAGGGACCAGCCTCGTGGTTCATCCAT	38	GDQVEQSPSALSLHEGTGSALRCNFT	TTMRA	VQWFRKNSRGSLINLFY	LASGT	KENGRLKSAFDSKERYSTLHIRDAQLEDSGTYF	CAATSGGNYKPTF	GKGTSLVVHP_	::::0:78:93:144:159:258:-5:266:::::266:0:297:328::
102	89	0.000610589	CAGCAGCAGGTGAGACAAAGTCCCCAATCTCTGACAGTCTGGGAAGGAGAGACAGCAATTCTGAACTGCAGTTATGAGGACAGCACTTTTGACTACTTCCCATGGTACCATCAGTTCCCTGGGGAAAGCCCTGCACTCCTGATAGCCATACGTCCAGTGTCCAATAAAAAGGAAGATGGACGATTCACAATCTTCTTCAATAAAAGGGAGAAAAAGTTCTCCTTGCACATCGCAGACTCTCAGCCTGGAGACTCAGCCACCTACTTCTGTGCAGCAAGTGGATATGGGAGCAGTGGCAACAAGCTCATCTTTGGAATTGGGACTCTGCTTTCTGTCAAGCCAA	GGGGGGGGGGGGGGGGGGGGGGGGGGGGGGGGGGGGGGGGGGGGGGGGGGGGGGGGGGGGGGGGGGGGGGGGGGGGGGGGGGGGGGGGGGGGGGGGGGGGGGGGGGGGGGGGGGGGGGGGGGGGGGGGGGGGGGGGGGGGGGGGGGGGGGGGGGGGGGGGGGGGGGGGGGGGGGGGGGGGGGGGGGGGGGGGGGGGGGGGGGGGGGGGGGGGGGGGGGGGGGGGGGGGGGGGGGGGGGGGGGGGGGGGGGGGGGGGGGGGGGGGGGGGGGGGGGGGGGGGGGGGGGGGGGGGGGGGGGGGGGGGGGGGGGGGGGGGGGGGGGGGGGGGGGGGGGGGGGGGGGG	TRAV14-2*00(1400),TRAV14D-2*00(1302),TRAV14N-2*00(1302),TRAV14D-1*00(1260),TRAV14N-1*00(1260)		TRAJ32*00(305)	TRAC*00(142.2)	0|280|300|0|280||1400.0;0|280|300|0|280|ST108CSG109ASG110TSA120GSC216TSA231GST257C|1302.0;0|280|300|0|280|ST108CSG109ASG110TSA120GSC216TSA231GST257C|1302.0;0|280|300|0|280|SC53ASA90GSG110TSG126AST144GST153CSG162ASC216TSA231GST257C|1260.0;0|280|300|0|280|SC53ASA90GSG110TSG126AST144GST153CSG162ASC216TSA231GST257C|1260.0		25|86|86|282|343||305.0		CAGCAGCAGGTGAGACAAAGTCCCCAATCTCTGACAGTCTGGGAAGGAGAGACAGCAATTCTGAACTGCAGTTATGAG	38	GACAGCACTTTTGACTAC	38	TTCCCATGGTACCATCAGTTCCCTGGGGAAAGCCCTGCACTCCTGATAGCC	38	ATACGTCCAGTGTCCAATAAA	38	AAGGAAGATGGACGATTCACAATCTTCTTCAATAAAAGGGAGAAAAAGTTCTCCTTGCACATCGCAGACTCTCAGCCTGGAGACTCAGCCACCTACTTC	38	TGTGCAGCAAGTGGATATGGGAGCAGTGGCAACAAGCTCATCTTT	38	GGAATTGGGACTCTGCTTTCTGTCAAGCCAA	38	QQQVRQSPQSLTVWEGETAILNCSYE	DSTFDY	FPWYHQFPGESPALLIA	IRPVSNK	KEDGRFTIFFNKREKKFSLHIADSQPGDSATYF	CAASGYGSSGNKLIF	GIGTLLSVKP_	::::0:78:96:147:168:267:0:280:::::282:-5:312:343::
103	89	0.000610589	CAGCAGCAGGTGAGACAAAGTCCCCAATCTCTGACAGTCTGGGAAGGAGAGACAGCAATTCTGAACTGCAGTTATGAGGACAGCACTTTTGACTACTTCCCATGGTACTGGCAGTTCCCTAGGGAAAGCCCTGCACTCCTGATAGCCATACGTCCAGTGTCCAATAAAAAGGAAGATGGACGATTCACAATCTTCTTCAATAAAAGGGAGAAAAAGCTCTCCTTGCACATCACAGACTCTCAGCCTGGAGACTCAGCTACCTACTTCTGTGCAGCAAGTGAGGGTTCTGGGACTTACCAGAGGTTTGGAACTGGGACAAAACTCCAAGTCGTTCCAA	GGGGGGGGGGGGGGGGGGGGGGGGGGGGGGGGGGGGGGGGGGGGGGGGGGGGGGGGGGGGGGGGGGGGGGGGGGGGGGGGGGGGGGGGGGGGGGGGGGGGGGGGGGGGGGGGGGGGGGGGGGGGGGGGGGGGGGGGGGGGGGGGGGGGGGGGGGGGGGGGGGGGGGGGGGGGGGGGGGGGGGGGGGGGGGGGGGGGGGGGGGGGGGGGGGGGGGGGGGGGGGGGGGGGGGGGGGGGGGGGGGGGGGGGGGGGGGGGGGGGGGGGGGGGGGGGGGGGGGGGGGGGGGGGGGGGGGGGGGGGGGGGGGGGGGGGGGGGGGGGGGGGGGGGGGGGGGGGG	TRAV14D-2*00(1400),TRAV14N-2*00(1400),TRAV14-2*00(1302),TRAV14D-1*00(1274),TRAV14N-1*00(1274)		TRAJ13*00(265)	TRAC*00(143.7)	0|280|300|0|280||1400.0;0|280|300|0|280||1400.0;0|280|300|0|280|SC108TSA109GST110GSG120AST216CSG231ASC257T|1302.0;0|280|300|0|280|SC53ASA90GSC108TSA109GSG120ASG126AST144GST153CSG162A|1274.0;0|280|300|0|280|SC53ASA90GSC108TSA109GSG120ASG126AST144GST153CSG162A|1274.0		24|77|77|284|337||265.0		CAGCAGCAGGTGAGACAAAGTCCCCAATCTCTGACAGTCTGGGAAGGAGAGACAGCAATTCTGAACTGCAGTTATGAG	38	GACAGCACTTTTGACTAC	38	TTCCCATGGTACTGGCAGTTCCCTAGGGAAAGCCCTGCACTCCTGATAGCC	38	ATACGTCCAGTGTCCAATAAA	38	AAGGAAGATGGACGATTCACAATCTTCTTCAATAAAAGGGAGAAAAAGCTCTCCTTGCACATCACAGACTCTCAGCCTGGAGACTCAGCTACCTACTTC	38	TGTGCAGCAAGTGAGGGTTCTGGGACTTACCAGAGGTTT	38	GGAACTGGGACAAAACTCCAAGTCGTTCCAA	38	QQQVRQSPQSLTVWEGETAILNCSYE	DSTFDY	FPWYWQFPRESPALLIA	IRPVSNK	KEDGRFTIFFNKREKKLSLHITDSQPGDSATYF	CAASEGSGTYQRF	GTGTKLQVVP_	::::0:78:96:147:168:267:0:280:::::284:-4:306:337::
104	89	0.000610589	ACCCAAATGTTGCATCAGAGTCCTCAGTCTCTGACAATCCAAGAAGGAGATGAAGTCACCATGAGCTGCAATTTATCAACATCTTTATATGCCTTACTCTGGTATAGGCAGGGGGATGATGGCAGCCTCGTCTCCTTGGTGACATTACAGAAAGGAGGAGATGAGAAAAGTAAGGACAAAATAACCGCTAATCTGGATAAGAAAATGCAACAAAGTTCCCTGTGGATCCAAGCCTCCCAGCCCAGCCACTCAGGCACTTACCTCTGTGGAGGGAAAGCAATCGGGTCTGCGAAGCTCATCTTTGGGGAGGGGACAAAGCTGACAGTGAGCTCAT	GGGGGGGGGGGGGGGGGGGGGGGGGGGGGGGGGGGGGGGGGGGGGGGGGGGGGGGGGGGGGGGGGGGGGGGGGGGGGGGGGGGGGGGGGGGGGGGGGGGGGGGGGGGGGGGGGGGGGGGGGGGGGGGGGGGGGGGGGGGGGGGGGGGGGGGGGGGGGGGGGGGGGGGGGGGGGGGGGGGGGGGGGGGGGGGGGGGGGGGGGGGGGGGGGGGGGGGGGGGGGGGGGGGGGGGGGGGGGGGGGGGGGGGGGGGGGGGGGGGGGGGGGGGGGGGGGGGGGGGGGGGGGGGGGGGGGGGGGGGGGGGGGGGGGGGGGGGGGGGGGGGGGGGGGGGGGG	TRDV1*00(1390)		TRAJ57*00(260)	TRAC*00(146)	0|278|297|0|278||1390.0		31|83|83|282|334||260.0		ACCCAAATGTTGCATCAGAGTCCTCAGTCTCTGACAATCCAAGAAGGAGATGAAGTCACCATGAGCTGCAATTTATCA	38	ACATCTTTATATGCC	38	TTACTCTGGTATAGGCAGGGGGATGATGGCAGCCTCGTCTCCTTGGTGACA	38	TTACAGAAA	38	GGAGGAGATGAGAAAAGTAAGGACAAAATAACCGCTAATCTGGATAAGAAAATGCAACAAAGTTCCCTGTGGATCCAAGCCTCCCAGCCCAGCCACTCAGGCACTTACCTC	38	TGTGGAGGGAAAGCAATCGGGTCTGCGAAGCTCATCTTT	38	GGGGAGGGGACAAAGCTGACAGTGAGCTCAT	38	TQMLHQSPQSLTIQEGDEVTMSCNLS	TSLYA	LLWYRQGDDGSLVSLVT	LQK	GGDEKSKDKITANLDKKMQQSSLWIQASQPSHSGTYL	CGGKAIGSAKLIF	GEGTKLTVSS_	::::0:78:93:144:153:264:1:278:::::282:-11:303:334::
105	89	0.000610589	GGAGATAAGGTGAAACAAAGTCCCTCAGCGCTGAGTCTCCAAGAAGGAACCAATTCTGCTCTGAGATGCAATTTTTCTATCGCCGCGACAACTGTGCAGTGGTTCCTACAGAATCCCAGGGGCAGCCTCATCAATCTTTTTTACCTGGTTCCAGGAACAAAGGAGAATGGGAGGTTAAAGTCAGCATTCGATTCTAAGGAGAGCTACAGCACCCTGCACATCAGGGATGCCCAGCTGGAGGACTCAGGCACTTACTTCTGTGCTGCTGAGGCAAATAACTATGCCCAGGGATTAACCTTCGGTCTTGGCACCAGAGTATCTGTGTTTCCCT	GGGGGGGGGGGGGGGGGGGGGGGGGGGGGGGGGGGGGGGGGGGGGGGGGGGGGGGGGGGGGGGGGGGGGGGGGGGGGGGGGGGGGGGGGGGGGGGGGGGGGGGGGGGGGGGGGGGGGGGGGGGGGGGGGGGGGGGGGGGGGGGGGGGGGGGGGGGGGGGGGGGGGGGGGGGGGGGGGGGGGGGGGGGGGGGGGGGGGGGGGGGGGGGGGGGGGGGGGGGGGGGGGGGGGGGGGGGGGGGGGGGGGGGGGGGGGGGGGGGGGGGGGGGGGGGGGGGGGGGGGGGGGGGGGGGGGGGGGGGGGGGGGGGGGGGGGGGGGGGGGGGGGGGGGGG	TRAV4-3*00(1360),TRAV4D-3*00(1262),TRAV4N-3*00(1262)		TRAJ26*00(295)	TRAC*00(144.3)	0|272|291|0|272||1360.0;0|272|291|0|272|SG14ASG44AST83CSG131CSG149TST188CST221C|1262.0;0|272|291|0|272|SG14ASG44AST83CSG131CSG149TST188CST221C|1262.0		21|80|80|272|331||295.0		GGAGATAAGGTGAAACAAAGTCCCTCAGCGCTGAGTCTCCAAGAAGGAACCAATTCTGCTCTGAGATGCAATTTTTCT	38	ATCGCCGCGACAACT	38	GTGCAGTGGTTCCTACAGAATCCCAGGGGCAGCCTCATCAATCTTTTTTAC	38	CTGGTTCCAGGAACA	38	AAGGAGAATGGGAGGTTAAAGTCAGCATTCGATTCTAAGGAGAGCTACAGCACCCTGCACATCAGGGATGCCCAGCTGGAGGACTCAGGCACTTACTTC	38	TGTGCTGCTGAGGCAAATAACTATGCCCAGGGATTAACCTTC	38	GGTCTTGGCACCAGAGTATCTGTGTTTCCCT	38	GDKVKQSPSALSLQEGTNSALRCNFS	IAATT	VQWFLQNPRGSLINLFY	LVPGT	KENGRLKSAFDSKESYSTLHIRDAQLEDSGTYF	CAAEANNYAQGLTF	GLGTRVSVFP_	::::0:78:93:144:159:258:1:272:::::272:-1:300:331::
106	88	0.000603728	CAGCAGAAGGTGCAGCAGAGCCCAGAATCCCTCACTGTCTCAGAGGGAGCCATGGCCTCTCTCAACTGCACGTTCAGTGATGGTACTTCTAACAACTTCAGGTGGTACAGACAGCATTCTGCGAAAGGCCTTGAGGTGCTAGTGTCCATCTTCTCTGATGGTGAAAAGGAAGAAGGCAGATTTACAGCTCACCTCAATAGAGCCAACTTGCATGTTTCCCTACACATCAGAGAACCACAACCCAGTGACTCTGCTGTCTACCTCTGTGCAGTGAGCGGGAGCAACTATCAGTTGATCTGGGGCTCTGGGACCAAGCTAATTATAAAGCCAG	GGGGGGGGGGGGGGGGGGGGGGGGGGGGGGGGGGGGGGGGGGGGGGGGGGGGGGGGGGGGGGGGGGGGGGGGGGGGGGGGGGGGGGGGGGGGGGGGGGGGGGGGGGGGGGGGGGGGGGGGGGGGGGGGGGGGGGGGGGGGGGGGGGGGGGGGGGGGGGGGGGGGGGGGGGGGGGGGGGGGGGGGGGGGGGGGGGGGGGGGGGGGGGGGGGGGGGGGGGGGGGGGGGGGGGGGGGGGGGGGGGGGGGGGGGGGGGGGGGGGGGGGGGGGGGGGGGGGGGGGGGGGGGGGGGGGGGGGGGGGGGGGGGGGGGGGGGGGGGGGGGGGGGGGGGG	TRAV7-5*00(1380)		TRAJ33*00(260)	TRAC*00(146.2)	0|276|297|0|276||1380.0		25|77|77|279|331||260.0		CAGCAGAAGGTGCAGCAGAGCCCAGAATCCCTCACTGTCTCAGAGGGAGCCATGGCCTCTCTCAACTGCACGTTCAGT	38	GATGGTACTTCTAACAAC	38	TTCAGGTGGTACAGACAGCATTCTGCGAAAGGCCTTGAGGTGCTAGTGTCC	38	ATCTTCTCTGATGGTGAA	38	AAGGAAGAAGGCAGATTTACAGCTCACCTCAATAGAGCCAACTTGCATGTTTCCCTACACATCAGAGAACCACAACCCAGTGACTCTGCTGTCTACCTC	38	TGTGCAGTGAGCGGGAGCAACTATCAGTTGATCTGG	38	GGCTCTGGGACCAAGCTAATTATAAAGCCAG	38	QQKVQQSPESLTVSEGAMASLNCTFS	DGTSNN	FRWYRQHSAKGLEVLVS	IFSDGE	KEEGRFTAHLNRANLHVSLHIREPQPSDSAVYL	CAVSGSNYQLIW	GSGTKLIIKP_	::::0:78:96:147:165:264:-1:276:::::279:-5:300:331::
107	87	0.000596867	CAACAGAAGGTGCAGCAGAGCCCAGAATCCCTCATTGTTCCAGAGGGAGGCATGGCCTCTCTCAACTGCACTTCCAGTGATCGTAATGTTGACTACTTCTGGTGGTACAGACAGCACTCTGGGAAAAGCCCCAAGATGCTGATGTCTATCTTCTCCAATGGTGAAAAGGAAGAAGGCAGATTCACAGTTCACCTCAATAAAGCCAGCCTGCATACTTCCCTGCACATCAGAGACTCCCAGCCCAGTGACTCTGCTCTCTACCTCTGTGCAGCAAGCAGGACGGGTTACCAGAACTTCTATTTTGGGAAAGGAACAAGTTTGACTGTCATTCCAA	GGGGGGGGGGGGGGGGGGGGGGGGGGGGGGGGGGGGGGGGGGGGGGGGGGGGGGGGGGGGGGGGGGGGGGGGGGGGGGGGGGGGGGGGGGGGGGGGGGGGGGGGGGGGGGGGGGGGGGGGGGGGGGGGGGGGGGGGGGGGGGGGGGGGGGGGGGGGGGGGGGGGGGGGGGGGGGGGGGGGGGGGGGGGGGGGGGGGGGGGGGGGGGGGGGGGGGGGGGGGGGGGGGGGGGGGGGGGGGGGGGGGGGGGGGGGGGGGGGGGGGGGGGGGGGGGGGGGGGGGGGGGGGGGGGGGGGGGGGGGGGGGGGGGGGGGGGGGGGGGGGGGGGGGGGGGGG	TRAV7-2*00(1385),TRAV7D-2*00(1385)		TRAJ49*00(275)	TRAC*00(147.5)	0|277|297|0|277||1385.0;0|277|297|0|277||1385.0		24|79|79|279|334||275.0		CAACAGAAGGTGCAGCAGAGCCCAGAATCCCTCATTGTTCCAGAGGGAGGCATGGCCTCTCTCAACTGCACTTCCAGT	38	GATCGTAATGTTGACTAC	38	TTCTGGTGGTACAGACAGCACTCTGGGAAAAGCCCCAAGATGCTGATGTCT	38	ATCTTCTCCAATGGTGAA	38	AAGGAAGAAGGCAGATTCACAGTTCACCTCAATAAAGCCAGCCTGCATACTTCCCTGCACATCAGAGACTCCCAGCCCAGTGACTCTGCTCTCTACCTC	38	TGTGCAGCAAGCAGGACGGGTTACCAGAACTTCTATTTT	38	GGGAAAGGAACAAGTTTGACTGTCATTCCAA	38	QQKVQQSPESLIVPEGGMASLNCTSS	DRNVDY	FWWYRQHSGKSPKMLMS	IFSNGE	KEEGRFTVHLNKASLHTSLHIRDSQPSDSALYL	CAASRTGYQNFYF	GKGTSLTVIP_	::::0:78:96:147:165:264:0:277:::::279:-4:303:334::
108	86	0.000590007	CAGCAGAAGGTGCAGCAGAGCCCAGAATCCCTCACTGTCTCAGAGGGAGCCATGGCCTCTCTCAACTGCACGTTCAGTGATGGTACTTCTAACAACTTCAGGTGGTACAGACAGCATTCTGCGAAAGGCCTTGAGGTGCTAGTGTCCATCTTCTCTGATGGTGAAAAGGAAGAAGGCAGATTTACAGCTCACCTCAATAGAGCCAACTTGCATGTTTCCCTACACATCAGAGAACCACAACCCAGTGACTCTGCTGTCTACCTCTGTGCAGTGAGCCCCTATAACACCAATACAGGCAAATTAACCTTTGGGGATGGGACCGTGCTCACAGTGAAGCCAA	GGGGGGGGGGGGGGGGGGGGGGGGGGGGGGGGGGGGGGGGGGGGGGGGGGGGGGGGGGGGGGGGGGGGGGGGGGGGGGGGGGGGGGGGGGGGGGGGGGGGGGGGGGGGGGGGGGGGGGGGGGGGGGGGGGGGGGGGGGGGGGGGGGGGGGGGGGGGGGGGGGGGGGGGGGGGGGGGGGGGGGGGGGGGGGGGGGGGGGGGGGGGGGGGGGGGGGGGGGGGGGGGGGGGGGGGGGGGGGGGGGGGGGGGGGGGGGGGGGGGGGGGGGGGGGGGGGGGGGGGGGGGGGGGGGGGGGGGGGGGGGGGGGGGGGGGGGGGGGGGGGGGGGGGGGGGGGGGGGGG	TRAV7-5*00(1380)		TRAJ27*00(305)	TRAC*00(140.9)	0|276|297|0|276||1380.0		18|79|79|279|340||305.0		CAGCAGAAGGTGCAGCAGAGCCCAGAATCCCTCACTGTCTCAGAGGGAGCCATGGCCTCTCTCAACTGCACGTTCAGT	38	GATGGTACTTCTAACAAC	38	TTCAGGTGGTACAGACAGCATTCTGCGAAAGGCCTTGAGGTGCTAGTGTCC	38	ATCTTCTCTGATGGTGAA	38	AAGGAAGAAGGCAGATTTACAGCTCACCTCAATAGAGCCAACTTGCATGTTTCCCTACACATCAGAGAACCACAACCCAGTGACTCTGCTGTCTACCTC	38	TGTGCAGTGAGCCCCTATAACACCAATACAGGCAAATTAACCTTT	38	GGGGATGGGACCGTGCTCACAGTGAAGCCAA	38	QQKVQQSPESLTVSEGAMASLNCTFS	DGTSNN	FRWYRQHSAKGLEVLVS	IFSDGE	KEEGRFTAHLNRANLHVSLHIREPQPSDSAVYL	CAVSPYNTNTGKLTF	GDGTVLTVKP_	::::0:78:96:147:165:264:-1:276:::::279:2:309:340::
109	86	0.000590007	GGAGATCAGGTGGAGCAGAGTCCTTCAGCCCTGAGCCTCCACGAGGGAACCGGTTCTGCTCTGAGATGCAATTTTACTACCACCATGAGGGCTGTGCAGTGGTTCCGAAAGAATTCCAGGGGCAGCCTCATCAATCTGTTCTACTTGGCTTCAGGAACAAAGGAGAATGGGAGGCTAAAGTCAGCATTTGATTCTAAGGAGCGCTACAGCACCCTGCACATCAGGGATGCCCAGCTGGAGGACTCAGGCACTTACTTCTGTGCTGCGACCTCAGGAGGAAACTACAAACCTACGTTTGGGAAAGGGACCAGCCTCGTGGTTCATCCAT	GGGGGGGGGGGGGGGGGGGGGGGGGGGGGGGGGGGGGGGGGGGGGGGGGGGGGGGGGGGGGGGGGGGGGGGGGGGGGGGGGGGGGGGGGGGGGGGGGGGGGGGGGGGGGGGGGGGGGGGGGGGGGGGGGGGGGGGGGGGGGGGGGGGGGGGGGGGGGGGGGGGGGGGGGGGGGGGGGGGGGGGGGGGGGGGGGGGGGGGGGGGGGGGGGGGGGGGGGGGGGGGGGGGGGGGGGGGGGGGGGGGGGGGGGGGGGGGGGGGGGGGGGGGGGGGGGGGGGGGGGGGGGGGGGGGGGGGGGGGGGGGGGGGGGGGGGGGGGGGGGGGGGGGG	TRAV4D-4*00(1330),TRAV4N-4*00(1330),TRAV4-4-DV10*00(1218)		TRAJ6*00(305)	TRAC*00(142.9)	0|280|291|0|277|DT266DG269DG270SC277G|1335.0;0|280|291|0|277|DT266DG269DG270SC277G|1335.0;0|280|291|0|277|SG77TSA106GSC108AST174CSA183GSC188TSA189GSA201CDT266DG269DG270SC277G|1223.0		21|82|82|267|328||305.0		GGAGATCAGGTGGAGCAGAGTCCTTCAGCCCTGAGCCTCCACGAGGGAACCGGTTCTGCTCTGAGATGCAATTTTACT	38	ACCACCATGAGGGCT	38	GTGCAGTGGTTCCGAAAGAATTCCAGGGGCAGCCTCATCAATCTGTTCTAC	38	TTGGCTTCAGGAACA	38	AAGGAGAATGGGAGGCTAAAGTCAGCATTTGATTCTAAGGAGCGCTACAGCACCCTGCACATCAGGGATGCCCAGCTGGAGGACTCAGGCACTTACTTC	38	TGTGCTGCGACCTCAGGAGGAAACTACAAACCTACGTTT	38	GGGAAAGGGACCAGCCTCGTGGTTCATCCAT	38	GDQVEQSPSALSLHEGTGSALRCNFT	TTMRA	VQWFRKNSRGSLINLFY	LASGT	KENGRLKSAFDSKERYSTLHIRDAQLEDSGTYF	CAATSGGNYKPTF	GKGTSLVVHP_	::::0:78:93:144:159:258:9:277:::::267:-1:297:328::
110	85	0.000583146	CAGCAGCAGGTGAGACAAAGTTCCCAATCTCTGACAGTCTGGGAAGGAGAGACCGCAATTCTGAACTGCAGTTATGAGAACAGTGCTTTTGACTACTTCCCATGGTACCAGCAGTTCCCTGGGGAAGGCCCTGCTCTCCTGATAGCCATACGTTCAGTGTCCGATAAAAAGGAAGATGGACGATTCACAATCTTCTTCAATAAAAGGGAGAAAAATCTCTCCTTGCACATCAAAGACTCTCAGCCTGGAGACTCAGCCACCTACTTCTGTGCAGCAAGTGATAATGCAGGTGCCAAGCTCACATTCGGAGGGGGAACAAGGTTAACGGTCAGACCCG	GGGGGGGGGGGGGGGGGGGGGGGGGGGGGGGGGGGGGGGGGGGGGGGGGGGGGGGGGGGGGGGGGGGGGGGGGGGGGGGGGGGGGGGGGGGGGGGGGGGGGGGGGGGGGGGGGGGGGGGGGGGGGGGGGGGGGGGGGGGGGGGGGGGGGGGGGGGGGGGGGGGGGGGGGGGGGGGGGGGGGGGGGGGGGGGGGGGGGGGGGGGGGGGGGGGGGGGGGGGGGGGGGGGGGGGGGGGGGGGGGGGGGGGGGGGGGGGGGGGGGGGGGGGGGGGGGGGGGGGGGGGGGGGGGGGGGGGGGGGGGGGGGGGGGGGGGGGGGGGGGGGGGGGGGGGGGGGGG	TRAV14N-3*00(1400),TRAV14-3*00(1330),TRAV14D-3-DV8*00(1274),TRAV14D-1*00(1260),TRAV14N-1*00(1260)		TRAJ39*00(285)	TRAC*00(143.7)	0|280|300|0|280||1400.0;0|280|300|0|280|SC21TSA62GSG215TSC232AST260C|1330.0;0|280|300|0|280|SC21TST128CSC131TST144GST151GSG215TST230CSG231ASC232A|1274.0;0|280|300|0|280|SC21TSG78ASC83TSA84GSA90GSA134TST144GSG215TSC232AST257C|1260.0;0|280|300|0|280|SC21TSG78ASC83TSA84GSA90GSA134TST144GSG215TSC232AST257C|1260.0		26|83|83|280|337||285.0		CAGCAGCAGGTGAGACAAAGTTCCCAATCTCTGACAGTCTGGGAAGGAGAGACCGCAATTCTGAACTGCAGTTATGAG	38	AACAGTGCTTTTGACTAC	38	TTCCCATGGTACCAGCAGTTCCCTGGGGAAGGCCCTGCTCTCCTGATAGCC	38	ATACGTTCAGTGTCCGATAAA	38	AAGGAAGATGGACGATTCACAATCTTCTTCAATAAAAGGGAGAAAAATCTCTCCTTGCACATCAAAGACTCTCAGCCTGGAGACTCAGCCACCTACTTC	38	TGTGCAGCAAGTGATAATGCAGGTGCCAAGCTCACATTC	38	GGAGGGGGAACAAGGTTAACGGTCAGACCCG	38	QQQVRQSSQSLTVWEGETAILNCSYE	NSAFDY	FPWYQQFPGEGPALLIA	IRSVSDK	KEDGRFTIFFNKREKNLSLHIKDSQPGDSATYF	CAASDNAGAKLTF	GGGTRLTVRP_	::::0:78:96:147:168:267:0:280:::::280:-6:306:337::
111	84	0.000576286	GCCCAGAAGGTAACACAGACTCAGACTTCAATTTCTGTGGTGGAGAAGACAACGGTGACAATGGACTGTGTGTATGAAACCCGGGACAGTTCTTACTTCTTATTCTGGTACAAGCAAACAGCAAGTGGGGAAATAGTTTTCCTTATTCGTCAGGACTCTTACAAAAAGGAAAATGCAACAGTGGGTCATTATTCTCTGAACTTTCAGAAGCCAAAAAGTTCCATCGGACTCATCATCACCGCCACACAGATTGAGGACTCAGCAGTATATTTCTGTGCTATGAGAGAGGGCAATTACAACGTGCTTTACTTCGGATCTGGCACCAAACTCACTGTAGAGCCAA	GGGGGGGGGGGGGGGGGGGGGGGGGGGGGGGGGGGGGGGGGGGGGGGGGGGGGGGGGGGGGGGGGGGGGGGGGGGGGGGGGGGGGGGGGGGGGGGGGGGGGGGGGGGGGGGGGGGGGGGGGGGGGGGGGGGGGGGGGGGGGGGGGGGGGGGGGGGGGGGGGGGGGGGGGGGGGGGGGGGGGGGGGGGGGGGGGGGGGGGGGGGGGGGGGGGGGGGGGGGGGGGGGGGGGGGGGGGGGGGGGGGGGGGGGGGGGGGGGGGGGGGGGGGGGGGGGGGGGGGGGGGGGGGGGGGGGGGGGGGGGGGGGGGGGGGGGGGGGGGGGGGGGGGGGGGGGGGGGGGGGGG	TRAV16D-DV11*00(1413),TRAV16N*00(1399)		TRAJ21*00(260)	TRAC*00(141)	0|291|310|0|291|SA39GSA82GSG260A|1413.0;0|291|310|0|291|SA39GSA181TSA182GST239C|1399.0		25|77|77|291|343||260.0		GCCCAGAAGGTAACACAGACTCAGACTTCAATTTCTGTGGTGGAGAAGACAACGGTGACAATGGACTGTGTGTATGAA	38	ACCCGGGACAGTTCTTACTTC	38	TTATTCTGGTACAAGCAAACAGCAAGTGGGGAAATAGTTTTCCTTATTCGT	38	CAGGACTCTTACAAAAAGGAAAAT	38	GCAACAGTGGGTCATTATTCTCTGAACTTTCAGAAGCCAAAAAGTTCCATCGGACTCATCATCACCGCCACACAGATTGAGGACTCAGCAGTATATTTC	38	TGTGCTATGAGAGAGGGCAATTACAACGTGCTTTACTTC	38	GGATCTGGCACCAAACTCACTGTAGAGCCAA	38	AQKVTQTQTSISVVEKTTVTMDCVYE	TRDSSYF	LFWYKQTASGEIVFLIR	QDSYKKEN	ATVGHYSLNFQKPKSSIGLIITATQIEDSAVYF	CAMREGNYNVLYF	GSGTKLTVEP_	::::0:78:99:150:174:273:1:291:::::291:-5:312:343::
112	84	0.000576286	CAGCAGAAGGTGCAGCAGAGCCCAGAATCCCTCACTGTCTCAGAGGGAGCCATGGCCTCTCTCAACTGCACGTTCAGTGATGGTACTTCTAACAACTTCAGGTGGTACAGACAGCATTCTGCGAAAGGCCTTGAGGTGCTAGTGTCCATCTTCTCTGATGGTGAAAAGGAAGAAGGCAGATTTACAGCTCACCTCAATAGAGCCAACTTGCATGTTTCCCTACACATCAGAGAACCACAACCCAGTGACTCTGCTGTCTACCTCTGTGCAGTGAGCATGAGGGGAGGCAATACCGGAAAACTCATCTTTGGACTGGGGACAACTTTACAAGTGCAACCAG	GGGGGGGGGGGGGGGGGGGGGGGGGGGGGGGGGGGGGGGGGGGGGGGGGGGGGGGGGGGGGGGGGGGGGGGGGGGGGGGGGGGGGGGGGGGGGGGGGGGGGGGGGGGGGGGGGGGGGGGGGGGGGGGGGGGGGGGGGGGGGGGGGGGGGGGGGGGGGGGGGGGGGGGGGGGGGGGGGGGGGGGGGGGGGGGGGGGGGGGGGGGGGGGGGGGGGGGGGGGGGGGGGGGGGGGGGGGGGGGGGGGGGGGGGGGGGGGGGGGGGGGGGGGGGGGGGGGGGGGGGGGGGGGGGGGGGGGGGGGGGGGGGGGGGGGGGGGGGGGGGGGGGGGGGGGGGGGGGGGG	TRAV7-5*00(1395)		TRAJ37*00(280)	TRAC*00(143.3)	0|279|297|0|279||1395.0		24|80|80|284|340||280.0		CAGCAGAAGGTGCAGCAGAGCCCAGAATCCCTCACTGTCTCAGAGGGAGCCATGGCCTCTCTCAACTGCACGTTCAGT	38	GATGGTACTTCTAACAAC	38	TTCAGGTGGTACAGACAGCATTCTGCGAAAGGCCTTGAGGTGCTAGTGTCC	38	ATCTTCTCTGATGGTGAA	38	AAGGAAGAAGGCAGATTTACAGCTCACCTCAATAGAGCCAACTTGCATGTTTCCCTACACATCAGAGAACCACAACCCAGTGACTCTGCTGTCTACCTC	38	TGTGCAGTGAGCATGAGGGGAGGCAATACCGGAAAACTCATCTTT	38	GGACTGGGGACAACTTTACAAGTGCAACCAG	38	QQKVQQSPESLTVSEGAMASLNCTFS	DGTSNN	FRWYRQHSAKGLEVLVS	IFSDGE	KEEGRFTAHLNRANLHVSLHIREPQPSDSAVYL	CAVSMRGGNTGKLIF	GLGTTLQVQP_	::::0:78:96:147:165:264:2:279:::::284:-4:309:340::
113	84	0.000576286	GGCGAGCAGGTGGAGCAGCGCCCTCCTCACCTGAGTGTCCGGGAGGGAGACAGTGCCGTTATCACCTGCACCTACACAGACCCTAACAGTTATTACTTCTTCTGGTACAAGCAAGAGCCGGGGGCAAGTCTTCAGTTGCTTATGAAGGTTTTCTCAAGTACGGAAATAAACGAAGGACAAGGATTCACTGTCCTACTGAACAAGAAAGACAAACGACTCTCTCTGAACCTCACAGCTGCCCATCCTGGGGACTCAGCCGCGTACTTCTGCGCAGTCAGTTCGAACACGGGTTACCAGAACTTCTATTTTGGGAAAGGAACAAGTTTGACTGTCATTCCAA	GGGGGGGGGGGGGGGGGGGGGGGGGGGGGGGGGGGGGGGGGGGGGGGGGGGGGGGGGGGGGGGGGGGGGGGGGGGGGGGGGGGGGGGGGGGGGGGGGGGGGGGGGGGGGGGGGGGGGGGGGGGGGGGGGGGGGGGGGGGGGGGGGGGGGGGGGGGGGGGGGGGGGGGGGGGGGGGGGGGGGGGGGGGGGGGGGGGGGGGGGGGGGGGGGGGGGGGGGGGGGGGGGGGGGGGGGGGGGGGGGGGGGGGGGGGGGGGGGGGGGGGGGGGGGGGGGGGGGGGGGGGGGGGGGGGGGGGGGGGGGGGGGGGGGGGGGGGGGGGGGGGGGGGGGGGGGGGGGGGG	TRAV3-3*00(1395),TRAV3D-3*00(1339),TRAV3N-3*00(1339)		TRAJ49*00(315)	TRAC*00(144.6)	0|279|300|0|279||1395.0;0|279|300|0|279|ST64CSG126ASA214GST259C|1339.0;0|279|300|0|279|ST64CSG126ASA214GST259C|1339.0		16|79|79|277|340||315.0		GGCGAGCAGGTGGAGCAGCGCCCTCCTCACCTGAGTGTCCGGGAGGGAGACAGTGCCGTTATCACCTGCACCTACACA	38	GACCCTAACAGTTATTAC	38	TTCTTCTGGTACAAGCAAGAGCCGGGGGCAAGTCTTCAGTTGCTTATGAAG	38	GTTTTCTCAAGTACGGAAATA	38	AACGAAGGACAAGGATTCACTGTCCTACTGAACAAGAAAGACAAACGACTCTCTCTGAACCTCACAGCTGCCCATCCTGGGGACTCAGCCGCGTACTTC	38	TGCGCAGTCAGTTCGAACACGGGTTACCAGAACTTCTATTTT	38	GGGAAAGGAACAAGTTTGACTGTCATTCCAA	38	GEQVEQRPPHLSVREGDSAVITCTYT	DPNSYY	FFWYKQEPGASLQLLMK	VFSSTEI	NEGQGFTVLLNKKDKRLSLNLTAAHPGDSAAYF	CAVSSNTGYQNFYF	GKGTSLTVIP_	::::0:78:96:147:168:267:-1:279:::::277:4:309:340::
114	84	0.000576286	AGTCAACTAGCAGAAGAGAATTCGTGGGCCCTGAGCGTCCACGAGGGTGAAAGTGTCACGGTGAATTGTAGTTACAAGACATCCATAACTGCCCTACAGTGGTACAGACAGAAGTCAGGCAAAGGCCCTGCCCAGCTAATCTTAATACGTTCAAATGAGAGAGAGAAGCGCAATGGAAGACTCAGAGCCACCCTTGACACCTCCAGCCAGAGCAGCTCCTTGTCCATCACTGCTACTCGGTGTGAAGACACCGCTGTGTACTTCTGTGCTACTGTCCCTAACACCAATACAGGCAAATTAACCTTTGGGGATGGGACCGTGCTCACAGTGAAGCCAA	GGGGGGGGGGGGGGGGGGGGGGGGGGGGGGGGGGGGGGGGGGGGGGGGGGGGGGGGGGGGGGGGGGGGGGGGGGGGGGGGGGGGGGGGGGGGGGGGGGGGGGGGGGGGGGGGGGGGGGGGGGGGGGGGGGGGGGGGGGGGGGGGGGGGGGGGGGGGGGGGGGGGGGGGGGGGGGGGGGGGGGGGGGGGGGGGGGGGGGGGGGGGGGGGGGGGGGGGGGGGGGGGGGGGGGGGGGGGGGGGGGGGGGGGGGGGGGGGGGGGGGGGGGGGGGGGGGGGGGGGGGGGGGGGGGGGGGGGGGGGGGGGGGGGGGGGGGGGGGGGGGGGGGGGGGGGGGGGG	TRAV8-1*00(1370),TRAV8D-1*00(1328)		TRAJ27*00(295)	TRAC*00(145.1)	0|274|297|0|274||1370.0;0|274|297|0|274|SC21TST22CSG120A|1328.0		20|79|79|278|337||295.0		AGTCAACTAGCAGAAGAGAATTCGTGGGCCCTGAGCGTCCACGAGGGTGAAAGTGTCACGGTGAATTGTAGTTACAAG	38	ACATCCATAACTGCC	38	CTACAGTGGTACAGACAGAAGTCAGGCAAAGGCCCTGCCCAGCTAATCTTA	38	ATACGTTCAAATGAGAGAGAG	38	AAGCGCAATGGAAGACTCAGAGCCACCCTTGACACCTCCAGCCAGAGCAGCTCCTTGTCCATCACTGCTACTCGGTGTGAAGACACCGCTGTGTACTTC	38	TGTGCTACTGTCCCTAACACCAATACAGGCAAATTAACCTTT	38	GGGGATGGGACCGTGCTCACAGTGAAGCCAA	38	SQLAEENSWALSVHEGESVTVNCSYK	TSITA	LQWYRQKSGKGPAQLIL	IRSNERE	KRNGRLRATLDTSSQSSSLSITATRCEDTAVYF	CATVPNTNTGKLTF	GDGTVLTVKP_	::::0:78:93:144:165:264:-3:274:::::278:0:306:337::
115	83	0.000569425	CAACAGAAGGTGCAGCAGAGCCCAGAATCCCTCATTGTTCCAGAGGGAGGCATGGCCTCTCTCAACTGCACTTCCAGTGATCGTAATGTTGACTACTTCTGGTGGTACAGACAGCACTCTGGGAAAAGCCCCAAGATGCTGATGTCTATCTTCTCCAATGGTGAAAAGGAAGAAGGCAGATTCACAGTTCACCTCAATAAAGCCAGCCTGCATACTTCCCTGCACATCAGAGACTCCCAGCCCAGTGACTCTGCTCTCTACCTCTGTGCAGCAAGCAAGTCTTCTGGCAGCTGGCAACTCATCTTTGGATCTGGAACCCAACTGACAGTTATGCCTG	GGGGGGGGGGGGGGGGGGGGGGGGGGGGGGGGGGGGGGGGGGGGGGGGGGGGGGGGGGGGGGGGGGGGGGGGGGGGGGGGGGGGGGGGGGGGGGGGGGGGGGGGGGGGGGGGGGGGGGGGGGGGGGGGGGGGGGGGGGGGGGGGGGGGGGGGGGGGGGGGGGGGGGGGGGGGGGGGGGGGGGGGGGGGGGGGGGGGGGGGGGGGGGGGGGGGGGGGGGGGGGGGGGGGGGGGGGGGGGGGGGGGGGGGGGGGGGGGGGGGGGGGGGGGGGGGGGGGGGGGGGGGGGGGGGGGGGGGGGGGGGGGGGGGGGGGGGGGGGGGGGGGGGGGGGGGGGGGG	TRAV7-2*00(1387),TRAV7D-2*00(1387)		TRAJ22*00(270)	TRAC*00(142.4)	0|286|297|0|286|ST277AI279TDG282|1387.0;0|286|297|0|286|ST277AI279TDG282|1387.0		22|80|80|279|337||290.0		CAACAGAAGGTGCAGCAGAGCCCAGAATCCCTCATTGTTCCAGAGGGAGGCATGGCCTCTCTCAACTGCACTTCCAGT	38	GATCGTAATGTTGACTAC	38	TTCTGGTGGTACAGACAGCACTCTGGGAAAAGCCCCAAGATGCTGATGTCT	38	ATCTTCTCCAATGGTGAA	38	AAGGAAGAAGGCAGATTCACAGTTCACCTCAATAAAGCCAGCCTGCATACTTCCCTGCACATCAGAGACTCCCAGCCCAGTGACTCTGCTCTCTACCTC	38	TGTGCAGCAAGCAAGTCTTCTGGCAGCTGGCAACTCATCTTT	38	GGATCTGGAACCCAACTGACAGTTATGCCTG	38	QQKVQQSPESLIVPEGGMASLNCTSS	DRNVDY	FWWYRQHSGKSPKMLMS	IFSNGE	KEEGRFTVHLNKASLHTSLHIRDSQPSDSALYL	CAASKSSGSWQLIF	GSGTQLTVMP_	::::0:78:96:147:165:264:9:286:::::279:-2:306:337::
116	83	0.000569425	GGAGATCAGGTGGAGCAGAGTCCTTCAGCCCTGAGCCTCCACGAGGGAACCGGTTCTGCTCTGAGATGCAATTTTACTACCACCATGAGGGCTGTGCAGTGGTTCCGAAAGAATTCCAGGGGCAGCCTCATCAATCTGTTCTACTTGGCTTCAGGAACAAAGGAGAATGGGAGGCTAAAGTCAGCATTTGATTCTAAGGAGCGCTACAGCACCCTGCACATCAGGGATGCCCAGCTGGAGGACTCAGGCACTTACTTCTGTGCTGCTGAGGCGGGCAACATGGGCTACAAACTTACCTTCGGGACAGGAACAAGCTTGTTGGTTGATCCAA	GGGGGGGGGGGGGGGGGGGGGGGGGGGGGGGGGGGGGGGGGGGGGGGGGGGGGGGGGGGGGGGGGGGGGGGGGGGGGGGGGGGGGGGGGGGGGGGGGGGGGGGGGGGGGGGGGGGGGGGGGGGGGGGGGGGGGGGGGGGGGGGGGGGGGGGGGGGGGGGGGGGGGGGGGGGGGGGGGGGGGGGGGGGGGGGGGGGGGGGGGGGGGGGGGGGGGGGGGGGGGGGGGGGGGGGGGGGGGGGGGGGGGGGGGGGGGGGGGGGGGGGGGGGGGGGGGGGGGGGGGGGGGGGGGGGGGGGGGGGGGGGGGGGGGGGGGGGGGGGGGGGGGGGGGGG	TRAV4D-4*00(1360),TRAV4N-4*00(1360),TRAV4-4-DV10*00(1248)		TRAJ9*00(285)	TRAC*00(144.5)	0|272|291|0|272||1360.0;0|272|291|0|272||1360.0;0|272|291|0|272|SG77TSA106GSC108AST174CSA183GSC188TSA189GSA201C|1248.0		21|78|78|274|331||285.0		GGAGATCAGGTGGAGCAGAGTCCTTCAGCCCTGAGCCTCCACGAGGGAACCGGTTCTGCTCTGAGATGCAATTTTACT	38	ACCACCATGAGGGCT	38	GTGCAGTGGTTCCGAAAGAATTCCAGGGGCAGCCTCATCAATCTGTTCTAC	38	TTGGCTTCAGGAACA	38	AAGGAGAATGGGAGGCTAAAGTCAGCATTTGATTCTAAGGAGCGCTACAGCACCCTGCACATCAGGGATGCCCAGCTGGAGGACTCAGGCACTTACTTC	38	TGTGCTGCTGAGGCGGGCAACATGGGCTACAAACTTACCTTC	38	GGGACAGGAACAAGCTTGTTGGTTGATCCAA	38	GDQVEQSPSALSLHEGTGSALRCNFT	TTMRA	VQWFRKNSRGSLINLFY	LASGT	KENGRLKSAFDSKERYSTLHIRDAQLEDSGTYF	CAAEAGNMGYKLTF	GTGTSLLVDP_	::::0:78:93:144:159:258:1:272:::::274:-1:300:331::
117	82	0.000562565	GGAGACTCAGTGACTCAGACGGAAGGTCAAGTGGCCCTCTCAGAAGAGGACTTTCTTACGATACACTGCAACTACTCAGCCTCAGGGTACCCAACCCTGTTCTGGTATGTGCAGTATCCCGGAGAAGGGCCACAGCTCCTCTTTAGAGCCTCAAGGGACAAAGAGAAAGGAAGCAGCAGAGGTTTTGAAGCTACATATGATAAAGGGACCACCTCCTTCCACTTGCGGAAAGCTTCAGTGCAAGAGTCAGACTCGGCTGTGTACTACTGTGCTCTGAGTGAAGGGGGTGCAGGTGCCAAGCTCACATTCGGAGGGGGAACAAGGTTAACGGTCAGACCCG	GGGGGGGGGGGGGGGGGGGGGGGGGGGGGGGGGGGGGGGGGGGGGGGGGGGGGGGGGGGGGGGGGGGGGGGGGGGGGGGGGGGGGGGGGGGGGGGGGGGGGGGGGGGGGGGGGGGGGGGGGGGGGGGGGGGGGGGGGGGGGGGGGGGGGGGGGGGGGGGGGGGGGGGGGGGGGGGGGGGGGGGGGGGGGGGGGGGGGGGGGGGGGGGGGGGGGGGGGGGGGGGGGGGGGGGGGGGGGGGGGGGGGGGGGGGGGGGGGGGGGGGGGGGGGGGGGGGGGGGGGGGGGGGGGGGGGGGGGGGGGGGGGGGGGGGGGGGGGGGGGGGGGGGGGGGGGGGGGGGG	TRAV6-7-DV9*00(1405),TRAV6D-7*00(1321),TRAV6N-7*00(1321)		TRAJ39*00(265)	TRAC*00(141)	0|281|301|0|281||1405.0;0|281|301|0|281|SG93AST95CST128GST135CSC233TSG276A|1321.0;0|281|301|0|281|SG93AST95CST128GST135CSC233TSG276A|1321.0		30|83|83|287|340||265.0		GGAGACTCAGTGACTCAGACGGAAGGTCAAGTGGCCCTCTCAGAAGAGGACTTTCTTACGATACACTGCAACTACTCA	38	GCCTCAGGGTACCCAACC	38	CTGTTCTGGTATGTGCAGTATCCCGGAGAAGGGCCACAGCTCCTCTTTAGA	38	GCCTCAAGGGACAAAGAGAAA	38	GGAAGCAGCAGAGGTTTTGAAGCTACATATGATAAAGGGACCACCTCCTTCCACTTGCGGAAAGCTTCAGTGCAAGAGTCAGACTCGGCTGTGTACTAC	38	TGTGCTCTGAGTGAAGGGGGTGCAGGTGCCAAGCTCACATTC	38	GGAGGGGGAACAAGGTTAACGGTCAGACCCG	38	GDSVTQTEGQVALSEEDFLTIHCNYS	ASGYPT	LFWYVQYPGEGPQLLFR	ASRDKEK	GSSRGFEATYDKGTTSFHLRKASVQESDSAVYY	CALSEGGAGAKLTF	GGGTRLTVRP_	::::0:78:96:147:168:267:0:281:::::287:-10:309:340::
118	82	0.000562565	CAGCAGCAGGTGAGACAAAGTCCCCAATCTCTGACAGTCTGGGAAGGAGAGACAGCAATTCTGAACTGCAGTTATGAGGACAGCACTTTTGACTACTTCCCATGGTACCATCAGTTCCCTGGGGAAAGCCCTGCACTCCTGATAGCCATACGTCCAGTGTCCAATAAAAAGGAAGATGGACGATTCACAATCTTCTTCAATAAAAGGGAGAAAAAGTTCTCCTTGCACATCGCAGACTCTCAGCCTGGAGACTCAGCCACCTACTTCTGTGCAGCAAGTGAGAGCAATAACAGAATCTTCTTTGGTGATGGGACGCAGCTGGTGGTGAAGCCCA	GGGGGGGGGGGGGGGGGGGGGGGGGGGGGGGGGGGGGGGGGGGGGGGGGGGGGGGGGGGGGGGGGGGGGGGGGGGGGGGGGGGGGGGGGGGGGGGGGGGGGGGGGGGGGGGGGGGGGGGGGGGGGGGGGGGGGGGGGGGGGGGGGGGGGGGGGGGGGGGGGGGGGGGGGGGGGGGGGGGGGGGGGGGGGGGGGGGGGGGGGGGGGGGGGGGGGGGGGGGGGGGGGGGGGGGGGGGGGGGGGGGGGGGGGGGGGGGGGGGGGGGGGGGGGGGGGGGGGGGGGGGGGGGGGGGGGGGGGGGGGGGGGGGGGGGGGGGGGGGGGGGGGGGGGGGGGG	TRAV14-2*00(1400),TRAV14D-2*00(1302),TRAV14N-2*00(1302),TRAV14D-1*00(1260),TRAV14N-1*00(1260)		TRAJ31*00(260)	TRAC*00(142.1)	0|280|300|0|280||1400.0;0|280|300|0|280|ST108CSG109ASG110TSA120GSC216TSA231GST257C|1302.0;0|280|300|0|280|ST108CSG109ASG110TSA120GSC216TSA231GST257C|1302.0;0|280|300|0|280|SC53ASA90GSG110TSG126AST144GST153CSG162ASC216TSA231GST257C|1260.0;0|280|300|0|280|SC53ASA90GSG110TSG126AST144GST153CSG162ASC216TSA231GST257C|1260.0		25|77|77|282|334||260.0		CAGCAGCAGGTGAGACAAAGTCCCCAATCTCTGACAGTCTGGGAAGGAGAGACAGCAATTCTGAACTGCAGTTATGAG	38	GACAGCACTTTTGACTAC	38	TTCCCATGGTACCATCAGTTCCCTGGGGAAAGCCCTGCACTCCTGATAGCC	38	ATACGTCCAGTGTCCAATAAA	38	AAGGAAGATGGACGATTCACAATCTTCTTCAATAAAAGGGAGAAAAAGTTCTCCTTGCACATCGCAGACTCTCAGCCTGGAGACTCAGCCACCTACTTC	38	TGTGCAGCAAGTGAGAGCAATAACAGAATCTTCTTT	38	GGTGATGGGACGCAGCTGGTGGTGAAGCCCA	38	QQQVRQSPQSLTVWEGETAILNCSYE	DSTFDY	FPWYHQFPGESPALLIA	IRPVSNK	KEDGRFTIFFNKREKKFSLHIADSQPGDSATYF	CAASESNNRIFF	GDGTQLVVKP_	::::0:78:96:147:168:267:0:280:::::282:-5:303:334::
119	81	0.000555704	CAGCAGAAGGTGCAGCAGAGCCCAGAATCCCTCACTGTCTCAGAGGGAGCCATGGCCTCTCTCAACTGCACGTTCAGTGATGGTACTTCTAACAACTTCAGGTGGTACAGACAGCATTCTGCGAAAGGCCTTGAGGTGCTAGTGTCCATCTTCTCTGATGGTGAAAAGGAAGAAGGCAGATTTACAGCTCACCTCAATAGAGCCAACTTGCATGTTTCCCTACACATCAGAGAACCACAACCCAGTGACTCTGCTGTCTACCTCTGTGCAGTGAGCGGTTCTGGAGGAAGCAATGCAAAGCTAACCTTCGGGAAAGGCACTAAACTCTCTGTTAAATCAA	GGGGGGGGGGGGGGGGGGGGGGGGGGGGGGGGGGGGGGGGGGGGGGGGGGGGGGGGGGGGGGGGGGGGGGGGGGGGGGGGGGGGGGGGGGGGGGGGGGGGGGGGGGGGGGGGGGGGGGGGGGGGGGGGGGGGGGGGGGGGGGGGGGGGGGGGGGGGGGGGGGGGGGGGGGGGGGGGGGGGGGGGGGGGGGGGGGGGGGGGGGGGGGGGGGGGGGGGGGGGGGGGGGGGGGGGGGGGGGGGGGGGGGGGGGGGGGGGGGGGGGGGGGGGGGGGGGGGGGGGGGGGGGGGGGGGGGGGGGGGGGGGGGGGGGGGGGGGGGGGGGGGGGGGGGGGGGGGGGGG	TRAV7-5*00(1380)		TRAJ42*00(310)	TRAC*00(142)	0|276|297|0|276||1380.0		22|84|84|278|340||310.0		CAGCAGAAGGTGCAGCAGAGCCCAGAATCCCTCACTGTCTCAGAGGGAGCCATGGCCTCTCTCAACTGCACGTTCAGT	38	GATGGTACTTCTAACAAC	38	TTCAGGTGGTACAGACAGCATTCTGCGAAAGGCCTTGAGGTGCTAGTGTCC	38	ATCTTCTCTGATGGTGAA	38	AAGGAAGAAGGCAGATTTACAGCTCACCTCAATAGAGCCAACTTGCATGTTTCCCTACACATCAGAGAACCACAACCCAGTGACTCTGCTGTCTACCTC	38	TGTGCAGTGAGCGGTTCTGGAGGAAGCAATGCAAAGCTAACCTTC	38	GGGAAAGGCACTAAACTCTCTGTTAAATCAA	38	QQKVQQSPESLTVSEGAMASLNCTFS	DGTSNN	FRWYRQHSAKGLEVLVS	IFSDGE	KEEGRFTAHLNRANLHVSLHIREPQPSDSAVYL	CAVSGSGGSNAKLTF	GKGTKLSVKS_	::::0:78:96:147:165:264:-1:276:::::278:-2:309:340::
120	81	0.000555704	CAGCAGAAGGTGCAGCAGAGCCCAGAATCCCTCACTGTCTCAGAGGGAGCCATGGCCTCTCTCAACTGCACGTTCAGTGATGGTACTTCTAACAACTTCAGGTGGTACAGACAGCATTCTGCGAAAGGCCTTGAGGTGCTAGTGTCCATCTTCTCTGATGGTGAAAAGGAAGAAGGCAGATTTACAGCTCACCTCAATAGAGCCAACTTGCATGTTTCCCTACACATCAGAGAACCACAACCCAGTGACTCTGCTGTCTACCTCTGTGCAGTGAGCTCCTACCAGGGAGGCAGAGCTCTGATATTTGGAACAGGAACCACGGTATCAGTCAGCCCCA	GGGGGGGGGGGGGGGGGGGGGGGGGGGGGGGGGGGGGGGGGGGGGGGGGGGGGGGGGGGGGGGGGGGGGGGGGGGGGGGGGGGGGGGGGGGGGGGGGGGGGGGGGGGGGGGGGGGGGGGGGGGGGGGGGGGGGGGGGGGGGGGGGGGGGGGGGGGGGGGGGGGGGGGGGGGGGGGGGGGGGGGGGGGGGGGGGGGGGGGGGGGGGGGGGGGGGGGGGGGGGGGGGGGGGGGGGGGGGGGGGGGGGGGGGGGGGGGGGGGGGGGGGGGGGGGGGGGGGGGGGGGGGGGGGGGGGGGGGGGGGGGGGGGGGGGGGGGGGGGGGGGGGGGGGGGGGGGGG	TRAV7-5*00(1380)		TRAJ15*00(300)	TRAC*00(147.9)	0|276|297|0|276||1380.0		20|80|80|277|337||300.0		CAGCAGAAGGTGCAGCAGAGCCCAGAATCCCTCACTGTCTCAGAGGGAGCCATGGCCTCTCTCAACTGCACGTTCAGT	38	GATGGTACTTCTAACAAC	38	TTCAGGTGGTACAGACAGCATTCTGCGAAAGGCCTTGAGGTGCTAGTGTCC	38	ATCTTCTCTGATGGTGAA	38	AAGGAAGAAGGCAGATTTACAGCTCACCTCAATAGAGCCAACTTGCATGTTTCCCTACACATCAGAGAACCACAACCCAGTGACTCTGCTGTCTACCTC	38	TGTGCAGTGAGCTCCTACCAGGGAGGCAGAGCTCTGATATTT	38	GGAACAGGAACCACGGTATCAGTCAGCCCCA	38	QQKVQQSPESLTVSEGAMASLNCTFS	DGTSNN	FRWYRQHSAKGLEVLVS	IFSDGE	KEEGRFTAHLNRANLHVSLHIREPQPSDSAVYL	CAVSSYQGGRALIF	GTGTTVSVSP_	::::0:78:96:147:165:264:-1:276:::::277:0:306:337::
121	81	0.000555704	GGAGATCAGGTGGAGCAGAGTCCTTCAGCCCTGAGCCTCCACGAGGGAACCGGTTCTGCTCTGAGATGCAATTTTACGACCACCATGAGGGCTGTGCAGTGGTTCCAACAGAATTCCAGGGGCAGCCTCATCAATCTGTTCTACTTGGCTTCAGGAACAAAGGAGAATGGGAGGTTAAAGTCAACATTCAATTCTAAGGAGAGCTACAGCACCCTGCACATCAGGGATGCCCAGCTGGAGGACTCAGGCACTTACTTCTGTGCTGCTGACCCATCCTCCTCCTTCAGCAAGCTGGTGTTTGGGCAGGGGACATCCTTATCAGTCGTTCCAA	GGGGGGGGGGGGGGGGGGGGGGGGGGGGGGGGGGGGGGGGGGGGGGGGGGGGGGGGGGGGGGGGGGGGGGGGGGGGGGGGGGGGGGGGGGGGGGGGGGGGGGGGGGGGGGGGGGGGGGGGGGGGGGGGGGGGGGGGGGGGGGGGGGGGGGGGGGGGGGGGGGGGGGGGGGGGGGGGGGGGGGGGGGGGGGGGGGGGGGGGGGGGGGGGGGGGGGGGGGGGGGGGGGGGGGGGGGGGGGGGGGGGGGGGGGGGGGGGGGGGGGGGGGGGGGGGGGGGGGGGGGGGGGGGGGGGGGGGGGGGGGGGGGGGGGGGGGGGGGGGGGGGGGGGGGG	TRAV4-4-DV10*00(1345),TRAV4D-4*00(1233),TRAV4N-4*00(1233)		TRAJ50*00(300)	TRAC*00(146.1)	0|269|291|0|269||1345.0;0|269|291|0|269|ST77GSG106ASA108CSC174TSG183AST188CSG189ASC201A|1233.0;0|269|291|0|269|ST77GSG106ASA108CSC174TSG183AST188CSG189ASC201A|1233.0		23|83|83|271|331||300.0		GGAGATCAGGTGGAGCAGAGTCCTTCAGCCCTGAGCCTCCACGAGGGAACCGGTTCTGCTCTGAGATGCAATTTTACG	38	ACCACCATGAGGGCT	38	GTGCAGTGGTTCCAACAGAATTCCAGGGGCAGCCTCATCAATCTGTTCTAC	38	TTGGCTTCAGGAACA	38	AAGGAGAATGGGAGGTTAAAGTCAACATTCAATTCTAAGGAGAGCTACAGCACCCTGCACATCAGGGATGCCCAGCTGGAGGACTCAGGCACTTACTTC	38	TGTGCTGCTGACCCATCCTCCTCCTTCAGCAAGCTGGTGTTT	38	GGGCAGGGGACATCCTTATCAGTCGTTCCAA	38	GDQVEQSPSALSLHEGTGSALRCNFT	TTMRA	VQWFQQNSRGSLINLFY	LASGT	KENGRLKSTFNSKESYSTLHIRDAQLEDSGTYF	CAADPSSSFSKLVF	GQGTSLSVVP_	::::0:78:93:144:159:258:-2:269:::::271:-3:300:331::
122	81	0.000555704	GGACAGCAAGTGCAGCAGAGCCCCGCGTCCTTGGTTCTGCAGGAGGGGGAGAACGCAGAGCTGCAGTGTAACTTTTCCACATCTTTGAACAGTATGCAGTGGTTTTACCAACGTCCTGGGGGAAGTCTCGTCAGCCTGTTCTACAATCCTTCTGGGACAAAGCATAGTGGGAGACTGACATCCACTACAGTCATCAAAGAACGTCGCAGCTCTTTGCACATTTCCTCCTCCCAGACAACAGACTCAGGCACTTATCTCTGTGCTTTGAGGAGCAATAACAGAATCTTCTTTGGTGATGGGACGCAGCTGGTGGTGAAGCCCA	GGGGGGGGGGGGGGGGGGGGGGGGGGGGGGGGGGGGGGGGGGGGGGGGGGGGGGGGGGGGGGGGGGGGGGGGGGGGGGGGGGGGGGGGGGGGGGGGGGGGGGGGGGGGGGGGGGGGGGGGGGGGGGGGGGGGGGGGGGGGGGGGGGGGGGGGGGGGGGGGGGGGGGGGGGGGGGGGGGGGGGGGGGGGGGGGGGGGGGGGGGGGGGGGGGGGGGGGGGGGGGGGGGGGGGGGGGGGGGGGGGGGGGGGGGGGGGGGGGGGGGGGGGGGGGGGGGGGGGGGGGGGGGGGGGGGGGGGGGGGGGGGGGGGGGGGGGGGGGGGGG	TRAV13-1*00(1335),TRAV13D-1*00(1181)		TRAJ31*00(260)	TRAC*00(145.6)	0|267|291|0|267||1335.0;0|267|291|0|267|ST20CSA24GSA50GSG135CSG164TSA185TST194CSC203TST235CSC236ASA264T|1181.0		25|77|77|270|322||260.0		GGACAGCAAGTGCAGCAGAGCCCCGCGTCCTTGGTTCTGCAGGAGGGGGAGAACGCAGAGCTGCAGTGTAACTTTTCC	38	ACATCTTTGAACAGT	38	ATGCAGTGGTTTTACCAACGTCCTGGGGGAAGTCTCGTCAGCCTGTTCTAC	38	AATCCTTCTGGGACA	38	AAGCATAGTGGGAGACTGACATCCACTACAGTCATCAAAGAACGTCGCAGCTCTTTGCACATTTCCTCCTCCCAGACAACAGACTCAGGCACTTATCTC	38	TGTGCTTTGAGGAGCAATAACAGAATCTTCTTT	38	GGTGATGGGACGCAGCTGGTGGTGAAGCCCA	38	GQQVQQSPASLVLQEGENAELQCNFS	TSLNS	MQWFYQRPGGSLVSLFY	NPSGT	KHSGRLTSTTVIKERRSSLHISSSQTTDSGTYL	CALRSNNRIFF	GDGTQLVVKP_	::::0:78:93:144:159:258:-4:267:::::270:-5:291:322::
123	80	0.000548844	CAACAGAAGGTGCAGCAGAGCCCAGAATCCCTCATTGTTCCAGAGGGAGGCATGGCCTCTCTCAACTGCACTTCCAGTGATCGTAATGTTGACTACTTCTGGTGGTACAGACAGCACTCTGGGAAAAGCCCCAAGATGCTGATGTCTATCTTCTCCAATGGTGAAAAGGAAGAAGGCAGATTCACAGTTCACCTCAATAAAGCCAGCCTGCATACTTCCCTGCACATCAGAGACTCCCAGCCCAGTGACTCTGCTCTCTACCTCTGTGCAGCAAGACCCGGGGGCAACATGGGCTACAAACTTACCTTCGGGACAGGAACAAGCTTGTTGGTTGATCCAA	GGGGGGGGGGGGGGGGGGGGGGGGGGGGGGGGGGGGGGGGGGGGGGGGGGGGGGGGGGGGGGGGGGGGGGGGGGGGGGGGGGGGGGGGGGGGGGGGGGGGGGGGGGGGGGGGGGGGGGGGGGGGGGGGGGGGGGGGGGGGGGGGGGGGGGGGGGGGGGGGGGGGGGGGGGGGGGGGGGGGGGGGGGGGGGGGGGGGGGGGGGGGGGGGGGGGGGGGGGGGGGGGGGGGGGGGGGGGGGGGGGGGGGGGGGGGGGGGGGGGGGGGGGGGGGGGGGGGGGGGGGGGGGGGGGGGGGGGGGGGGGGGGGGGGGGGGGGGGGGGGGGGGGGGGGGGGGGGGGGG	TRAV7-2*00(1375),TRAV7D-2*00(1375)		TRAJ9*00(285)	TRAC*00(146.7)	0|275|297|0|275||1375.0;0|275|297|0|275||1375.0		21|78|78|283|340||285.0		CAACAGAAGGTGCAGCAGAGCCCAGAATCCCTCATTGTTCCAGAGGGAGGCATGGCCTCTCTCAACTGCACTTCCAGT	38	GATCGTAATGTTGACTAC	38	TTCTGGTGGTACAGACAGCACTCTGGGAAAAGCCCCAAGATGCTGATGTCT	38	ATCTTCTCCAATGGTGAA	38	AAGGAAGAAGGCAGATTCACAGTTCACCTCAATAAAGCCAGCCTGCATACTTCCCTGCACATCAGAGACTCCCAGCCCAGTGACTCTGCTCTCTACCTC	38	TGTGCAGCAAGACCCGGGGGCAACATGGGCTACAAACTTACCTTC	38	GGGACAGGAACAAGCTTGTTGGTTGATCCAA	38	QQKVQQSPESLIVPEGGMASLNCTSS	DRNVDY	FWWYRQHSGKSPKMLMS	IFSNGE	KEEGRFTVHLNKASLHTSLHIRDSQPSDSALYL	CAARPGGNMGYKLTF	GTGTSLLVDP_	::::0:78:96:147:165:264:-2:275:::::283:-1:309:340::
124	80	0.000548844	GGAGACTCAGTGACTCAGACGGAAGGTCAAGTGGCCCTCTCAGAAGAGGACTTTCTTACGATACACTGCAACTACTCAGCCTCAGGGTACCCAGCTCTGTTCTGGTATGTGCAGTATCCCGGAGAAGGTCCACAGTTCCTCTTTAGAGCCTCAAGGGACAAAGAGAAAGGAAGCAGCAGAGGTTTTGAAGCTACATATGATAAAGGGACCACCTCCTTCCACTTGCGGAAAGCCTCAGTGCAAGAGTCAGACTCGGCTGTGTACTACTGTGCTCTGGGTGATCGGGGAGGAAACTACAAACCTACGTTTGGGAAAGGGACCAGCCTCGTGGTTCATCCAT	GGGGGGGGGGGGGGGGGGGGGGGGGGGGGGGGGGGGGGGGGGGGGGGGGGGGGGGGGGGGGGGGGGGGGGGGGGGGGGGGGGGGGGGGGGGGGGGGGGGGGGGGGGGGGGGGGGGGGGGGGGGGGGGGGGGGGGGGGGGGGGGGGGGGGGGGGGGGGGGGGGGGGGGGGGGGGGGGGGGGGGGGGGGGGGGGGGGGGGGGGGGGGGGGGGGGGGGGGGGGGGGGGGGGGGGGGGGGGGGGGGGGGGGGGGGGGGGGGGGGGGGGGGGGGGGGGGGGGGGGGGGGGGGGGGGGGGGGGGGGGGGGGGGGGGGGGGGGGGGGGGGGGGGGGGGGGGGGGGGG	TRAV6D-7*00(1415),TRAV6N-7*00(1415),TRAV6-7-DV9*00(1331)		TRAJ6*00(275)	TRAC*00(142.5)	0|283|301|0|283||1415.0;0|283|301|0|283||1415.0;0|283|301|0|283|SA93GSC95TSG128TSC135TST233CSA276G|1331.0		27|82|82|285|340||275.0		GGAGACTCAGTGACTCAGACGGAAGGTCAAGTGGCCCTCTCAGAAGAGGACTTTCTTACGATACACTGCAACTACTCA	38	GCCTCAGGGTACCCAGCT	38	CTGTTCTGGTATGTGCAGTATCCCGGAGAAGGTCCACAGTTCCTCTTTAGA	38	GCCTCAAGGGACAAAGAGAAA	38	GGAAGCAGCAGAGGTTTTGAAGCTACATATGATAAAGGGACCACCTCCTTCCACTTGCGGAAAGCCTCAGTGCAAGAGTCAGACTCGGCTGTGTACTAC	38	TGTGCTCTGGGTGATCGGGGAGGAAACTACAAACCTACGTTT	38	GGGAAAGGGACCAGCCTCGTGGTTCATCCAT	38	GDSVTQTEGQVALSEEDFLTIHCNYS	ASGYPA	LFWYVQYPGEGPQFLFR	ASRDKEK	GSSRGFEATYDKGTTSFHLRKASVQESDSAVYY	CALGDRGGNYKPTF	GKGTSLVVHP_	::::0:78:96:147:168:267:2:283:::::285:-7:309:340::
125	80	0.000548844	CAGCAGAAGGTGCAGCAGAGCCCAGAATCCCTCACTGTCTCAGAGGGAGCCATGGCCTCTCTCAACTGCACGTTCAGTGATGGTACTTCTAACAACTTCAGGTGGTACAGACAGCATTCTGCGAAAGGCCTTGAGGTGCTAGTGTCCATCTTCTCTGATGGTGAAAAGGAAGAAGGCAGATTTACAGCTCACCTCAATAGAGCCAACTTGCATGTTTCCCTACACATCAGAGAACCACAACCCAGTGACTCTGCTGTCTACCTCTGTGCAGCCCAGCGGGCTGGAGGGTCTGCGAAGCTCATCTTTGGGGAGGGGACAAAGCTGACAGTGAGCTCAT	GGGGGGGGGGGGGGGGGGGGGGGGGGGGGGGGGGGGGGGGGGGGGGGGGGGGGGGGGGGGGGGGGGGGGGGGGGGGGGGGGGGGGGGGGGGGGGGGGGGGGGGGGGGGGGGGGGGGGGGGGGGGGGGGGGGGGGGGGGGGGGGGGGGGGGGGGGGGGGGGGGGGGGGGGGGGGGGGGGGGGGGGGGGGGGGGGGGGGGGGGGGGGGGGGGGGGGGGGGGGGGGGGGGGGGGGGGGGGGGGGGGGGGGGGGGGGGGGGGGGGGGGGGGGGGGGGGGGGGGGGGGGGGGGGGGGGGGGGGGGGGGGGGGGGGGGGGGGGGGGGGGGGGGGGGGGGGGGG	TRAV7-5*00(1355)		TRAJ57*00(275)	TRAC*00(141.2)	0|271|297|0|271||1355.0		28|83|83|282|337||275.0		CAGCAGAAGGTGCAGCAGAGCCCAGAATCCCTCACTGTCTCAGAGGGAGCCATGGCCTCTCTCAACTGCACGTTCAGT	38	GATGGTACTTCTAACAAC	38	TTCAGGTGGTACAGACAGCATTCTGCGAAAGGCCTTGAGGTGCTAGTGTCC	38	ATCTTCTCTGATGGTGAA	38	AAGGAAGAAGGCAGATTTACAGCTCACCTCAATAGAGCCAACTTGCATGTTTCCCTACACATCAGAGAACCACAACCCAGTGACTCTGCTGTCTACCTC	38	TGTGCAGCCCAGCGGGCTGGAGGGTCTGCGAAGCTCATCTTT	38	GGGGAGGGGACAAAGCTGACAGTGAGCTCAT	38	QQKVQQSPESLTVSEGAMASLNCTFS	DGTSNN	FRWYRQHSAKGLEVLVS	IFSDGE	KEEGRFTAHLNRANLHVSLHIREPQPSDSAVYL	CAAQRAGGSAKLIF	GEGTKLTVSS_	::::0:78:96:147:165:264:-6:271:::::282:-8:306:337::
126	78	0.000535123	CAGCAGAAGGTGCAGCAGAGCCCAGAATCCCTCACTGTCTCAGAGGGAGCCATGGCCTCTCTCAACTGCACGTTCAGTGATGGTACTTCTAACAACTTCAGGTGGTACAGACAGCATTCTGCGAAAGGCCTTGAGGTGCTAGTGTCCATCTTCTCTGATGGTGAAAAGGAAGAAGGCAGATTTACAGCTCACCTCAATAGAGCCAACTTGCATGTTTCCCTACACATCAGAGAACCACAACCCAGTGACTCTGCTGTCTACCTCTGTGCAGGAGCAAATTCTGGGACTTACCAGAGGTTTGGAACTGGGACAAAACTCCAAGTCGTTCCAA	GGGGGGGGGGGGGGGGGGGGGGGGGGGGGGGGGGGGGGGGGGGGGGGGGGGGGGGGGGGGGGGGGGGGGGGGGGGGGGGGGGGGGGGGGGGGGGGGGGGGGGGGGGGGGGGGGGGGGGGGGGGGGGGGGGGGGGGGGGGGGGGGGGGGGGGGGGGGGGGGGGGGGGGGGGGGGGGGGGGGGGGGGGGGGGGGGGGGGGGGGGGGGGGGGGGGGGGGGGGGGGGGGGGGGGGGGGGGGGGGGGGGGGGGGGGGGGGGGGGGGGGGGGGGGGGGGGGGGGGGGGGGGGGGGGGGGGGGGGGGGGGGGGGGGGGGGGGGGGGGGGGGGGGGGGG	TRAV7-5*00(1368)		TRAJ13*00(290)	TRAC*00(142.3)	0|277|297|0|276|DT271|1368.0		19|77|77|273|331||290.0		CAGCAGAAGGTGCAGCAGAGCCCAGAATCCCTCACTGTCTCAGAGGGAGCCATGGCCTCTCTCAACTGCACGTTCAGT	38	GATGGTACTTCTAACAAC	38	TTCAGGTGGTACAGACAGCATTCTGCGAAAGGCCTTGAGGTGCTAGTGTCC	38	ATCTTCTCTGATGGTGAA	38	AAGGAAGAAGGCAGATTTACAGCTCACCTCAATAGAGCCAACTTGCATGTTTCCCTACACATCAGAGAACCACAACCCAGTGACTCTGCTGTCTACCTC	38	TGTGCAGGAGCAAATTCTGGGACTTACCAGAGGTTT	38	GGAACTGGGACAAAACTCCAAGTCGTTCCAA	38	QQKVQQSPESLTVSEGAMASLNCTFS	DGTSNN	FRWYRQHSAKGLEVLVS	IFSDGE	KEEGRFTAHLNRANLHVSLHIREPQPSDSAVYL	CAGANSGTYQRF	GTGTKLQVVP_	::::0:78:96:147:165:264:0:276:::::273:1:300:331::
127	78	0.000535123	GGACAGCAAGTGCAGCAGAGCCCCGCGTCCTTGGTTCTGCAGGAGGGGGAGAACGCAGAGCTGCAGTGTAACTTTTCCACATCTTTGAACAGTATGCAGTGGTTTTACCAACGTCCTGGGGGAAGTCTCGTCAGCCTGTTCTACAATCCTTCTGGGACAAAGCATAGTGGGAGACTGACATCCACTACAGTCATCAAAGAACGTCGCAGCTCTTTGCACATTTCCTCCTCCCAGACAACAGACTCAGGCACTTATCTCTGTGCTTTGCGTCCTGGAGGAAGCAATGCAAAGCTAACCTTCGGGAAAGGCACTAAACTCTCTGTTAAATCAA	GGGGGGGGGGGGGGGGGGGGGGGGGGGGGGGGGGGGGGGGGGGGGGGGGGGGGGGGGGGGGGGGGGGGGGGGGGGGGGGGGGGGGGGGGGGGGGGGGGGGGGGGGGGGGGGGGGGGGGGGGGGGGGGGGGGGGGGGGGGGGGGGGGGGGGGGGGGGGGGGGGGGGGGGGGGGGGGGGGGGGGGGGGGGGGGGGGGGGGGGGGGGGGGGGGGGGGGGGGGGGGGGGGGGGGGGGGGGGGGGGGGGGGGGGGGGGGGGGGGGGGGGGGGGGGGGGGGGGGGGGGGGGGGGGGGGGGGGGGGGGGGGGGGGGGGGGGGGGGGGGGGGGGGGGGG	TRAV13-1*00(1335),TRAV13D-1*00(1181)		TRAJ42*00(300)	TRAC*00(146.3)	0|267|291|0|267||1335.0;0|267|291|0|267|ST20CSA24GSA50GSG135CSG164TSA185TST194CSC203TST235CSC236ASA264T|1181.0		24|84|84|271|331||300.0		GGACAGCAAGTGCAGCAGAGCCCCGCGTCCTTGGTTCTGCAGGAGGGGGAGAACGCAGAGCTGCAGTGTAACTTTTCC	38	ACATCTTTGAACAGT	38	ATGCAGTGGTTTTACCAACGTCCTGGGGGAAGTCTCGTCAGCCTGTTCTAC	38	AATCCTTCTGGGACA	38	AAGCATAGTGGGAGACTGACATCCACTACAGTCATCAAAGAACGTCGCAGCTCTTTGCACATTTCCTCCTCCCAGACAACAGACTCAGGCACTTATCTC	38	TGTGCTTTGCGTCCTGGAGGAAGCAATGCAAAGCTAACCTTC	38	GGGAAAGGCACTAAACTCTCTGTTAAATCAA	38	GQQVQQSPASLVLQEGENAELQCNFS	TSLNS	MQWFYQRPGGSLVSLFY	NPSGT	KHSGRLTSTTVIKERRSSLHISSSQTTDSGTYL	CALRPGGSNAKLTF	GKGTKLSVKS_	::::0:78:93:144:159:258:-4:267:::::271:-4:300:331::
128	77	0.000528262	GGAGATCAGGTGGAGCAGAGTCCTTCAGCCCTGAGCCTCCACGAGGGAACCGGTTCTGCTCTGAGATGCAATTTTACGACCACCATGAGGGCTGTGCAGTGGTTCCAACAGAATTCCAGGGGCAGCCTCATCAATCTGTTCTACTTGGCTTCAGGAACAAAGGAGAATGGGAGGTTAAAGTCAACATTCAATTCTAAGGAGAGCTACAGCACCCTGCACATCAGGGATGCCCAGCTGGAGGACTCAGGCACTTACTTCTGTGCTGCTTCCATGGCTACTGGAGGCAATAATAAGCTGACTTTTGGTCAAGGAACCGTTCTGAGTGTTATACCAG	GGGGGGGGGGGGGGGGGGGGGGGGGGGGGGGGGGGGGGGGGGGGGGGGGGGGGGGGGGGGGGGGGGGGGGGGGGGGGGGGGGGGGGGGGGGGGGGGGGGGGGGGGGGGGGGGGGGGGGGGGGGGGGGGGGGGGGGGGGGGGGGGGGGGGGGGGGGGGGGGGGGGGGGGGGGGGGGGGGGGGGGGGGGGGGGGGGGGGGGGGGGGGGGGGGGGGGGGGGGGGGGGGGGGGGGGGGGGGGGGGGGGGGGGGGGGGGGGGGGGGGGGGGGGGGGGGGGGGGGGGGGGGGGGGGGGGGGGGGGGGGGGGGGGGGGGGGGGGGGGGGGGGGGGGGGGGG	TRAV4-4-DV10*00(1335),TRAV4D-4*00(1223),TRAV4N-4*00(1223)		TRAJ56*00(330)	TRAC*00(145.1)	0|267|291|0|267||1335.0;0|267|291|0|267|ST77GSG106ASA108CSC174TSG183AST188CSG189ASC201A|1223.0;0|267|291|0|267|ST77GSG106ASA108CSC174TSG183AST188CSG189ASC201A|1223.0		17|83|83|268|334||330.0		GGAGATCAGGTGGAGCAGAGTCCTTCAGCCCTGAGCCTCCACGAGGGAACCGGTTCTGCTCTGAGATGCAATTTTACG	38	ACCACCATGAGGGCT	38	GTGCAGTGGTTCCAACAGAATTCCAGGGGCAGCCTCATCAATCTGTTCTAC	38	TTGGCTTCAGGAACA	38	AAGGAGAATGGGAGGTTAAAGTCAACATTCAATTCTAAGGAGAGCTACAGCACCCTGCACATCAGGGATGCCCAGCTGGAGGACTCAGGCACTTACTTC	38	TGTGCTGCTTCCATGGCTACTGGAGGCAATAATAAGCTGACTTTT	38	GGTCAAGGAACCGTTCTGAGTGTTATACCAG	38	GDQVEQSPSALSLHEGTGSALRCNFT	TTMRA	VQWFQQNSRGSLINLFY	LASGT	KENGRLKSTFNSKESYSTLHIRDAQLEDSGTYF	CAASMATGGNNKLTF	GQGTVLSVIP_	::::0:78:93:144:159:258:-4:267:::::268:3:303:334::
129	75	0.000514541	GGAGACTCAGTGACTCAGACGGAAGGTCAAGTGGCCCTCTCAGAAGAGGACTTTCTTACGATACACTGCAACTACTCAGCCTCAGGGTACCCAGCTCTGTTCTGGTATGTGCAGTATCCCGGAGAAGGTCCACAGTTCCTCTTTAGAGCCTCAAGGGACAAAGAGAAAGGAAGCAGCAGAGGTTTTGAAGCTACATATGATAAAGGGACCACCTCCTTCCACTTGCGGAAAGCCTCAGTGCAAGAGTCAGACTCGGCTGTGTACTACTGTGCTCTGGGTGACTCAGGAGGAAACTACAAACCTACGTTTGGGAAAGGGACCAGCCTCGTGGTTCATCCAT	GGGGGGGGGGGGGGGGGGGGGGGGGGGGGGGGGGGGGGGGGGGGGGGGGGGGGGGGGGGGGGGGGGGGGGGGGGGGGGGGGGGGGGGGGGGGGGGGGGGGGGGGGGGGGGGGGGGGGGGGGGGGGGGGGGGGGGGGGGGGGGGGGGGGGGGGGGGGGGGGGGGGGGGGGGGGGGGGGGGGGGGGGGGGGGGGGGGGGGGGGGGGGGGGGGGGGGGGGGGGGGGGGGGGGGGGGGGGGGGGGGGGGGGGGGGGGGGGGGGGGGGGGGGGGGGGGGGGGGGGGGGGGGGGGGGGGGGGGGGGGGGGGGGGGGGGGGGGGGGGGGGGGGGGGGGGGGGGGGGG	TRAV6D-7*00(1408),TRAV6N-7*00(1408),TRAV6-7-DV9*00(1324)		TRAJ6*00(290)	TRAC*00(145.1)	0|284|301|0|285|I281C|1408.0;0|284|301|0|285|I281C|1408.0;0|284|301|0|285|SA93GSC95TSG128TSC135TST233CSA276GI281C|1324.0		23|82|82|281|340||295.0		GGAGACTCAGTGACTCAGACGGAAGGTCAAGTGGCCCTCTCAGAAGAGGACTTTCTTACGATACACTGCAACTACTCA	38	GCCTCAGGGTACCCAGCT	38	CTGTTCTGGTATGTGCAGTATCCCGGAGAAGGTCCACAGTTCCTCTTTAGA	38	GCCTCAAGGGACAAAGAGAAA	38	GGAAGCAGCAGAGGTTTTGAAGCTACATATGATAAAGGGACCACCTCCTTCCACTTGCGGAAAGCCTCAGTGCAAGAGTCAGACTCGGCTGTGTACTAC	38	TGTGCTCTGGGTGACTCAGGAGGAAACTACAAACCTACGTTT	38	GGGAAAGGGACCAGCCTCGTGGTTCATCCAT	38	GDSVTQTEGQVALSEEDFLTIHCNYS	ASGYPA	LFWYVQYPGEGPQFLFR	ASRDKEK	GSSRGFEATYDKGTTSFHLRKASVQESDSAVYY	CALGDSGGNYKPTF	GKGTSLVVHP_	::::0:78:96:147:168:267:3:285:::::281:-3:309:340::
130	73	0.00050082	CAGCAGAAGGTGCAGCAGAGCCCAGAATCCCTCACTGTCTCAGAGGGAGCCATGGCCTCTCTCAACTGCACGTTCAGTGATGGTACTTCTAACAACTTCAGGTGGTACAGACAGCATTCTGCGAAAGGCCTTGAGGTGCTAGTGTCCATCTTCTCTGATGGTGAAAAGGAAGAAGGCAGATTTACAGCTCACCTCAATAGAGCCAACTTGCATGTTTCCCTACACATCAGAGAACCACAACCCAGTGACTCTGCTGTCTACCTCTGTGCAGTGAGCCCTATAACAGGCAATACCGGAAAACTCATCTTTGGACTGGGGACAACTTTACAAGTGCAACCAG	GGGGGGGGGGGGGGGGGGGGGGGGGGGGGGGGGGGGGGGGGGGGGGGGGGGGGGGGGGGGGGGGGGGGGGGGGGGGGGGGGGGGGGGGGGGGGGGGGGGGGGGGGGGGGGGGGGGGGGGGGGGGGGGGGGGGGGGGGGGGGGGGGGGGGGGGGGGGGGGGGGGGGGGGGGGGGGGGGGGGGGGGGGGGGGGGGGGGGGGGGGGGGGGGGGGGGGGGGGGGGGGGGGGGGGGGGGGGGGGGGGGGGGGGGGGGGGGGGGGGGGGGGGGGGGGGGGGGGGGGGGGGGGGGGGGGGGGGGGGGGGGGGGGGGGGGGGGGGGGGGGGGGGGGGGGGGGGGGGGG	TRAV7-5*00(1380)		TRAJ37*00(310)	TRAC*00(143.8)	0|276|297|0|276||1380.0		18|80|80|278|340||310.0		CAGCAGAAGGTGCAGCAGAGCCCAGAATCCCTCACTGTCTCAGAGGGAGCCATGGCCTCTCTCAACTGCACGTTCAGT	38	GATGGTACTTCTAACAAC	38	TTCAGGTGGTACAGACAGCATTCTGCGAAAGGCCTTGAGGTGCTAGTGTCC	38	ATCTTCTCTGATGGTGAA	38	AAGGAAGAAGGCAGATTTACAGCTCACCTCAATAGAGCCAACTTGCATGTTTCCCTACACATCAGAGAACCACAACCCAGTGACTCTGCTGTCTACCTC	38	TGTGCAGTGAGCCCTATAACAGGCAATACCGGAAAACTCATCTTT	38	GGACTGGGGACAACTTTACAAGTGCAACCAG	38	QQKVQQSPESLTVSEGAMASLNCTFS	DGTSNN	FRWYRQHSAKGLEVLVS	IFSDGE	KEEGRFTAHLNRANLHVSLHIREPQPSDSAVYL	CAVSPITGNTGKLIF	GLGTTLQVQP_	::::0:78:96:147:165:264:-1:276:::::278:2:309:340::
131	73	0.00050082	GGAGATAAGGTGAAACAAAGTCCCTCAGCGCTGAGTCTCCAAGAAGGAACCAATTCTGCTCTGAGATGCAATTTTTCTATCGCCGCGACAACTGTGCAGTGGTTCCTACAGAATCCCAGGGGCAGCCTCATCAATCTTTTTTACCTGGTTCCAGGAACAAAGGAGAATGGGAGGTTAAAGTCAGCATTCGATTCTAAGGAGAGCTACAGCACCCTGCACATCAGGGATGCCCAGCTGGAGGACTCAGGCACTTACTTCTGTGCTGCCTTCCTTGGAGCTAACACTGGAAAGCTCACGTTTGGACACGGCACCATCCTTAGGGTCCATCCAA	GGGGGGGGGGGGGGGGGGGGGGGGGGGGGGGGGGGGGGGGGGGGGGGGGGGGGGGGGGGGGGGGGGGGGGGGGGGGGGGGGGGGGGGGGGGGGGGGGGGGGGGGGGGGGGGGGGGGGGGGGGGGGGGGGGGGGGGGGGGGGGGGGGGGGGGGGGGGGGGGGGGGGGGGGGGGGGGGGGGGGGGGGGGGGGGGGGGGGGGGGGGGGGGGGGGGGGGGGGGGGGGGGGGGGGGGGGGGGGGGGGGGGGGGGGGGGGGGGGGGGGGGGGGGGGGGGGGGGGGGGGGGGGGGGGGGGGGGGGGGGGGGGGGGGGGGGGGGGGGGGGGGGGGGGGG	TRAV4-3*00(1330),TRAV4D-3*00(1232),TRAV4N-3*00(1232)		TRAJ52*00(295)	TRAC*00(142.8)	0|266|291|0|266||1330.0;0|266|291|0|266|SG14ASG44AST83CSG131CSG149TST188CST221C|1232.0;0|266|291|0|266|SG14ASG44AST83CSG131CSG149TST188CST221C|1232.0		27|86|86|272|331||295.0		GGAGATAAGGTGAAACAAAGTCCCTCAGCGCTGAGTCTCCAAGAAGGAACCAATTCTGCTCTGAGATGCAATTTTTCT	38	ATCGCCGCGACAACT	38	GTGCAGTGGTTCCTACAGAATCCCAGGGGCAGCCTCATCAATCTTTTTTAC	38	CTGGTTCCAGGAACA	38	AAGGAGAATGGGAGGTTAAAGTCAGCATTCGATTCTAAGGAGAGCTACAGCACCCTGCACATCAGGGATGCCCAGCTGGAGGACTCAGGCACTTACTTC	38	TGTGCTGCCTTCCTTGGAGCTAACACTGGAAAGCTCACGTTT	38	GGACACGGCACCATCCTTAGGGTCCATCCAA	38	GDKVKQSPSALSLQEGTNSALRCNFS	IAATT	VQWFLQNPRGSLINLFY	LVPGT	KENGRLKSAFDSKESYSTLHIRDAQLEDSGTYF	CAAFLGANTGKLTF	GHGTILRVHP_	::::0:78:93:144:159:258:-5:266:::::272:-7:300:331::
132	73	0.00050082	GGACAGCAAGTGCAGCAGAGCCCCGCGTCCTTGGTTCTGCAGGAGGGGGAGAACGCAGAGCTGCAGTGTAACTTTTCCACATCTTTGAACAGTATGCAGTGGTTTTACCAACGTCCTGGGGGAAGTCTCGTCAGCCTGTTCTACAATCCTTCTGGGACAAAGCATAGTGGGAGACTGACATCCACTACAGTCATCAAAGAACGTCGCAGCTCTTTGCACATTTCCTCCTCCCAGACAACAGACTCAGGCACTTATCTCTGTGCTTTGGAACGGAATGCAGGTGCCAAGCTCACATTCGGAGGGGGAACAAGGTTAACGGTCAGACCCG	GGGGGGGGGGGGGGGGGGGGGGGGGGGGGGGGGGGGGGGGGGGGGGGGGGGGGGGGGGGGGGGGGGGGGGGGGGGGGGGGGGGGGGGGGGGGGGGGGGGGGGGGGGGGGGGGGGGGGGGGGGGGGGGGGGGGGGGGGGGGGGGGGGGGGGGGGGGGGGGGGGGGGGGGGGGGGGGGGGGGGGGGGGGGGGGGGGGGGGGGGGGGGGGGGGGGGGGGGGGGGGGGGGGGGGGGGGGGGGGGGGGGGGGGGGGGGGGGGGGGGGGGGGGGGGGGGGGGGGGGGGGGGGGGGGGGGGGGGGGGGGGGGGGGGGGGGGGGGGGGGGGGGGGG	TRAV13-1*00(1360),TRAV13D-1*00(1206)		TRAJ39*00(275)	TRAC*00(143.4)	0|272|291|0|272||1360.0;0|272|291|0|272|ST20CSA24GSA50GSG135CSG164TSA185TST194CSC203TST235CSC236ASA264T|1206.0		28|83|83|273|328||275.0		GGACAGCAAGTGCAGCAGAGCCCCGCGTCCTTGGTTCTGCAGGAGGGGGAGAACGCAGAGCTGCAGTGTAACTTTTCC	38	ACATCTTTGAACAGT	38	ATGCAGTGGTTTTACCAACGTCCTGGGGGAAGTCTCGTCAGCCTGTTCTAC	38	AATCCTTCTGGGACA	38	AAGCATAGTGGGAGACTGACATCCACTACAGTCATCAAAGAACGTCGCAGCTCTTTGCACATTTCCTCCTCCCAGACAACAGACTCAGGCACTTATCTC	38	TGTGCTTTGGAACGGAATGCAGGTGCCAAGCTCACATTC	38	GGAGGGGGAACAAGGTTAACGGTCAGACCCG	38	GQQVQQSPASLVLQEGENAELQCNFS	TSLNS	MQWFYQRPGGSLVSLFY	NPSGT	KHSGRLTSTTVIKERRSSLHISSSQTTDSGTYL	CALERNAGAKLTF	GGGTRLTVRP_	::::0:78:93:144:159:258:1:272:::::273:-8:297:328::
133	72	0.000493959	GGAGATTCCGTGACTCAAACAGAAGGCCCAGTGACCGTCTCAGAAAGCGAGTCCCTGATAATAAATTGCACGTATTCAGCCACAAGCATAGCTTACCCTAATCTTTTCTGGTATGTTCGATATCCTGGAGAAGGTCTACAACTCCTCCTGAAAGTCATTACGGCTGGCCAGAAGGGAAGCAGCAGAGGGTTTGAAGCCACATACAATAAAGAAACCACCTCCTTCCACTTGCAGAAAGCCTCAGTGCAAGAGTCAGACTCGGCTGTGTACTACTGTGCTCTGGGTGATACTGGAGGCAATAATAAGCTGACTTTTGGTCAAGGAACCGTTCTGAGTGTTATACCAG	GGGGGGGGGGGGGGGGGGGGGGGGGGGGGGGGGGGGGGGGGGGGGGGGGGGGGGGGGGGGGGGGGGGGGGGGGGGGGGGGGGGGGGGGGGGGGGGGGGGGGGGGGGGGGGGGGGGGGGGGGGGGGGGGGGGGGGGGGGGGGGGGGGGGGGGGGGGGGGGGGGGGGGGGGGGGGGGGGGGGGGGGGGGGGGGGGGGGGGGGGGGGGGGGGGGGGGGGGGGGGGGGGGGGGGGGGGGGGGGGGGGGGGGGGGGGGGGGGGGGGGGGGGGGGGGGGGGGGGGGGGGGGGGGGGGGGGGGGGGGGGGGGGGGGGGGGGGGGGGGGGGGGGGGGGGGGGGGGGGGGGGGGG	TRAV6-6*00(1440),TRAV6D-6*00(1440),TRAV6N-6*00(1345)		TRAJ56*00(295)	TRAC*00(144.7)	0|288|307|0|288||1440.0;0|288|307|0|288||1440.0;0|292|307|0|291|SA28CST35CSA48GSG91CSG213ASC275TSA282GDC288|1345.0		24|83|83|287|346||295.0		GGAGATTCCGTGACTCAAACAGAAGGCCCAGTGACCGTCTCAGAAAGCGAGTCCCTGATAATAAATTGCACGTATTCA	38	GCCACAAGCATAGCTTACCCTAAT	38	CTTTTCTGGTATGTTCGATATCCTGGAGAAGGTCTACAACTCCTCCTGAAA	38	GTCATTACGGCTGGCCAGAAG	38	GGAAGCAGCAGAGGGTTTGAAGCCACATACAATAAAGAAACCACCTCCTTCCACTTGCAGAAAGCCTCAGTGCAAGAGTCAGACTCGGCTGTGTACTAC	38	TGTGCTCTGGGTGATACTGGAGGCAATAATAAGCTGACTTTT	38	GGTCAAGGAACCGTTCTGAGTGTTATACCAG	38	GDSVTQTEGPVTVSESESLIINCTYS	ATSIAYPN	LFWYVRYPGEGLQLLLK	VITAGQK	GSSRGFEATYNKETTSFHLQKASVQESDSAVYY	CALGDTGGNNKLTF	GQGTVLSVIP_	::::0:78:102:153:174:273:1:288:::::287:-4:315:346::
134	72	0.000493959	GGTGAGCAGGTGGAACAGCTCCCTTCCTCCCTGATTGTCCAGGAGGGAGCCAGTGTTCTGATCAACTGCTCCTACACAGACAGTGCCTCTGTCTACTTCCCTTGGTATAAGCAAGAGCCTGGGAAGCGTCTTCAGTTCATCATAGACATCCGTTCAAATATGGAAAGAAAGCAGACTCAAAGACTCACCCTTTTATTTGATAAGAAAACCAAACACCTTTCCCTGCACATTACAGCCACTCAGCCTGGAGACTCAGCCATCTACTTCTGCTCAGCAAGTAGGGCTAACAGTGCAGGGAACAAGCTAACTTTTGGAATCGGAACCAGGGTGCTGGTCAGGCCAG	GGGGGGGGGGGGGGGGGGGGGGGGGGGGGGGGGGGGGGGGGGGGGGGGGGGGGGGGGGGGGGGGGGGGGGGGGGGGGGGGGGGGGGGGGGGGGGGGGGGGGGGGGGGGGGGGGGGGGGGGGGGGGGGGGGGGGGGGGGGGGGGGGGGGGGGGGGGGGGGGGGGGGGGGGGGGGGGGGGGGGGGGGGGGGGGGGGGGGGGGGGGGGGGGGGGGGGGGGGGGGGGGGGGGGGGGGGGGGGGGGGGGGGGGGGGGGGGGGGGGGGGGGGGGGGGGGGGGGGGGGGGGGGGGGGGGGGGGGGGGGGGGGGGGGGGGGGGGGGGGGGGGGGGGGGGGGGGGGGGGGGG	TRAV5-1*00(1400)		TRAJ17*00(300)	TRAC*00(144.3)	0|280|300|0|280||1400.0		23|83|83|283|343||300.0		GGTGAGCAGGTGGAACAGCTCCCTTCCTCCCTGATTGTCCAGGAGGGAGCCAGTGTTCTGATCAACTGCTCCTACACA	38	GACAGTGCCTCTGTCTAC	38	TTCCCTTGGTATAAGCAAGAGCCTGGGAAGCGTCTTCAGTTCATCATAGAC	38	ATCCGTTCAAATATGGAAAGA	38	AAGCAGACTCAAAGACTCACCCTTTTATTTGATAAGAAAACCAAACACCTTTCCCTGCACATTACAGCCACTCAGCCTGGAGACTCAGCCATCTACTTC	38	TGCTCAGCAAGTAGGGCTAACAGTGCAGGGAACAAGCTAACTTTT	38	GGAATCGGAACCAGGGTGCTGGTCAGGCCAG	38	GEQVEQLPSSLIVQEGASVLINCSYT	DSASVY	FPWYKQEPGKRLQFIID	IRSNMER	KQTQRLTLLFDKKTKHLSLHITATQPGDSAIYF	CSASRANSAGNKLTF	GIGTRVLVRP_	::::0:78:96:147:168:267:0:280:::::283:-3:312:343::
135	72	0.000493959	GGAGATCAGGTGGAGCAGAGTCCTTCAGCCCTGAGCCTCCACGAGGGAACCGGTTCTGCTCTGAGATGCAATTTTACTACCACCATGAGGGCTGTGCAGTGGTTCCGAAAGAATTCCAGGGGCAGCCTCATCAATCTGTTCTACTTGGCTTCAGGAACAAAGGAGAATGGGAGGCTAAAGTCAGCATTTGATTCTAAGGAGCGCTACAGCACCCTGCACATCAGGGATGCCCAGCTGGAGGACTCAGGCACTTACTTCTGTGCTGCTTATGACTCGGGATACAACAAACTCACTTTTGGAAAGGGCACGGTGCTTCTAGTCTCTCCAG	GGGGGGGGGGGGGGGGGGGGGGGGGGGGGGGGGGGGGGGGGGGGGGGGGGGGGGGGGGGGGGGGGGGGGGGGGGGGGGGGGGGGGGGGGGGGGGGGGGGGGGGGGGGGGGGGGGGGGGGGGGGGGGGGGGGGGGGGGGGGGGGGGGGGGGGGGGGGGGGGGGGGGGGGGGGGGGGGGGGGGGGGGGGGGGGGGGGGGGGGGGGGGGGGGGGGGGGGGGGGGGGGGGGGGGGGGGGGGGGGGGGGGGGGGGGGGGGGGGGGGGGGGGGGGGGGGGGGGGGGGGGGGGGGGGGGGGGGGGGGGGGGGGGGGGGGGGGGGGGGGGGGGGGG	TRAV4D-4*00(1335),TRAV4N-4*00(1335),TRAV4-4-DV10*00(1223)		TRAJ11*00(300)	TRAC*00(144.5)	0|267|291|0|267||1335.0;0|267|291|0|267||1335.0;0|267|291|0|267|SG77TSA106GSC108AST174CSA183GSC188TSA189GSA201C|1223.0		19|79|79|268|328||300.0		GGAGATCAGGTGGAGCAGAGTCCTTCAGCCCTGAGCCTCCACGAGGGAACCGGTTCTGCTCTGAGATGCAATTTTACT	38	ACCACCATGAGGGCT	38	GTGCAGTGGTTCCGAAAGAATTCCAGGGGCAGCCTCATCAATCTGTTCTAC	38	TTGGCTTCAGGAACA	38	AAGGAGAATGGGAGGCTAAAGTCAGCATTTGATTCTAAGGAGCGCTACAGCACCCTGCACATCAGGGATGCCCAGCTGGAGGACTCAGGCACTTACTTC	38	TGTGCTGCTTATGACTCGGGATACAACAAACTCACTTTT	38	GGAAAGGGCACGGTGCTTCTAGTCTCTCCAG	38	GDQVEQSPSALSLHEGTGSALRCNFT	TTMRA	VQWFRKNSRGSLINLFY	LASGT	KENGRLKSAFDSKERYSTLHIRDAQLEDSGTYF	CAAYDSGYNKLTF	GKGTVLLVSP_	::::0:78:93:144:159:258:-4:267:::::268:1:297:328::
136	71	0.000487099	GGCCAGCAAGTTAAACAAAGCTCTCCATCGCTGACTGTTCAAGAGGGAGGGATATCGATCCTGAATTGTGACTACGAGAATGATATGTTTGACTATTTTGCCTGGTACAAAAAATACCCTGACAACAGCCCCACACTCCTGATATCCGTACGCTCAAATGTGGATAAGAGGGAAGACGGAAGACTCACAGTTTTCTTGAACAAAAGCGGCAAACACTTCTCACTGCACATCACAGCCTCCCAGCCTGAAGACACAGCAGTGTACCTCTGCGCAGCAGGTGCGACATCCTCCTCCTTCAGCAAGCTGGTGTTTGGGCAGGGGACATCCTTATCAGTCGTTCCAA	GGGGGGGGGGGGGGGGGGGGGGGGGGGGGGGGGGGGGGGGGGGGGGGGGGGGGGGGGGGGGGGGGGGGGGGGGGGGGGGGGGGGGGGGGGGGGGGGGGGGGGGGGGGGGGGGGGGGGGGGGGGGGGGGGGGGGGGGGGGGGGGGGGGGGGGGGGGGGGGGGGGGGGGGGGGGGGGGGGGGGGGGGGGGGGGGGGGGGGGGGGGGGGGGGGGGGGGGGGGGGGGGGGGGGGGGGGGGGGGGGGGGGGGGGGGGGGGGGGGGGGGGGGGGGGGGGGGGGGGGGGGGGGGGGGGGGGGGGGGGGGGGGGGGGGGGGGGGGGGGGGGGGGGGGGGGGGGGGGGGGGG	TRAV19*00(1405)		TRAJ50*00(300)	TRAC*00(141.4)	0|281|300|0|281||1405.0		23|83|83|283|343||300.0		GGCCAGCAAGTTAAACAAAGCTCTCCATCGCTGACTGTTCAAGAGGGAGGGATATCGATCCTGAATTGTGACTACGAG	38	AATGATATGTTTGACTAT	38	TTTGCCTGGTACAAAAAATACCCTGACAACAGCCCCACACTCCTGATATCC	38	GTACGCTCAAATGTGGATAAG	38	AGGGAAGACGGAAGACTCACAGTTTTCTTGAACAAAAGCGGCAAACACTTCTCACTGCACATCACAGCCTCCCAGCCTGAAGACACAGCAGTGTACCTC	38	TGCGCAGCAGGTGCGACATCCTCCTCCTTCAGCAAGCTGGTGTTT	38	GGGCAGGGGACATCCTTATCAGTCGTTCCAA	38	GQQVKQSSPSLTVQEGGISILNCDYE	NDMFDY	FAWYKKYPDNSPTLLIS	VRSNVDK	REDGRLTVFLNKSGKHFSLHITASQPEDTAVYL	CAAGATSSSFSKLVF	GQGTSLSVVP_	::::0:78:96:147:168:267:1:281:::::283:-3:312:343::
137	71	0.000487099	GGAGAGAAGGTCGAGCAACATGAGTCTACACTGAGTGTTCGAGAGGGAGACAGCGCTGTCATCAACTGCACTTACACAGATACTGCTTCATCATACTTCCCTTGGTACAAGCAAGAAGCTGGAAAGAGTCTCCACTTTGTGATAGACATTCGTTCAAATGTGGACAGAAAACAGAGCCAAAGACTTATAGTTTTGTTGGATAAGAAAGCCAAACGATTCTCCCTGCACATCACAGCCACACAGCCTGAAGATTCAGCCATCTACTTCTGTGCAGCAAGCCCGACTAACAGTGCAGGGAACAAGCTAACTTTTGGAATCGGAACCAGGGTGCTGGTCAGGCCAG	GGGGGGGGGGGGGGGGGGGGGGGGGGGGGGGGGGGGGGGGGGGGGGGGGGGGGGGGGGGGGGGGGGGGGGGGGGGGGGGGGGGGGGGGGGGGGGGGGGGGGGGGGGGGGGGGGGGGGGGGGGGGGGGGGGGGGGGGGGGGGGGGGGGGGGGGGGGGGGGGGGGGGGGGGGGGGGGGGGGGGGGGGGGGGGGGGGGGGGGGGGGGGGGGGGGGGGGGGGGGGGGGGGGGGGGGGGGGGGGGGGGGGGGGGGGGGGGGGGGGGGGGGGGGGGGGGGGGGGGGGGGGGGGGGGGGGGGGGGGGGGGGGGGGGGGGGGGGGGGGGGGGGGGGGGGGGGGGGGGGGGG	TRAV10*00(1395),TRAV10D*00(1367),TRAV10N*00(1340)		TRAJ17*00(310)	TRAC*00(144)	0|279|300|0|279||1395.0;0|279|300|0|279|SC20TSC86T|1367.0;0|282|301|0|282|SC20TSC86TSC187TSA194GSA279C|1340.0		21|83|83|281|343||310.0		GGAGAGAAGGTCGAGCAACATGAGTCTACACTGAGTGTTCGAGAGGGAGACAGCGCTGTCATCAACTGCACTTACACA	38	GATACTGCTTCATCATAC	38	TTCCCTTGGTACAAGCAAGAAGCTGGAAAGAGTCTCCACTTTGTGATAGAC	38	ATTCGTTCAAATGTGGACAGA	38	AAACAGAGCCAAAGACTTATAGTTTTGTTGGATAAGAAAGCCAAACGATTCTCCCTGCACATCACAGCCACACAGCCTGAAGATTCAGCCATCTACTTC	38	TGTGCAGCAAGCCCGACTAACAGTGCAGGGAACAAGCTAACTTTT	38	GGAATCGGAACCAGGGTGCTGGTCAGGCCAG	38	GEKVEQHESTLSVREGDSAVINCTYT	DTASSY	FPWYKQEAGKSLHFVID	IRSNVDR	KQSQRLIVLLDKKAKRFSLHITATQPEDSAIYF	CAASPTNSAGNKLTF	GIGTRVLVRP_	::::0:78:96:147:168:267:-1:279:::::281:-1:312:343::
138	71	0.000487099	GGCCAGCAAGTTAAACAAAGCTCTCCATCGCTGACTGTTCAAGAGGGAGGGATATCGATCCTGAATTGTGACTACGAGAATGATATGTTTGACTATTTTGCCTGGTACAAAAAATACCCTGACAACAGCCCCACACTCCTGATATCCGTACGCTCAAATGTGGATAAGAGGGAAGACGGAAGACTCACAGTTTTCTTGAACAAAAGCGGCAAACACTTCTCACTGCACATCACAGCCTCCCAGCCTGAAGACACAGCAGTGTACCTCTGCGCAGCAGAAGGAGGGTCTGCGAAGCTCATCTTTGGGGAGGGGACAAAGCTGACAGTGAGCTCAT	GGGGGGGGGGGGGGGGGGGGGGGGGGGGGGGGGGGGGGGGGGGGGGGGGGGGGGGGGGGGGGGGGGGGGGGGGGGGGGGGGGGGGGGGGGGGGGGGGGGGGGGGGGGGGGGGGGGGGGGGGGGGGGGGGGGGGGGGGGGGGGGGGGGGGGGGGGGGGGGGGGGGGGGGGGGGGGGGGGGGGGGGGGGGGGGGGGGGGGGGGGGGGGGGGGGGGGGGGGGGGGGGGGGGGGGGGGGGGGGGGGGGGGGGGGGGGGGGGGGGGGGGGGGGGGGGGGGGGGGGGGGGGGGGGGGGGGGGGGGGGGGGGGGGGGGGGGGGGGGGGGGGGGGGGGGGGG	TRAV19*00(1385)		TRAJ57*00(285)	TRAC*00(147.6)	0|277|300|0|277||1385.0		26|83|83|277|334||285.0		GGCCAGCAAGTTAAACAAAGCTCTCCATCGCTGACTGTTCAAGAGGGAGGGATATCGATCCTGAATTGTGACTACGAG	38	AATGATATGTTTGACTAT	38	TTTGCCTGGTACAAAAAATACCCTGACAACAGCCCCACACTCCTGATATCC	38	GTACGCTCAAATGTGGATAAG	38	AGGGAAGACGGAAGACTCACAGTTTTCTTGAACAAAAGCGGCAAACACTTCTCACTGCACATCACAGCCTCCCAGCCTGAAGACACAGCAGTGTACCTC	38	TGCGCAGCAGAAGGAGGGTCTGCGAAGCTCATCTTT	38	GGGGAGGGGACAAAGCTGACAGTGAGCTCAT	38	GQQVKQSSPSLTVQEGGISILNCDYE	NDMFDY	FAWYKKYPDNSPTLLIS	VRSNVDK	REDGRLTVFLNKSGKHFSLHITASQPEDTAVYL	CAAEGGSAKLIF	GEGTKLTVSS_	::::0:78:96:147:168:267:-3:277:::::277:-6:303:334::
139	71	0.000487099	GGAGATCAGGTGGAGCAGAGTCCTTCAGCCCTGAGCCTCCACGAGGGAACCGGTTCTGCTCTGAGATGCAATTTTACGACCACCATGAGGGCTGTGCAGTGGTTCCAACAGAATTCCAGGGGCAGCCTCATCAATCTGTTCTACTTGGCTTCAGGAACAAAGGAGAATGGGAGGTTAAAGTCAACATTCAATTCTAAGGAGAGCTACAGCACCCTGCACATCAGGGATGCCCAGCTGGAGGACTCAGGCACTTACTTCTGTGCTGCCTACACGGGTTACCAGAACTTCTATTTTGGGAAAGGAACAAGTTTGACTGTCATTCCAA	GGGGGGGGGGGGGGGGGGGGGGGGGGGGGGGGGGGGGGGGGGGGGGGGGGGGGGGGGGGGGGGGGGGGGGGGGGGGGGGGGGGGGGGGGGGGGGGGGGGGGGGGGGGGGGGGGGGGGGGGGGGGGGGGGGGGGGGGGGGGGGGGGGGGGGGGGGGGGGGGGGGGGGGGGGGGGGGGGGGGGGGGGGGGGGGGGGGGGGGGGGGGGGGGGGGGGGGGGGGGGGGGGGGGGGGGGGGGGGGGGGGGGGGGGGGGGGGGGGGGGGGGGGGGGGGGGGGGGGGGGGGGGGGGGGGGGGGGGGGGGGGGGGGGGGGGGGGGGGGGGGGGG	TRAV4-4-DV10*00(1330),TRAV4D-4*00(1218),TRAV4N-4*00(1218)		TRAJ49*00(285)	TRAC*00(145.7)	0|266|291|0|266||1330.0;0|266|291|0|266|ST77GSG106ASA108CSC174TSG183AST188CSG189ASC201A|1218.0;0|266|291|0|266|ST77GSG106ASA108CSC174TSG183AST188CSG189ASC201A|1218.0		22|79|79|268|325||285.0		GGAGATCAGGTGGAGCAGAGTCCTTCAGCCCTGAGCCTCCACGAGGGAACCGGTTCTGCTCTGAGATGCAATTTTACG	38	ACCACCATGAGGGCT	38	GTGCAGTGGTTCCAACAGAATTCCAGGGGCAGCCTCATCAATCTGTTCTAC	38	TTGGCTTCAGGAACA	38	AAGGAGAATGGGAGGTTAAAGTCAACATTCAATTCTAAGGAGAGCTACAGCACCCTGCACATCAGGGATGCCCAGCTGGAGGACTCAGGCACTTACTTC	38	TGTGCTGCCTACACGGGTTACCAGAACTTCTATTTT	38	GGGAAAGGAACAAGTTTGACTGTCATTCCAA	38	GDQVEQSPSALSLHEGTGSALRCNFT	TTMRA	VQWFQQNSRGSLINLFY	LASGT	KENGRLKSTFNSKESYSTLHIRDAQLEDSGTYF	CAAYTGYQNFYF	GKGTSLTVIP_	::::0:78:93:144:159:258:-5:266:::::268:-2:294:325::
140	70	0.000480238	CAGCAGAAGGTGCAGCAGAGCCCAGAATCCCTCACTGTCTCAGAGGGAGCCATGGCCTCTCTCAACTGCACGTTCAGTGATGGTACTTCTAACAACTTCAGGTGGTACAGACAGCATTCTGCGAAAGGCCTTGAGGTGCTAGTGTCCATCTTCTCTGATGGTGAAAAGGAAGAAGGCAGATTTACAGCTCACCTCAATAGAGCCAACTTGCATGTTTCCCTACACATCAGAGAACCACAACCCAGTGACTCTGCTGTCTACCTCTGTGCAGTGAGCTCCGCATCTTCTGGCAGCTGGCAACTCATCTTTGGATCTGGAACCCAACTGACAGTTATGCCTG	GGGGGGGGGGGGGGGGGGGGGGGGGGGGGGGGGGGGGGGGGGGGGGGGGGGGGGGGGGGGGGGGGGGGGGGGGGGGGGGGGGGGGGGGGGGGGGGGGGGGGGGGGGGGGGGGGGGGGGGGGGGGGGGGGGGGGGGGGGGGGGGGGGGGGGGGGGGGGGGGGGGGGGGGGGGGGGGGGGGGGGGGGGGGGGGGGGGGGGGGGGGGGGGGGGGGGGGGGGGGGGGGGGGGGGGGGGGGGGGGGGGGGGGGGGGGGGGGGGGGGGGGGGGGGGGGGGGGGGGGGGGGGGGGGGGGGGGGGGGGGGGGGGGGGGGGGGGGGGGGGGGGGGGGGGGGGGGGGGGG	TRAV7-5*00(1380)		TRAJ22*00(305)	TRAC*00(144.1)	0|276|297|0|276||1380.0		19|80|80|279|340||305.0		CAGCAGAAGGTGCAGCAGAGCCCAGAATCCCTCACTGTCTCAGAGGGAGCCATGGCCTCTCTCAACTGCACGTTCAGT	38	GATGGTACTTCTAACAAC	38	TTCAGGTGGTACAGACAGCATTCTGCGAAAGGCCTTGAGGTGCTAGTGTCC	38	ATCTTCTCTGATGGTGAA	38	AAGGAAGAAGGCAGATTTACAGCTCACCTCAATAGAGCCAACTTGCATGTTTCCCTACACATCAGAGAACCACAACCCAGTGACTCTGCTGTCTACCTC	38	TGTGCAGTGAGCTCCGCATCTTCTGGCAGCTGGCAACTCATCTTT	38	GGATCTGGAACCCAACTGACAGTTATGCCTG	38	QQKVQQSPESLTVSEGAMASLNCTFS	DGTSNN	FRWYRQHSAKGLEVLVS	IFSDGE	KEEGRFTAHLNRANLHVSLHIREPQPSDSAVYL	CAVSSASSGSWQLIF	GSGTQLTVMP_	::::0:78:96:147:165:264:-1:276:::::279:1:309:340::
141	70	0.000480238	CAACAGAAGGTGCAGCAGAGCCCAGAATCCCTCATTGTTCCAGAGGGAGGCATGGCCTCTCTCAACTGCACTTCCAGTGATCGTAATGTTGACTACTTCTGGTGGTACAGACAGCACTCTGGGAAAAGCCCCAAGATGCTGATGTCTATCTTCTCCAATGGTGAAAAGGAAGAAGGCAGATTCACAGTTCACCTCAATAAAGCCAGCCTGCATACTTCCCTGCACATCAGAGACTCCCAGCCCAGTGACTCTGCTCTCTACCTCTGTGCAGCAAGCAGCTCTTCTGGCAGCTGGCAACTCATCTTTGGATCTGGAACCCAACTGACAGTTATGCCTG	GGGGGGGGGGGGGGGGGGGGGGGGGGGGGGGGGGGGGGGGGGGGGGGGGGGGGGGGGGGGGGGGGGGGGGGGGGGGGGGGGGGGGGGGGGGGGGGGGGGGGGGGGGGGGGGGGGGGGGGGGGGGGGGGGGGGGGGGGGGGGGGGGGGGGGGGGGGGGGGGGGGGGGGGGGGGGGGGGGGGGGGGGGGGGGGGGGGGGGGGGGGGGGGGGGGGGGGGGGGGGGGGGGGGGGGGGGGGGGGGGGGGGGGGGGGGGGGGGGGGGGGGGGGGGGGGGGGGGGGGGGGGGGGGGGGGGGGGGGGGGGGGGGGGGGGGGGGGGGGGGGGGGGGGGGGGGGGGG	TRAV7-2*00(1388),TRAV7D-2*00(1388)		TRAJ22*00(290)	TRAC*00(145.8)	0|281|297|0|280|DT277|1388.0;0|281|297|0|280|DT277|1388.0		22|80|80|279|337||290.0		CAACAGAAGGTGCAGCAGAGCCCAGAATCCCTCATTGTTCCAGAGGGAGGCATGGCCTCTCTCAACTGCACTTCCAGT	38	GATCGTAATGTTGACTAC	38	TTCTGGTGGTACAGACAGCACTCTGGGAAAAGCCCCAAGATGCTGATGTCT	38	ATCTTCTCCAATGGTGAA	38	AAGGAAGAAGGCAGATTCACAGTTCACCTCAATAAAGCCAGCCTGCATACTTCCCTGCACATCAGAGACTCCCAGCCCAGTGACTCTGCTCTCTACCTC	38	TGTGCAGCAAGCAGCTCTTCTGGCAGCTGGCAACTCATCTTT	38	GGATCTGGAACCCAACTGACAGTTATGCCTG	38	QQKVQQSPESLIVPEGGMASLNCTSS	DRNVDY	FWWYRQHSGKSPKMLMS	IFSNGE	KEEGRFTVHLNKASLHTSLHIRDSQPSDSALYL	CAASSSSGSWQLIF	GSGTQLTVMP_	::::0:78:96:147:165:264:4:280:::::279:-2:306:337::
142	69	0.000473378	GGAGACTCAGTGACCCAGAAGGAAGGCCTGGTCACTCTCACCGAGGGGTTGCCTGTGATGCTGAACTGCACCTATCAGACTATTTACTCAAATGCTTTCCTTTTCTGGTATGTGCACTATCTCAATGAATCCCCTCGGCTACTCCTGAAGAGCTCCACAGACAACAAGAGGACCGAGCACCAAGGGTTCCACGCCACTCTCCATAAGAGCAGCAGCTCCTTCCATCTGCAGAAGTCCTCAGCGCAGCTGTCAGACTCTGCCCTGTACTACTGTGCTCTGAGTGATCGGGATTATGGGAGCAGTGGCAACAAGCTCATCTTTGGAATTGGGACTCTGCTTTCTGTCAAGCCAA	GGGGGGGGGGGGGGGGGGGGGGGGGGGGGGGGGGGGGGGGGGGGGGGGGGGGGGGGGGGGGGGGGGGGGGGGGGGGGGGGGGGGGGGGGGGGGGGGGGGGGGGGGGGGGGGGGGGGGGGGGGGGGGGGGGGGGGGGGGGGGGGGGGGGGGGGGGGGGGGGGGGGGGGGGGGGGGGGGGGGGGGGGGGGGGGGGGGGGGGGGGGGGGGGGGGGGGGGGGGGGGGGGGGGGGGGGGGGGGGGGGGGGGGGGGGGGGGGGGGGGGGGGGGGGGGGGGGGGGGGGGGGGGGGGGGGGGGGGGGGGGGGGGGGGGGGGGGGGGGGGGGGGGGGGGGGGGGGGGGGGGGGGGGGGGGG	TRAV12-3*00(1430),TRAV12D-3*00(1304),TRAV12N-3*00(1304)		TRAJ32*00(315)	TRAC*00(143.1)	0|286|304|0|286||1430.0;0|286|304|0|286|SC8ASC19ASA20GSA41CSA44GSC93GSA116CSC117TST154C|1304.0;0|286|304|0|286|SC8ASC19ASA20GSA41CSA44GSC93GSA116CSC117TST154C|1304.0		23|86|86|289|352||315.0		GGAGACTCAGTGACCCAGAAGGAAGGCCTGGTCACTCTCACCGAGGGGTTGCCTGTGATGCTGAACTGCACCTATCAG	38	ACTATTTACTCAAATGCTTTC	38	CTTTTCTGGTATGTGCACTATCTCAATGAATCCCCTCGGCTACTCCTGAAG	38	AGCTCCACAGACAACAAGAGG	38	ACCGAGCACCAAGGGTTCCACGCCACTCTCCATAAGAGCAGCAGCTCCTTCCATCTGCAGAAGTCCTCAGCGCAGCTGTCAGACTCTGCCCTGTACTAC	38	TGTGCTCTGAGTGATCGGGATTATGGGAGCAGTGGCAACAAGCTCATCTTT	38	GGAATTGGGACTCTGCTTTCTGTCAAGCCAA	38	GDSVTQKEGLVTLTEGLPVMLNCTYQ	TIYSNAF	LFWYVHYLNESPRLLLK	SSTDNKR	TEHQGFHATLHKSSSSFHLQKSSAQLSDSALYY	CALSDRDYGSSGNKLIF	GIGTLLSVKP_	::::0:78:99:150:171:270:2:286:::::289:-3:321:352::
143	69	0.000473378	CAGCAGAAGGTGCAGCAGAGCCCAGAATCCCTCACTGTCTCAGAGGGAGCCATGGCCTCTCTCAACTGCACGTTCAGTGATGGTACTTCTAACAACTTCAGGTGGTACAGACAGCATTCTGCGAAAGGCCTTGAGGTGCTAGTGTCCATCTTCTCTGATGGTGAAAAGGAAGAAGGCAGATTTACAGCTCACCTCAATAGAGCCAACTTGCATGTTTCCCTACACATCAGAGAACCACAACCCAGTGACTCTGCTGTCTACCTCTGTGCAGTGAGCCGCTATGCCCAGGGATTAACCTTCGGTCTTGGCACCAGAGTATCTGTGTTTCCCT	GGGGGGGGGGGGGGGGGGGGGGGGGGGGGGGGGGGGGGGGGGGGGGGGGGGGGGGGGGGGGGGGGGGGGGGGGGGGGGGGGGGGGGGGGGGGGGGGGGGGGGGGGGGGGGGGGGGGGGGGGGGGGGGGGGGGGGGGGGGGGGGGGGGGGGGGGGGGGGGGGGGGGGGGGGGGGGGGGGGGGGGGGGGGGGGGGGGGGGGGGGGGGGGGGGGGGGGGGGGGGGGGGGGGGGGGGGGGGGGGGGGGGGGGGGGGGGGGGGGGGGGGGGGGGGGGGGGGGGGGGGGGGGGGGGGGGGGGGGGGGGGGGGGGGGGGGGGGGGGGGGGGGGGGGGG	TRAV7-5*00(1380)		TRAJ26*00(265)	TRAC*00(144.7)	0|276|297|0|276||1380.0		27|80|80|278|331||265.0		CAGCAGAAGGTGCAGCAGAGCCCAGAATCCCTCACTGTCTCAGAGGGAGCCATGGCCTCTCTCAACTGCACGTTCAGT	38	GATGGTACTTCTAACAAC	38	TTCAGGTGGTACAGACAGCATTCTGCGAAAGGCCTTGAGGTGCTAGTGTCC	38	ATCTTCTCTGATGGTGAA	38	AAGGAAGAAGGCAGATTTACAGCTCACCTCAATAGAGCCAACTTGCATGTTTCCCTACACATCAGAGAACCACAACCCAGTGACTCTGCTGTCTACCTC	38	TGTGCAGTGAGCCGCTATGCCCAGGGATTAACCTTC	38	GGTCTTGGCACCAGAGTATCTGTGTTTCCCT	38	QQKVQQSPESLTVSEGAMASLNCTFS	DGTSNN	FRWYRQHSAKGLEVLVS	IFSDGE	KEEGRFTAHLNRANLHVSLHIREPQPSDSAVYL	CAVSRYAQGLTF	GLGTRVSVFP_	::::0:78:96:147:165:264:-1:276:::::278:-7:300:331::
144	69	0.000473378	CAGCAGAAGGTGCAGCAGAGCCCAGAATCCCTCACTGTCTCAGAGGGAGCCATGGCCTCTCTCAACTGCACGTTCAGTGATGGTACTTCTAACAACTTCAGGTGGTACAGACAGCATTCTGCGAAAGGCCTTGAGGTGCTAGTGTCCATCTTCTCTGATGGTGAAAAGGAAGAAGGCAGATTTACAGCTCACCTCAATAGAGCCAACTTGCATGTTTCCCTACACATCAGAGAACCACAACCCAGTGACTCTGCTGTCTACCTCTGTGCAGTGAGCGGTAGCAACTATCAGTTGATCTGGGGCTCTGGGACCAAGCTAATTATAAAGCCAG	GGGGGGGGGGGGGGGGGGGGGGGGGGGGGGGGGGGGGGGGGGGGGGGGGGGGGGGGGGGGGGGGGGGGGGGGGGGGGGGGGGGGGGGGGGGGGGGGGGGGGGGGGGGGGGGGGGGGGGGGGGGGGGGGGGGGGGGGGGGGGGGGGGGGGGGGGGGGGGGGGGGGGGGGGGGGGGGGGGGGGGGGGGGGGGGGGGGGGGGGGGGGGGGGGGGGGGGGGGGGGGGGGGGGGGGGGGGGGGGGGGGGGGGGGGGGGGGGGGGGGGGGGGGGGGGGGGGGGGGGGGGGGGGGGGGGGGGGGGGGGGGGGGGGGGGGGGGGGGGGGGGGGGGGGGG	TRAV7-5*00(1380)		TRAJ33*00(265)	TRAC*00(144.5)	0|276|297|0|276||1380.0		24|77|77|278|331||265.0		CAGCAGAAGGTGCAGCAGAGCCCAGAATCCCTCACTGTCTCAGAGGGAGCCATGGCCTCTCTCAACTGCACGTTCAGT	38	GATGGTACTTCTAACAAC	38	TTCAGGTGGTACAGACAGCATTCTGCGAAAGGCCTTGAGGTGCTAGTGTCC	38	ATCTTCTCTGATGGTGAA	38	AAGGAAGAAGGCAGATTTACAGCTCACCTCAATAGAGCCAACTTGCATGTTTCCCTACACATCAGAGAACCACAACCCAGTGACTCTGCTGTCTACCTC	38	TGTGCAGTGAGCGGTAGCAACTATCAGTTGATCTGG	38	GGCTCTGGGACCAAGCTAATTATAAAGCCAG	38	QQKVQQSPESLTVSEGAMASLNCTFS	DGTSNN	FRWYRQHSAKGLEVLVS	IFSDGE	KEEGRFTAHLNRANLHVSLHIREPQPSDSAVYL	CAVSGSNYQLIW	GSGTKLIIKP_	::::0:78:96:147:165:264:-1:276:::::278:-4:300:331::
145	69	0.000473378	GGAGATCAGGTGGAGCAGAGTCCTTCAGCCCTGAGCCTCCACGAGGGAACCGGTTCTGCTCTGAGATGCAATTTTACTACCACCATGAGGGCTGTGCAGTGGTTCCGAAAGAATTCCAGGGGCAGCCTCATCAATCTGTTCTACTTGGCTTCAGGAACAAAGGAGAATGGGAGGCTAAAGTCAGCATTTGATTCTAAGGAGCGCTACAGCACCCTGCACATCAGGGATGCCCAGCTGGAGGACTCAGGCACTTACTTCTGTGCTGCTGAGGCTGGGGGAGGAAACTACAAACCTACGTTTGGGAAAGGGACCAGCCTCGTGGTTCATCCAT	GGGGGGGGGGGGGGGGGGGGGGGGGGGGGGGGGGGGGGGGGGGGGGGGGGGGGGGGGGGGGGGGGGGGGGGGGGGGGGGGGGGGGGGGGGGGGGGGGGGGGGGGGGGGGGGGGGGGGGGGGGGGGGGGGGGGGGGGGGGGGGGGGGGGGGGGGGGGGGGGGGGGGGGGGGGGGGGGGGGGGGGGGGGGGGGGGGGGGGGGGGGGGGGGGGGGGGGGGGGGGGGGGGGGGGGGGGGGGGGGGGGGGGGGGGGGGGGGGGGGGGGGGGGGGGGGGGGGGGGGGGGGGGGGGGGGGGGGGGGGGGGGGGGGGGGGGGGGGGGGGGGGGGGGGGG	TRAV4D-4*00(1360),TRAV4N-4*00(1360),TRAV4-4-DV10*00(1248)		TRAJ6*00(275)	TRAC*00(142.4)	0|272|291|0|272||1360.0;0|272|291|0|272||1360.0;0|272|291|0|272|SG77TSA106GSC108AST174CSA183GSC188TSA189GSA201C|1248.0		27|82|82|276|331||275.0		GGAGATCAGGTGGAGCAGAGTCCTTCAGCCCTGAGCCTCCACGAGGGAACCGGTTCTGCTCTGAGATGCAATTTTACT	38	ACCACCATGAGGGCT	38	GTGCAGTGGTTCCGAAAGAATTCCAGGGGCAGCCTCATCAATCTGTTCTAC	38	TTGGCTTCAGGAACA	38	AAGGAGAATGGGAGGCTAAAGTCAGCATTTGATTCTAAGGAGCGCTACAGCACCCTGCACATCAGGGATGCCCAGCTGGAGGACTCAGGCACTTACTTC	38	TGTGCTGCTGAGGCTGGGGGAGGAAACTACAAACCTACGTTT	38	GGGAAAGGGACCAGCCTCGTGGTTCATCCAT	38	GDQVEQSPSALSLHEGTGSALRCNFT	TTMRA	VQWFRKNSRGSLINLFY	LASGT	KENGRLKSAFDSKERYSTLHIRDAQLEDSGTYF	CAAEAGGGNYKPTF	GKGTSLVVHP_	::::0:78:93:144:159:258:1:272:::::276:-7:300:331::
146	69	0.000473378	GGAGATCAGGTGGAGCAGAGTCCTTCAGCCCTGAGCCTCCACGAGGGAACCGGTTCTGCTCTGAGATGCAATTTTACGACCACCATGAGGGCTGTGCAGTGGTTCCAACAGAATTCCAGGGGCAGCCTCATCAATCTGTTCTACTTGGCTTCAGGAACAAAGGAGAATGGGAGGTTAAAGTCAACATTCAATTCTAAGGAGAGCTACAGCACCCTGCACATCAGGGATGCCCAGCTGGAGGACTCAGGCACTTACTTCTGTGCTGCTCCTAATACAGGAAACTACAAATACGTCTTTGGAGCAGGTACCAGACTGAAGGTTATAGCAC	GGGGGGGGGGGGGGGGGGGGGGGGGGGGGGGGGGGGGGGGGGGGGGGGGGGGGGGGGGGGGGGGGGGGGGGGGGGGGGGGGGGGGGGGGGGGGGGGGGGGGGGGGGGGGGGGGGGGGGGGGGGGGGGGGGGGGGGGGGGGGGGGGGGGGGGGGGGGGGGGGGGGGGGGGGGGGGGGGGGGGGGGGGGGGGGGGGGGGGGGGGGGGGGGGGGGGGGGGGGGGGGGGGGGGGGGGGGGGGGGGGGGGGGGGGGGGGGGGGGGGGGGGGGGGGGGGGGGGGGGGGGGGGGGGGGGGGGGGGGGGGGGGGGGGGGGGGGGGGGGGGGGGGGG	TRAV4-4-DV10*00(1335),TRAV4D-4*00(1223),TRAV4N-4*00(1223)		TRAJ40*00(295)	TRAC*00(143.7)	0|267|291|0|267||1335.0;0|267|291|0|267|ST77GSG106ASA108CSC174TSG183AST188CSG189ASC201A|1223.0;0|267|291|0|267|ST77GSG106ASA108CSC174TSG183AST188CSG189ASC201A|1223.0		22|81|81|269|328||295.0		GGAGATCAGGTGGAGCAGAGTCCTTCAGCCCTGAGCCTCCACGAGGGAACCGGTTCTGCTCTGAGATGCAATTTTACG	38	ACCACCATGAGGGCT	38	GTGCAGTGGTTCCAACAGAATTCCAGGGGCAGCCTCATCAATCTGTTCTAC	38	TTGGCTTCAGGAACA	38	AAGGAGAATGGGAGGTTAAAGTCAACATTCAATTCTAAGGAGAGCTACAGCACCCTGCACATCAGGGATGCCCAGCTGGAGGACTCAGGCACTTACTTC	38	TGTGCTGCTCCTAATACAGGAAACTACAAATACGTCTTT	38	GGAGCAGGTACCAGACTGAAGGTTATAGCAC	38	GDQVEQSPSALSLHEGTGSALRCNFT	TTMRA	VQWFQQNSRGSLINLFY	LASGT	KENGRLKSTFNSKESYSTLHIRDAQLEDSGTYF	CAAPNTGNYKYVF	GAGTRLKVIA_	::::0:78:93:144:159:258:-4:267:::::269:-2:297:328::
147	68	0.000466517	CAGCAGCAGGTGAGACAAAGTCCCCAATCTCTGACAGTCTGGGAAGGAGAGACAGCAATTCTGAACTGCAGTTATGAGGACAGCACTTTTGACTACTTCCCATGGTACCATCAGTTCCCTGGGGAAAGCCCTGCACTCCTGATAGCCATACGTCCAGTGTCCAATAAAAAGGAAGATGGACGATTCACAATCTTCTTCAATAAAAGGGAGAAAAAGCTCTCCTTGCACATCACAGACTCTCAGCCTGGAGACTCAGCCACCTACTTCTGTGCAGCAAGTGCGGAAGGAAGCAATGCAAAGCTAACCTTCGGGAAAGGCACTAAACTCTCTGTTAAATCAA	GGGGGGGGGGGGGGGGGGGGGGGGGGGGGGGGGGGGGGGGGGGGGGGGGGGGGGGGGGGGGGGGGGGGGGGGGGGGGGGGGGGGGGGGGGGGGGGGGGGGGGGGGGGGGGGGGGGGGGGGGGGGGGGGGGGGGGGGGGGGGGGGGGGGGGGGGGGGGGGGGGGGGGGGGGGGGGGGGGGGGGGGGGGGGGGGGGGGGGGGGGGGGGGGGGGGGGGGGGGGGGGGGGGGGGGGGGGGGGGGGGGGGGGGGGGGGGGGGGGGGGGGGGGGGGGGGGGGGGGGGGGGGGGGGGGGGGGGGGGGGGGGGGGGGGGGGGGGGGGGGGGGGGGGGGGGGGGGGGGG	TRAV14-2*00(1377),TRAV14D-2*00(1335),TRAV14N-2*00(1335),TRAV14D-1*00(1293),TRAV14N-1*00(1293)		TRAJ42*00(280)	TRAC*00(147.3)	0|281|300|0|281|ST216CSG231A|1377.0;0|281|300|0|281|ST108CSG109ASG110TSA120GST257C|1335.0;0|281|300|0|281|ST108CSG109ASG110TSA120GST257C|1335.0;0|281|300|0|281|SC53ASA90GSG110TSG126AST144GST153CSG162AST257C|1293.0;0|281|300|0|281|SC53ASA90GSG110TSG126AST144GST153CSG162AST257C|1293.0		28|84|84|284|340||280.0		CAGCAGCAGGTGAGACAAAGTCCCCAATCTCTGACAGTCTGGGAAGGAGAGACAGCAATTCTGAACTGCAGTTATGAG	38	GACAGCACTTTTGACTAC	38	TTCCCATGGTACCATCAGTTCCCTGGGGAAAGCCCTGCACTCCTGATAGCC	38	ATACGTCCAGTGTCCAATAAA	38	AAGGAAGATGGACGATTCACAATCTTCTTCAATAAAAGGGAGAAAAAGCTCTCCTTGCACATCACAGACTCTCAGCCTGGAGACTCAGCCACCTACTTC	38	TGTGCAGCAAGTGCGGAAGGAAGCAATGCAAAGCTAACCTTC	38	GGGAAAGGCACTAAACTCTCTGTTAAATCAA	38	QQQVRQSPQSLTVWEGETAILNCSYE	DSTFDY	FPWYHQFPGESPALLIA	IRPVSNK	KEDGRFTIFFNKREKKLSLHITDSQPGDSATYF	CAASAEGSNAKLTF	GKGTKLSVKS_	::::0:78:96:147:168:267:1:281:::::284:-8:309:340::
148	68	0.000466517	CAGCAGAAGGTGCAGCAGAGCCCAGAATCCCTCACTGTCTCAGAGGGAGCCATGGCCTCTCTCAACTGCACGTTCAGTGATGGTACTTCTAACAACTTCAGGTGGTACAGACAGCATTCTGCGAAAGGCCTTGAGGTGCTAGTGTCCATCTTCTCTGATGGTGAAAAGGAAGAAGGCAGATTTACAGCTCACCTCAATAGAGCCAACTTGCATGTTTCCCTACACATCAGAGAACCACAACCCAGTGACTCTGCTGTCTACCTCTGTGCAGTGAGCCCGCGCAATAACAACAATGCCCCACGATTTGGAGCGGGAACCAAATTATCAGTAAAACCAA	GGGGGGGGGGGGGGGGGGGGGGGGGGGGGGGGGGGGGGGGGGGGGGGGGGGGGGGGGGGGGGGGGGGGGGGGGGGGGGGGGGGGGGGGGGGGGGGGGGGGGGGGGGGGGGGGGGGGGGGGGGGGGGGGGGGGGGGGGGGGGGGGGGGGGGGGGGGGGGGGGGGGGGGGGGGGGGGGGGGGGGGGGGGGGGGGGGGGGGGGGGGGGGGGGGGGGGGGGGGGGGGGGGGGGGGGGGGGGGGGGGGGGGGGGGGGGGGGGGGGGGGGGGGGGGGGGGGGGGGGGGGGGGGGGGGGGGGGGGGGGGGGGGGGGGGGGGGGGGGGGGGGGGGGGGGGGGGGG	TRAV7-5*00(1380)		TRAJ43*00(295)	TRAC*00(148.8)	0|276|297|0|276||1380.0		18|77|77|278|337||295.0		CAGCAGAAGGTGCAGCAGAGCCCAGAATCCCTCACTGTCTCAGAGGGAGCCATGGCCTCTCTCAACTGCACGTTCAGT	38	GATGGTACTTCTAACAAC	38	TTCAGGTGGTACAGACAGCATTCTGCGAAAGGCCTTGAGGTGCTAGTGTCC	38	ATCTTCTCTGATGGTGAA	38	AAGGAAGAAGGCAGATTTACAGCTCACCTCAATAGAGCCAACTTGCATGTTTCCCTACACATCAGAGAACCACAACCCAGTGACTCTGCTGTCTACCTC	38	TGTGCAGTGAGCCCGCGCAATAACAACAATGCCCCACGATTT	38	GGAGCGGGAACCAAATTATCAGTAAAACCAA	38	QQKVQQSPESLTVSEGAMASLNCTFS	DGTSNN	FRWYRQHSAKGLEVLVS	IFSDGE	KEEGRFTAHLNRANLHVSLHIREPQPSDSAVYL	CAVSPRNNNNAPRF	GAGTKLSVKP_	::::0:78:96:147:165:264:-1:276:::::278:2:306:337::
150	67	0.000459657	CAGCAGCAGGTGAGACAAAGTCCCCAATCTCTGACAGTCTGGGAAGGAGAGACAGCAATTCTGAACTGCAGTTATGAGGACAGCACTTTTGACTACTTCCCATGGTACCATCAGTTCCCTGGGGAAAGCCCTGCACTCCTGATAGCCATACGTCCAGTGTCCAATAAAAAGGAAGATGGACGATTCACAATCTTCTTCAATAAAAGGGAGAAAAAGTTCTCCTTGCACATCGCAGACTCTCAGCCTGGAGACTCAGCCACCTACTTCTGTGCAGCAAGTGGTTATGGGAGCAGTGGCAACAAGCTCATCTTTGGAATTGGGACTCTGCTTTCTGTCAAGCCAA	GGGGGGGGGGGGGGGGGGGGGGGGGGGGGGGGGGGGGGGGGGGGGGGGGGGGGGGGGGGGGGGGGGGGGGGGGGGGGGGGGGGGGGGGGGGGGGGGGGGGGGGGGGGGGGGGGGGGGGGGGGGGGGGGGGGGGGGGGGGGGGGGGGGGGGGGGGGGGGGGGGGGGGGGGGGGGGGGGGGGGGGGGGGGGGGGGGGGGGGGGGGGGGGGGGGGGGGGGGGGGGGGGGGGGGGGGGGGGGGGGGGGGGGGGGGGGGGGGGGGGGGGGGGGGGGGGGGGGGGGGGGGGGGGGGGGGGGGGGGGGGGGGGGGGGGGGGGGGGGGGGGGGGGGGGGGGGGGGGGGGGG	TRAV14-2*00(1400),TRAV14D-2*00(1302),TRAV14N-2*00(1302),TRAV14D-1*00(1260),TRAV14N-1*00(1260)		TRAJ32*00(310)	TRAC*00(139.2)	0|280|300|0|280||1400.0;0|280|300|0|280|ST108CSG109ASG110TSA120GSC216TSA231GST257C|1302.0;0|280|300|0|280|ST108CSG109ASG110TSA120GSC216TSA231GST257C|1302.0;0|280|300|0|280|SC53ASA90GSG110TSG126AST144GST153CSG162ASC216TSA231GST257C|1260.0;0|280|300|0|280|SC53ASA90GSG110TSG126AST144GST153CSG162ASC216TSA231GST257C|1260.0		24|86|86|281|343||310.0		CAGCAGCAGGTGAGACAAAGTCCCCAATCTCTGACAGTCTGGGAAGGAGAGACAGCAATTCTGAACTGCAGTTATGAG	38	GACAGCACTTTTGACTAC	38	TTCCCATGGTACCATCAGTTCCCTGGGGAAAGCCCTGCACTCCTGATAGCC	38	ATACGTCCAGTGTCCAATAAA	38	AAGGAAGATGGACGATTCACAATCTTCTTCAATAAAAGGGAGAAAAAGTTCTCCTTGCACATCGCAGACTCTCAGCCTGGAGACTCAGCCACCTACTTC	38	TGTGCAGCAAGTGGTTATGGGAGCAGTGGCAACAAGCTCATCTTT	38	GGAATTGGGACTCTGCTTTCTGTCAAGCCAA	38	QQQVRQSPQSLTVWEGETAILNCSYE	DSTFDY	FPWYHQFPGESPALLIA	IRPVSNK	KEDGRFTIFFNKREKKFSLHIADSQPGDSATYF	CAASGYGSSGNKLIF	GIGTLLSVKP_	::::0:78:96:147:168:267:0:280:::::281:-4:312:343::
151	67	0.000459657	CAGCAGAAGGTGCAGCAGAGCCCAGAATCCCTCACTGTCTCAGAGGGAGCCATGGCCTCTCTCAACTGCACTTTCAGTGATCGTTCTTCTGACAACTTCAGGTGGTACAGACAGCATTCTGGGAAAGGCCTTGAGGTGCTGGTGTCCATCTTCTCTGATGGTGAAAAGGAAGAAGGCAGTTTTACAGCTCACCTCAATAGAGCCAGCCTGCATGTTTTCCTACACATCAGAGAGCCGCAACCCAGTGACTCTGCTCTCTACCTCTGTGCAGTGAGGGCTAGCAACATGGGCTACAAACTTACCTTCGGGACAGGAACAAGCTTGTTGGTTGATCCAA	GGGGGGGGGGGGGGGGGGGGGGGGGGGGGGGGGGGGGGGGGGGGGGGGGGGGGGGGGGGGGGGGGGGGGGGGGGGGGGGGGGGGGGGGGGGGGGGGGGGGGGGGGGGGGGGGGGGGGGGGGGGGGGGGGGGGGGGGGGGGGGGGGGGGGGGGGGGGGGGGGGGGGGGGGGGGGGGGGGGGGGGGGGGGGGGGGGGGGGGGGGGGGGGGGGGGGGGGGGGGGGGGGGGGGGGGGGGGGGGGGGGGGGGGGGGGGGGGGGGGGGGGGGGGGGGGGGGGGGGGGGGGGGGGGGGGGGGGGGGGGGGGGGGGGGGGGGGGGGGGGGGGGGGGGGGGGGGGG	TRAV7D-5*00(1375),TRAV7N-5*00(1375)		TRAJ9*00(305)	TRAC*00(147.2)	0|275|297|0|275||1375.0;0|275|297|0|275||1375.0		17|78|78|276|337||305.0		CAGCAGAAGGTGCAGCAGAGCCCAGAATCCCTCACTGTCTCAGAGGGAGCCATGGCCTCTCTCAACTGCACTTTCAGT	38	GATCGTTCTTCTGACAAC	38	TTCAGGTGGTACAGACAGCATTCTGGGAAAGGCCTTGAGGTGCTGGTGTCC	38	ATCTTCTCTGATGGTGAA	38	AAGGAAGAAGGCAGTTTTACAGCTCACCTCAATAGAGCCAGCCTGCATGTTTTCCTACACATCAGAGAGCCGCAACCCAGTGACTCTGCTCTCTACCTC	38	TGTGCAGTGAGGGCTAGCAACATGGGCTACAAACTTACCTTC	38	GGGACAGGAACAAGCTTGTTGGTTGATCCAA	38	QQKVQQSPESLTVSEGAMASLNCTFS	DRSSDN	FRWYRQHSGKGLEVLVS	IFSDGE	KEEGSFTAHLNRASLHVFLHIREPQPSDSALYL	CAVRASNMGYKLTF	GTGTSLLVDP_	::::0:78:96:147:165:264:-2:275:::::276:3:306:337::
152	67	0.000459657	CAACAGAAGGTGCAGCAGAGCCCAGAATCCCTCATTGTTCCAGAGGGAGGCATGGCCTCTCTCAACTGCACTTCCAGTGATCGTAATGTTGACTACTTCTGGTGGTACAGACAGCACTCTGGGAAAAGCCCCAAGATGCTGATGTCTATCTTCTCCAATGGTGAAAAGGAAGAAGGCAGATTCACAGTTCACCTCAATAAAGCCAGCCTGCATACTTCCCTGCACATCAGAGACTCCCAGCCCAGTGACTCTGCTCTCTACCTCTGTGCAGCAAGCAGCGGCGCCATGGGCTACAAACTTACCTTCGGGACAGGAACAAGCTTGTTGGTTGATCCAA	GGGGGGGGGGGGGGGGGGGGGGGGGGGGGGGGGGGGGGGGGGGGGGGGGGGGGGGGGGGGGGGGGGGGGGGGGGGGGGGGGGGGGGGGGGGGGGGGGGGGGGGGGGGGGGGGGGGGGGGGGGGGGGGGGGGGGGGGGGGGGGGGGGGGGGGGGGGGGGGGGGGGGGGGGGGGGGGGGGGGGGGGGGGGGGGGGGGGGGGGGGGGGGGGGGGGGGGGGGGGGGGGGGGGGGGGGGGGGGGGGGGGGGGGGGGGGGGGGGGGGGGGGGGGGGGGGGGGGGGGGGGGGGGGGGGGGGGGGGGGGGGGGGGGGGGGGGGGGGGGGGGGGGGGGGGGGGGGG	TRAV7-2*00(1385),TRAV7D-2*00(1385)		TRAJ9*00(265)	TRAC*00(144.7)	0|277|297|0|277||1385.0;0|277|297|0|277||1385.0		25|78|78|284|337||265.0		CAACAGAAGGTGCAGCAGAGCCCAGAATCCCTCATTGTTCCAGAGGGAGGCATGGCCTCTCTCAACTGCACTTCCAGT	38	GATCGTAATGTTGACTAC	38	TTCTGGTGGTACAGACAGCACTCTGGGAAAAGCCCCAAGATGCTGATGTCT	38	ATCTTCTCCAATGGTGAA	38	AAGGAAGAAGGCAGATTCACAGTTCACCTCAATAAAGCCAGCCTGCATACTTCCCTGCACATCAGAGACTCCCAGCCCAGTGACTCTGCTCTCTACCTC	38	TGTGCAGCAAGCAGCGGCGCCATGGGCTACAAACTTACCTTC	38	GGGACAGGAACAAGCTTGTTGGTTGATCCAA	38	QQKVQQSPESLIVPEGGMASLNCTSS	DRNVDY	FWWYRQHSGKSPKMLMS	IFSNGE	KEEGRFTVHLNKASLHTSLHIRDSQPSDSALYL	CAASSGAMGYKLTF	GTGTSLLVDP_	::::0:78:96:147:165:264:0:277:::::284:-5:306:337::
153	67	0.000459657	GGAGAGAAGGTCGAGCAACATGAGTCTACACTGAGTGTTCGAGAGGGAGACAGCGCTGTCATCAACTGCACTTACACAGATACTGCTTCATCATACTTCCCTTGGTACAAGCAAGAAGCTGGAAAGAGTCTCCACTTTGTGATAGACATTCGTTCAAATGTGGACAGAAAACAGAGCCAAAGACTTATAGTTTTGTTGGATAAGAAAGCCAAACGATTCTCCCTGCACATCACAGCCACACAGCCTGAAGATTCAGCCATCTACTTCTGTGCAGCAAGCAGCACAAATGCTTACAAAGTCATCTTTGGAAAAGGGACACATCTTCATGTTCTCCCTA	GGGGGGGGGGGGGGGGGGGGGGGGGGGGGGGGGGGGGGGGGGGGGGGGGGGGGGGGGGGGGGGGGGGGGGGGGGGGGGGGGGGGGGGGGGGGGGGGGGGGGGGGGGGGGGGGGGGGGGGGGGGGGGGGGGGGGGGGGGGGGGGGGGGGGGGGGGGGGGGGGGGGGGGGGGGGGGGGGGGGGGGGGGGGGGGGGGGGGGGGGGGGGGGGGGGGGGGGGGGGGGGGGGGGGGGGGGGGGGGGGGGGGGGGGGGGGGGGGGGGGGGGGGGGGGGGGGGGGGGGGGGGGGGGGGGGGGGGGGGGGGGGGGGGGGGGGGGGGGGGGGGGGGGGGGGGGGGGG	TRAV10*00(1400),TRAV10D*00(1372),TRAV10N*00(1344)		TRAJ30*00(280)	TRAC*00(149.7)	0|280|300|0|280||1400.0;0|280|300|0|280|SC20TSC86T|1372.0;0|280|301|0|280|SC20TSC86TSC187TSA194G|1344.0		23|79|79|281|337||280.0		GGAGAGAAGGTCGAGCAACATGAGTCTACACTGAGTGTTCGAGAGGGAGACAGCGCTGTCATCAACTGCACTTACACA	38	GATACTGCTTCATCATAC	38	TTCCCTTGGTACAAGCAAGAAGCTGGAAAGAGTCTCCACTTTGTGATAGAC	38	ATTCGTTCAAATGTGGACAGA	38	AAACAGAGCCAAAGACTTATAGTTTTGTTGGATAAGAAAGCCAAACGATTCTCCCTGCACATCACAGCCACACAGCCTGAAGATTCAGCCATCTACTTC	38	TGTGCAGCAAGCAGCACAAATGCTTACAAAGTCATCTTT	38	GGAAAAGGGACACATCTTCATGTTCTCCCTA	38	GEKVEQHESTLSVREGDSAVINCTYT	DTASSY	FPWYKQEAGKSLHFVID	IRSNVDR	KQSQRLIVLLDKKAKRFSLHITATQPEDSAIYF	CAASSTNAYKVIF	GKGTHLHVLP_	::::0:78:96:147:168:267:0:280:::::281:-3:306:337::
154	67	0.000459657	CAGCAGAAGGTGCAGCAGAGCCCAGAATCCCTCACTGTCTCAGAGGGAGCCATGGCCTCTCTCAACTGCACTTTCAGTGATCGTTCTTCTGACAACTTCAGGTGGTACAGACAGCATTCTGGGAAAGGCCTTGAGGTGCTGGTGTCCATCTTCTCTGATGGTGAAAAGGAAGAAGGCAGTTTTACAGCTCACCTCAATAGAGCCAGCCTGCATGTTTTCCTACACATCAGAGAGCCGCAACCCAGTGACTCTGCTCTCTACCTCTGTGCAGTGCGCACAAATGCTTACAAAGTCATCTTTGGAAAAGGGACACATCTTCATGTTCTCCCTA	GGGGGGGGGGGGGGGGGGGGGGGGGGGGGGGGGGGGGGGGGGGGGGGGGGGGGGGGGGGGGGGGGGGGGGGGGGGGGGGGGGGGGGGGGGGGGGGGGGGGGGGGGGGGGGGGGGGGGGGGGGGGGGGGGGGGGGGGGGGGGGGGGGGGGGGGGGGGGGGGGGGGGGGGGGGGGGGGGGGGGGGGGGGGGGGGGGGGGGGGGGGGGGGGGGGGGGGGGGGGGGGGGGGGGGGGGGGGGGGGGGGGGGGGGGGGGGGGGGGGGGGGGGGGGGGGGGGGGGGGGGGGGGGGGGGGGGGGGGGGGGGGGGGGGGGGGGGGGGGGGGGGGGGGGGG	TRAV7D-5*00(1371),TRAV7N-5*00(1371)		TRAJ30*00(280)	TRAC*00(144.3)	0|277|297|0|277|SA273C|1371.0;0|277|297|0|277|SA273C|1371.0		23|79|79|275|331||280.0		CAGCAGAAGGTGCAGCAGAGCCCAGAATCCCTCACTGTCTCAGAGGGAGCCATGGCCTCTCTCAACTGCACTTTCAGT	38	GATCGTTCTTCTGACAAC	38	TTCAGGTGGTACAGACAGCATTCTGGGAAAGGCCTTGAGGTGCTGGTGTCC	38	ATCTTCTCTGATGGTGAA	38	AAGGAAGAAGGCAGTTTTACAGCTCACCTCAATAGAGCCAGCCTGCATGTTTTCCTACACATCAGAGAGCCGCAACCCAGTGACTCTGCTCTCTACCTC	38	TGTGCAGTGCGCACAAATGCTTACAAAGTCATCTTT	38	GGAAAAGGGACACATCTTCATGTTCTCCCTA	38	QQKVQQSPESLTVSEGAMASLNCTFS	DRSSDN	FRWYRQHSGKGLEVLVS	IFSDGE	KEEGSFTAHLNRASLHVFLHIREPQPSDSALYL	CAVRTNAYKVIF	GKGTHLHVLP_	::::0:78:96:147:165:264:0:277:::::275:-3:300:331::
155	66	0.000452796	CAGCAGCAGGTGAGACAAAGTCCCCAATCTCTGACAGTCTGGGAAGGAGAGACAGCAATTCTGAACTGCAGTTATGAGGACAGCACTTTTGACTACTTCCCATGGTACCATCAGTTCCCTGGGGAAAGCCCTGCACTCCTGATAGCCATACGTCCAGTGTCCAATAAAAAGGAAGATGGACGATTCACAATCTTCTTCAATAAAAGGGAGAAAAAGTTCTCCTTGCACATCGCAGACTCTCAGCCTGGAGACTCAGCCACCTACTTCTGTGCAGCAAGTGAAAGCAATAACAGAATCTTCTTTGGTGATGGGACGCAGCTGGTGGTGAAGCCCA	GGGGGGGGGGGGGGGGGGGGGGGGGGGGGGGGGGGGGGGGGGGGGGGGGGGGGGGGGGGGGGGGGGGGGGGGGGGGGGGGGGGGGGGGGGGGGGGGGGGGGGGGGGGGGGGGGGGGGGGGGGGGGGGGGGGGGGGGGGGGGGGGGGGGGGGGGGGGGGGGGGGGGGGGGGGGGGGGGGGGGGGGGGGGGGGGGGGGGGGGGGGGGGGGGGGGGGGGGGGGGGGGGGGGGGGGGGGGGGGGGGGGGGGGGGGGGGGGGGGGGGGGGGGGGGGGGGGGGGGGGGGGGGGGGGGGGGGGGGGGGGGGGGGGGGGGGGGGGGGGGGGGGGGGGGGGGG	TRAV14-2*00(1400),TRAV14D-2*00(1302),TRAV14N-2*00(1302),TRAV14D-1*00(1260),TRAV14N-1*00(1260)		TRAJ31*00(263)	TRAC*00(144.3)	0|280|300|0|280||1400.0;0|280|300|0|280|ST108CSG109ASG110TSA120GSC216TSA231GST257C|1302.0;0|280|300|0|280|ST108CSG109ASG110TSA120GSC216TSA231GST257C|1302.0;0|280|300|0|280|SC53ASA90GSG110TSG126AST144GST153CSG162ASC216TSA231GST257C|1260.0;0|280|300|0|280|SC53ASA90GSG110TSG126AST144GST153CSG162ASC216TSA231GST257C|1260.0		21|77|77|279|334|DT24|263.0		CAGCAGCAGGTGAGACAAAGTCCCCAATCTCTGACAGTCTGGGAAGGAGAGACAGCAATTCTGAACTGCAGTTATGAG	38	GACAGCACTTTTGACTAC	38	TTCCCATGGTACCATCAGTTCCCTGGGGAAAGCCCTGCACTCCTGATAGCC	38	ATACGTCCAGTGTCCAATAAA	38	AAGGAAGATGGACGATTCACAATCTTCTTCAATAAAAGGGAGAAAAAGTTCTCCTTGCACATCGCAGACTCTCAGCCTGGAGACTCAGCCACCTACTTC	38	TGTGCAGCAAGTGAAAGCAATAACAGAATCTTCTTT	38	GGTGATGGGACGCAGCTGGTGGTGAAGCCCA	38	QQQVRQSPQSLTVWEGETAILNCSYE	DSTFDY	FPWYHQFPGESPALLIA	IRPVSNK	KEDGRFTIFFNKREKKFSLHIADSQPGDSATYF	CAASESNNRIFF	GDGTQLVVKP_	::::0:78:96:147:168:267:0:280:::::279:-1:303:334::
156	66	0.000452796	GGAGATCAGGTGGAGCAGAGTCCTTCAGCCCTGAGCCTCCACGAGGGAACCGGTTCTGCTCTGAGATGCAATTTTACTACCACCATGAGGGCTGTGCAGTGGTTCCGAAAGAATTCCAGGGGCAGCCTCATCAATCTGTTCTACTTGGCTTCAGGAACAAAGGAGAATGGGAGGCTAAAGTCAGCATTTGATTCTAAGGAGCGCTACAGCACCCTGCACATCAGGGATGCCCAGCTGGAGGACTCAGGCACTTACTTCTGTGCTGCTGAGGTGGGCAACATGGGCTACAAACTTACCTTCGGGACAGGAACAAGCTTGTTGGTTGATCCAA	GGGGGGGGGGGGGGGGGGGGGGGGGGGGGGGGGGGGGGGGGGGGGGGGGGGGGGGGGGGGGGGGGGGGGGGGGGGGGGGGGGGGGGGGGGGGGGGGGGGGGGGGGGGGGGGGGGGGGGGGGGGGGGGGGGGGGGGGGGGGGGGGGGGGGGGGGGGGGGGGGGGGGGGGGGGGGGGGGGGGGGGGGGGGGGGGGGGGGGGGGGGGGGGGGGGGGGGGGGGGGGGGGGGGGGGGGGGGGGGGGGGGGGGGGGGGGGGGGGGGGGGGGGGGGGGGGGGGGGGGGGGGGGGGGGGGGGGGGGGGGGGGGGGGGGGGGGGGGGGGGGGGGGGGGGG	TRAV4D-4*00(1355),TRAV4N-4*00(1355),TRAV4-4-DV10*00(1243)		TRAJ9*00(285)	TRAC*00(145.5)	0|271|291|0|271||1355.0;0|271|291|0|271||1355.0;0|271|291|0|271|SG77TSA106GSC108AST174CSA183GSC188TSA189GSA201C|1243.0		21|78|78|274|331||285.0		GGAGATCAGGTGGAGCAGAGTCCTTCAGCCCTGAGCCTCCACGAGGGAACCGGTTCTGCTCTGAGATGCAATTTTACT	38	ACCACCATGAGGGCT	38	GTGCAGTGGTTCCGAAAGAATTCCAGGGGCAGCCTCATCAATCTGTTCTAC	38	TTGGCTTCAGGAACA	38	AAGGAGAATGGGAGGCTAAAGTCAGCATTTGATTCTAAGGAGCGCTACAGCACCCTGCACATCAGGGATGCCCAGCTGGAGGACTCAGGCACTTACTTC	38	TGTGCTGCTGAGGTGGGCAACATGGGCTACAAACTTACCTTC	38	GGGACAGGAACAAGCTTGTTGGTTGATCCAA	38	GDQVEQSPSALSLHEGTGSALRCNFT	TTMRA	VQWFRKNSRGSLINLFY	LASGT	KENGRLKSAFDSKERYSTLHIRDAQLEDSGTYF	CAAEVGNMGYKLTF	GTGTSLLVDP_	::::0:78:93:144:159:258:0:271:::::274:-1:300:331::
157	66	0.000452796	GGAGATCAGGTGGAGCAGAGTCCTTCAGCCCTGAGCCTCCACGAGGGAACCGGTTCTGCTCTGAGATGCAATTTTACGACCACCATGAGGGCTGTGCAGTGGTTCCAACAGAATTCCAGGGGCAGCCTCATCAATCTGTTCTACTTGGCTTCAGGAACAAAGGAGAATGGGAGGTTAAAGTCAACATTCAATTCTAAGGAGAGCTACAGCACCCTGCACATCAGGGATGCCCAGCTGGAGGACTCAGGCACTTACTTCTGTGCTGCTGATGCATCCTCCTCCTTCAGCAAGCTGGTGTTTGGGCAGGGGACATCCTTATCAGTCGTTCCAA	GGGGGGGGGGGGGGGGGGGGGGGGGGGGGGGGGGGGGGGGGGGGGGGGGGGGGGGGGGGGGGGGGGGGGGGGGGGGGGGGGGGGGGGGGGGGGGGGGGGGGGGGGGGGGGGGGGGGGGGGGGGGGGGGGGGGGGGGGGGGGGGGGGGGGGGGGGGGGGGGGGGGGGGGGGGGGGGGGGGGGGGGGGGGGGGGGGGGGGGGGGGGGGGGGGGGGGGGGGGGGGGGGGGGGGGGGGGGGGGGGGGGGGGGGGGGGGGGGGGGGGGGGGGGGGGGGGGGGGGGGGGGGGGGGGGGGGGGGGGGGGGGGGGGGGGGGGGGGGGGGGGGGGGGGGG	TRAV4-4-DV10*00(1347),TRAV4D-4*00(1235),TRAV4N-4*00(1235)		TRAJ50*00(295)	TRAC*00(142.4)	0|275|291|0|275|SG269TSC272A|1347.0;0|275|291|0|275|ST77GSG106ASA108CSC174TSG183AST188CSG189ASC201ASG269TSC272A|1235.0;0|275|291|0|275|ST77GSG106ASA108CSC174TSG183AST188CSG189ASC201ASG269TSC272A|1235.0		15|83|83|263|331|I19GDA21|311.0		GGAGATCAGGTGGAGCAGAGTCCTTCAGCCCTGAGCCTCCACGAGGGAACCGGTTCTGCTCTGAGATGCAATTTTACG	38	ACCACCATGAGGGCT	38	GTGCAGTGGTTCCAACAGAATTCCAGGGGCAGCCTCATCAATCTGTTCTAC	38	TTGGCTTCAGGAACA	38	AAGGAGAATGGGAGGTTAAAGTCAACATTCAATTCTAAGGAGAGCTACAGCACCCTGCACATCAGGGATGCCCAGCTGGAGGACTCAGGCACTTACTTC	38	TGTGCTGCTGATGCATCCTCCTCCTTCAGCAAGCTGGTGTTT	38	GGGCAGGGGACATCCTTATCAGTCGTTCCAA	38	GDQVEQSPSALSLHEGTGSALRCNFT	TTMRA	VQWFQQNSRGSLINLFY	LASGT	KENGRLKSTFNSKESYSTLHIRDAQLEDSGTYF	CAADASSSFSKLVF	GQGTSLSVVP_	::::0:78:93:144:159:258:4:275:::::263:5:300:331::
158	66	0.000452796	GGACAGCAAGTGCAGCAGAGTCCTGCATCCTTGGTTCTGCAGGAGGGGGAGAACGCAGAGCTGCAGTGTAACTTTTCCTCCACAGCAACCCGGCTGCAGTGGTTTTACCAACGTCCTGGGGGAAGCCTCGTCAGCCTGTTGTCCAATCCTTCTGGGACAAAGCACACTGGAAGACTGACATCCACCACAGTCACTAAAGAACGTCGCGGCTCTTTGCACATTTCCTCCTCCCAGATCACAGACTCAGGCACTTATCTCTGTGCTATGGCATCCTCCTCCTTCAGCAAGCTGGTGTTTGGGCAGGGGACATCCTTATCAGTCGTTCCAA	GGGGGGGGGGGGGGGGGGGGGGGGGGGGGGGGGGGGGGGGGGGGGGGGGGGGGGGGGGGGGGGGGGGGGGGGGGGGGGGGGGGGGGGGGGGGGGGGGGGGGGGGGGGGGGGGGGGGGGGGGGGGGGGGGGGGGGGGGGGGGGGGGGGGGGGGGGGGGGGGGGGGGGGGGGGGGGGGGGGGGGGGGGGGGGGGGGGGGGGGGGGGGGGGGGGGGGGGGGGGGGGGGGGGGGGGGGGGGGGGGGGGGGGGGGGGGGGGGGGGGGGGGGGGGGGGGGGGGGGGGGGGGGGGGGGGGGGGGGGGGGGGGGGGGGGGGGGGGGGGGGGGGGGG	TRAV13-4-DV7*00(1340),TRAV13D-4*00(1270),TRAV13D-2*00(1204),TRAV13N-2*00(1204),TRAV13-2*00(1190)		TRAJ50*00(305)	TRAC*00(141.6)	0|268|291|0|268||1340.0;0|268|292|0|268|SA142CSA207GSC235TSA236CST255C|1270.0;0|266|291|0|266|SC20TSC23TSG26ASA91GSA111CSG197ASA207GSC235TSA236C|1204.0;0|266|291|0|266|SC20TSC23TSG26ASA91GSA111CSG197ASA207GSC235TSA236C|1204.0;0|266|291|0|266|SC23TSA112GSA125CSC140GSA142CSC197ASA207GSC235TSA236CST255C|1190.0		15|83|83|260|328|SA21G|326.0		GGACAGCAAGTGCAGCAGAGTCCTGCATCCTTGGTTCTGCAGGAGGGGGAGAACGCAGAGCTGCAGTGTAACTTTTCC	38	TCCACAGCAACCCGG	38	CTGCAGTGGTTTTACCAACGTCCTGGGGGAAGCCTCGTCAGCCTGTTGTCC	38	AATCCTTCTGGGACA	38	AAGCACACTGGAAGACTGACATCCACCACAGTCACTAAAGAACGTCGCGGCTCTTTGCACATTTCCTCCTCCCAGATCACAGACTCAGGCACTTATCTC	38	TGTGCTATGGCATCCTCCTCCTTCAGCAAGCTGGTGTTT	38	GGGCAGGGGACATCCTTATCAGTCGTTCCAA	38	GQQVQQSPASLVLQEGENAELQCNFS	STATR	LQWFYQRPGGSLVSLLS	NPSGT	KHTGRLTSTTVTKERRGSLHISSSQITDSGTYL	CAMASSSFSKLVF	GQGTSLSVVP_	::::0:78:93:144:159:258:-3:268:::::260:5:297:328::
159	65	0.000445935	CAGCAGAAGGTGCAGCAGAGCCCAGAATCCCTCACTGTCTCAGAGGGAGCCATGGCCTCTCTCAACTGCACGTTCAGTGATGGTACTTCTAACAACTTCAGGTGGTACAGACAGCATTCTGCGAAAGGCCTTGAGGTGCTAGTGTCCATCTTCTCTGATGGTGAAAAGGAAGAAGGCAGATTTACAGCTCACCTCAATAGAGCCAACTTGCATGTTTCCCTACACATCAGAGAACCACAACCCAGTGACTCTGCTGTCTACCTCTGTGCAGTGAGCATGAGTGGGAGCAGTGGCAACAAGCTCATCTTTGGAATTGGGACTCTGCTTTCTGTCAAGCCAA	GGGGGGGGGGGGGGGGGGGGGGGGGGGGGGGGGGGGGGGGGGGGGGGGGGGGGGGGGGGGGGGGGGGGGGGGGGGGGGGGGGGGGGGGGGGGGGGGGGGGGGGGGGGGGGGGGGGGGGGGGGGGGGGGGGGGGGGGGGGGGGGGGGGGGGGGGGGGGGGGGGGGGGGGGGGGGGGGGGGGGGGGGGGGGGGGGGGGGGGGGGGGGGGGGGGGGGGGGGGGGGGGGGGGGGGGGGGGGGGGGGGGGGGGGGGGGGGGGGGGGGGGGGGGGGGGGGGGGGGGGGGGGGGGGGGGGGGGGGGGGGGGGGGGGGGGGGGGGGGGGGGGGGGGGGGGGGGGGGGG	TRAV7-5*00(1395)		TRAJ32*00(295)	TRAC*00(143.4)	0|279|297|0|279||1395.0		27|86|86|281|340||295.0		CAGCAGAAGGTGCAGCAGAGCCCAGAATCCCTCACTGTCTCAGAGGGAGCCATGGCCTCTCTCAACTGCACGTTCAGT	38	GATGGTACTTCTAACAAC	38	TTCAGGTGGTACAGACAGCATTCTGCGAAAGGCCTTGAGGTGCTAGTGTCC	38	ATCTTCTCTGATGGTGAA	38	AAGGAAGAAGGCAGATTTACAGCTCACCTCAATAGAGCCAACTTGCATGTTTCCCTACACATCAGAGAACCACAACCCAGTGACTCTGCTGTCTACCTC	38	TGTGCAGTGAGCATGAGTGGGAGCAGTGGCAACAAGCTCATCTTT	38	GGAATTGGGACTCTGCTTTCTGTCAAGCCAA	38	QQKVQQSPESLTVSEGAMASLNCTFS	DGTSNN	FRWYRQHSAKGLEVLVS	IFSDGE	KEEGRFTAHLNRANLHVSLHIREPQPSDSAVYL	CAVSMSGSSGNKLIF	GIGTLLSVKP_	::::0:78:96:147:165:264:2:279:::::281:-7:309:340::
160	65	0.000445935	GGAGATCAGGTGGAGCAGAGTCCTTCAGCCCTGAGCCTCCACGAGGGAACCGGTTCTGCTCTGAGATGCAATTTTACTACCACCATGAGGGCTGTGCAGTGGTTCCGAAAGAATTCCAGGGGCAGCCTCATCAATCTGTTCTACTTGGCTTCAGGAACAAAGGAGAATGGGAGGCTAAAGTCAGCATTTGATTCTAAGGAGCGCTACAGCACCCTGCACATCAGGGATGCCCAGCTGGAGGACTCAGGCACTTACTTCTGTGCTGCCTCGTTATCTGGTAGCTTCAATAAGTTGACCTTTGGAGCAGGGACCAGACTGGCTGTGTGCCCAT	GGGGGGGGGGGGGGGGGGGGGGGGGGGGGGGGGGGGGGGGGGGGGGGGGGGGGGGGGGGGGGGGGGGGGGGGGGGGGGGGGGGGGGGGGGGGGGGGGGGGGGGGGGGGGGGGGGGGGGGGGGGGGGGGGGGGGGGGGGGGGGGGGGGGGGGGGGGGGGGGGGGGGGGGGGGGGGGGGGGGGGGGGGGGGGGGGGGGGGGGGGGGGGGGGGGGGGGGGGGGGGGGGGGGGGGGGGGGGGGGGGGGGGGGGGGGGGGGGGGGGGGGGGGGGGGGGGGGGGGGGGGGGGGGGGGGGGGGGGGGGGGGGGGGGGGGGGGGGGGGGGGGGGGGGGG	TRAV4D-4*00(1330),TRAV4N-4*00(1330),TRAV4-4-DV10*00(1218)		TRAJ4*00(310)	TRAC*00(146.3)	0|266|291|0|266||1330.0;0|266|291|0|266||1330.0;0|266|291|0|266|SG77TSA106GSC108AST174CSA183GSC188TSA189GSA201C|1218.0		21|83|83|269|331||310.0		GGAGATCAGGTGGAGCAGAGTCCTTCAGCCCTGAGCCTCCACGAGGGAACCGGTTCTGCTCTGAGATGCAATTTTACT	38	ACCACCATGAGGGCT	38	GTGCAGTGGTTCCGAAAGAATTCCAGGGGCAGCCTCATCAATCTGTTCTAC	38	TTGGCTTCAGGAACA	38	AAGGAGAATGGGAGGCTAAAGTCAGCATTTGATTCTAAGGAGCGCTACAGCACCCTGCACATCAGGGATGCCCAGCTGGAGGACTCAGGCACTTACTTC	38	TGTGCTGCCTCGTTATCTGGTAGCTTCAATAAGTTGACCTTT	38	GGAGCAGGGACCAGACTGGCTGTGTGCCCAT	38	GDQVEQSPSALSLHEGTGSALRCNFT	TTMRA	VQWFRKNSRGSLINLFY	LASGT	KENGRLKSAFDSKERYSTLHIRDAQLEDSGTYF	CAASLSGSFNKLTF	GAGTRLAVCP_	::::0:78:93:144:159:258:-5:266:::::269:-1:300:331::
161	65	0.000445935	GGAGATAAGGTGAAACAAAGTCCCTCAGCGCTGAGTCTCCAAGAAGGAACCAATTCTGCTCTGAGATGCAATTTTTCTATCGCCGCGACAACTGTGCAGTGGTTCCTACAGAATCCCAGGGGCAGCCTCATCAATCTTTTTTACCTGGTTCCAGGAACAAAGGAGAATGGGAGGTTAAAGTCAGCATTCGATTCTAAGGAGAGCTACAGCACCCTGCACATCAGGGATGCCCAGCTGGAGGACTCAGGCACTTACTTCTGTGCTGCTGAGGCGAATAACTATGCCCAGGGATTAACCTTCGGTCTTGGCACCAGAGTATCTGTGTTTCCCT	GGGGGGGGGGGGGGGGGGGGGGGGGGGGGGGGGGGGGGGGGGGGGGGGGGGGGGGGGGGGGGGGGGGGGGGGGGGGGGGGGGGGGGGGGGGGGGGGGGGGGGGGGGGGGGGGGGGGGGGGGGGGGGGGGGGGGGGGGGGGGGGGGGGGGGGGGGGGGGGGGGGGGGGGGGGGGGGGGGGGGGGGGGGGGGGGGGGGGGGGGGGGGGGGGGGGGGGGGGGGGGGGGGGGGGGGGGGGGGGGGGGGGGGGGGGGGGGGGGGGGGGGGGGGGGGGGGGGGGGGGGGGGGGGGGGGGGGGGGGGGGGGGGGGGGGGGGGGGGGGGGGGGGGGGGG	TRAV4-3*00(1360),TRAV4D-3*00(1262),TRAV4N-3*00(1262)		TRAJ26*00(290)	TRAC*00(144.5)	0|272|291|0|272||1360.0;0|272|291|0|272|SG14ASG44AST83CSG131CSG149TST188CST221C|1262.0;0|272|291|0|272|SG14ASG44AST83CSG131CSG149TST188CST221C|1262.0		22|80|80|273|331||290.0		GGAGATAAGGTGAAACAAAGTCCCTCAGCGCTGAGTCTCCAAGAAGGAACCAATTCTGCTCTGAGATGCAATTTTTCT	38	ATCGCCGCGACAACT	38	GTGCAGTGGTTCCTACAGAATCCCAGGGGCAGCCTCATCAATCTTTTTTAC	38	CTGGTTCCAGGAACA	38	AAGGAGAATGGGAGGTTAAAGTCAGCATTCGATTCTAAGGAGAGCTACAGCACCCTGCACATCAGGGATGCCCAGCTGGAGGACTCAGGCACTTACTTC	38	TGTGCTGCTGAGGCGAATAACTATGCCCAGGGATTAACCTTC	38	GGTCTTGGCACCAGAGTATCTGTGTTTCCCT	38	GDKVKQSPSALSLQEGTNSALRCNFS	IAATT	VQWFLQNPRGSLINLFY	LVPGT	KENGRLKSAFDSKESYSTLHIRDAQLEDSGTYF	CAAEANNYAQGLTF	GLGTRVSVFP_	::::0:78:93:144:159:258:1:272:::::273:-2:300:331::
162	65	0.000445935	GGAGATAAGGTGAAGCAAAGTCCCTCAGCGCTGAGTCTCCAAGAGGGAACCAATTCTGCTCTGAGATGCAATTTTTCTATCGCTGCGACAACTGTGCAGTGGTTCCTACAGAATCCCAGGGGCAGCCTCATGAATCTTTTTTACCTGGTGCCAGGAACAAAGGAGAATGGGAGGTTAAAGTCAGCATTTGATTCTAAGGAGAGCTACAGCACCCTGCACATTAGGGATGCCCAGCTGGAGGACTCAGGCACTTACTTCTGTGCTGCTGAGCCTGGAGGCTATAAAGTGGTCTTTGGAAGTGGGACTCGATTGCTGGTAAGCCCTG	GGGGGGGGGGGGGGGGGGGGGGGGGGGGGGGGGGGGGGGGGGGGGGGGGGGGGGGGGGGGGGGGGGGGGGGGGGGGGGGGGGGGGGGGGGGGGGGGGGGGGGGGGGGGGGGGGGGGGGGGGGGGGGGGGGGGGGGGGGGGGGGGGGGGGGGGGGGGGGGGGGGGGGGGGGGGGGGGGGGGGGGGGGGGGGGGGGGGGGGGGGGGGGGGGGGGGGGGGGGGGGGGGGGGGGGGGGGGGGGGGGGGGGGGGGGGGGGGGGGGGGGGGGGGGGGGGGGGGGGGGGGGGGGGGGGGGGGGGGGGGGGGGGGGGGGGGGGGGGGGGGGGG	TRAV4D-3*00(1353),TRAV4N-3*00(1353),TRAV4-3*00(1255)		TRAJ12*00(270)	TRAC*00(144.3)	0|274|291|0|273|DG269|1353.0;0|274|291|0|273|DG269|1353.0;0|274|291|0|273|SA14GSA44GSC83TSC131GST149GSC188TSC221TDG269|1255.0		25|79|79|271|325||270.0		GGAGATAAGGTGAAGCAAAGTCCCTCAGCGCTGAGTCTCCAAGAGGGAACCAATTCTGCTCTGAGATGCAATTTTTCT	38	ATCGCTGCGACAACT	38	GTGCAGTGGTTCCTACAGAATCCCAGGGGCAGCCTCATGAATCTTTTTTAC	38	CTGGTGCCAGGAACA	38	AAGGAGAATGGGAGGTTAAAGTCAGCATTTGATTCTAAGGAGAGCTACAGCACCCTGCACATTAGGGATGCCCAGCTGGAGGACTCAGGCACTTACTTC	38	TGTGCTGCTGAGCCTGGAGGCTATAAAGTGGTCTTT	38	GGAAGTGGGACTCGATTGCTGGTAAGCCCTG	38	GDKVKQSPSALSLQEGTNSALRCNFS	IAATT	VQWFLQNPRGSLMNLFY	LVPGT	KENGRLKSAFDSKESYSTLHIRDAQLEDSGTYF	CAAEPGGYKVVF	GSGTRLLVSP_	::::0:78:93:144:159:258:3:273:::::271:-5:294:325::
163	65	0.000445935	GGACAGCAAGTGCAGCAGAGCCCCGCGTCCTTGGTTCTGCAGGAGGGGGAGAACGCAGAGCTGCAGTGTAACTTTTCCACATCTTTGAACAGTATGCAGTGGTTTTACCAACGTCCTGGGGGAAGTCTCGTCAGCCTGTTCTACAATCCTTCTGGGACAAAGCATAGTGGGAGACTGACATCCACTACAGTCATCAAAGAACGTCGCAGCTCTTTGCACATTTCCTCCTCCCAGACAACAGACTCAGGCACTTATCTCTGTGCTTTGGTCTCCTATAACAGAATCTTCTTTGGTGATGGGACGCAGCTGGTGGTGAAGCCCA	GGGGGGGGGGGGGGGGGGGGGGGGGGGGGGGGGGGGGGGGGGGGGGGGGGGGGGGGGGGGGGGGGGGGGGGGGGGGGGGGGGGGGGGGGGGGGGGGGGGGGGGGGGGGGGGGGGGGGGGGGGGGGGGGGGGGGGGGGGGGGGGGGGGGGGGGGGGGGGGGGGGGGGGGGGGGGGGGGGGGGGGGGGGGGGGGGGGGGGGGGGGGGGGGGGGGGGGGGGGGGGGGGGGGGGGGGGGGGGGGGGGGGGGGGGGGGGGGGGGGGGGGGGGGGGGGGGGGGGGGGGGGGGGGGGGGGGGGGGGGGGGGGGGGGGGGGGGGGGGGGG	TRAV13-1*00(1340),TRAV13D-1*00(1186)		TRAJ31*00(240)	TRAC*00(142.9)	0|268|291|0|268||1340.0;0|268|291|0|268|ST20CSA24GSA50GSG135CSG164TSA185TST194CSC203TST235CSC236ASA264T|1186.0		29|77|77|274|322||240.0		GGACAGCAAGTGCAGCAGAGCCCCGCGTCCTTGGTTCTGCAGGAGGGGGAGAACGCAGAGCTGCAGTGTAACTTTTCC	38	ACATCTTTGAACAGT	38	ATGCAGTGGTTTTACCAACGTCCTGGGGGAAGTCTCGTCAGCCTGTTCTAC	38	AATCCTTCTGGGACA	38	AAGCATAGTGGGAGACTGACATCCACTACAGTCATCAAAGAACGTCGCAGCTCTTTGCACATTTCCTCCTCCCAGACAACAGACTCAGGCACTTATCTC	38	TGTGCTTTGGTCTCCTATAACAGAATCTTCTTT	38	GGTGATGGGACGCAGCTGGTGGTGAAGCCCA	38	GQQVQQSPASLVLQEGENAELQCNFS	TSLNS	MQWFYQRPGGSLVSLFY	NPSGT	KHSGRLTSTTVIKERRSSLHISSSQTTDSGTYL	CALVSYNRIFF	GDGTQLVVKP_	::::0:78:93:144:159:258:-3:268:::::274:-9:291:322::
164	64	0.000439075	CAACAGAAGGTGCAGCAGAGCCCAGAATCCCTCATTGTTCCAGAGGGAGGCATGGCCTCTCTCAACTGCACTTCCAGTGATCGTAATGTTGACTACTTCTGGTGGTACAGACAGCACTCTGGGAAAAGCCCCAAGATGCTGATGTCTATCTTCTCCAATGGTGAAAAGGAAGAAGGCAGATTCACAGTTCACCTCAATAAAGCCAGCCTGCATACTTCCCTGCACATCAGAGACTCCCAGCCCAGTGACTCTGCTCTCTACCTCTGTGCAGCAAGCAGCGGGGCCATGGGCTACAAACTTACCTTCGGGACAGGAACAAGCTTGTTGGTTGATCCAA	GGGGGGGGGGGGGGGGGGGGGGGGGGGGGGGGGGGGGGGGGGGGGGGGGGGGGGGGGGGGGGGGGGGGGGGGGGGGGGGGGGGGGGGGGGGGGGGGGGGGGGGGGGGGGGGGGGGGGGGGGGGGGGGGGGGGGGGGGGGGGGGGGGGGGGGGGGGGGGGGGGGGGGGGGGGGGGGGGGGGGGGGGGGGGGGGGGGGGGGGGGGGGGGGGGGGGGGGGGGGGGGGGGGGGGGGGGGGGGGGGGGGGGGGGGGGGGGGGGGGGGGGGGGGGGGGGGGGGGGGGGGGGGGGGGGGGGGGGGGGGGGGGGGGGGGGGGGGGGGGGGGGGGGGGGGGGGGGG	TRAV7-2*00(1385),TRAV7D-2*00(1385)		TRAJ9*00(265)	TRAC*00(144.6)	0|277|297|0|277||1385.0;0|277|297|0|277||1385.0		25|78|78|284|337||265.0		CAACAGAAGGTGCAGCAGAGCCCAGAATCCCTCATTGTTCCAGAGGGAGGCATGGCCTCTCTCAACTGCACTTCCAGT	38	GATCGTAATGTTGACTAC	38	TTCTGGTGGTACAGACAGCACTCTGGGAAAAGCCCCAAGATGCTGATGTCT	38	ATCTTCTCCAATGGTGAA	38	AAGGAAGAAGGCAGATTCACAGTTCACCTCAATAAAGCCAGCCTGCATACTTCCCTGCACATCAGAGACTCCCAGCCCAGTGACTCTGCTCTCTACCTC	38	TGTGCAGCAAGCAGCGGGGCCATGGGCTACAAACTTACCTTC	38	GGGACAGGAACAAGCTTGTTGGTTGATCCAA	38	QQKVQQSPESLIVPEGGMASLNCTSS	DRNVDY	FWWYRQHSGKSPKMLMS	IFSNGE	KEEGRFTVHLNKASLHTSLHIRDSQPSDSALYL	CAASSGAMGYKLTF	GTGTSLLVDP_	::::0:78:96:147:165:264:0:277:::::284:-5:306:337::
165	64	0.000439075	ACCCAAATGTTGCATCAGAGTCCTCAGTCTCTGACAATCCAAGAAGGAGATGAAGTCACCATGAGCTGCAATTTATCAACATCTTTATATGCCTTACTCTGGTATAGGCAGGGGGATGATGGCAGCCTCGTCTCCTTGGTGACATTACAGAAAGGAGGAGATGAGAAAAGTAAGGACAAAATAACCGCTAATCTGGATAAGAAAATGCAACAAAGTTCCCTGTGGATCCAAGCCTCCCAGCCCAGCCACTCAGGCACTTACCTCTGTGGAGGGGCTGGAGCTAACACTGGAAAGCTCACGTTTGGACACGGCACCATCCTTAGGGTCCATCCAA	GGGGGGGGGGGGGGGGGGGGGGGGGGGGGGGGGGGGGGGGGGGGGGGGGGGGGGGGGGGGGGGGGGGGGGGGGGGGGGGGGGGGGGGGGGGGGGGGGGGGGGGGGGGGGGGGGGGGGGGGGGGGGGGGGGGGGGGGGGGGGGGGGGGGGGGGGGGGGGGGGGGGGGGGGGGGGGGGGGGGGGGGGGGGGGGGGGGGGGGGGGGGGGGGGGGGGGGGGGGGGGGGGGGGGGGGGGGGGGGGGGGGGGGGGGGGGGGGGGGGGGGGGGGGGGGGGGGGGGGGGGGGGGGGGGGGGGGGGGGGGGGGGGGGGGGGGGGGGGGGGGGGGGGGGGGGGG	TRDV1*00(1365)		TRAJ52*00(300)	TRAC*00(145.1)	0|273|297|0|273||1365.0		26|86|86|274|334||300.0		ACCCAAATGTTGCATCAGAGTCCTCAGTCTCTGACAATCCAAGAAGGAGATGAAGTCACCATGAGCTGCAATTTATCA	38	ACATCTTTATATGCC	38	TTACTCTGGTATAGGCAGGGGGATGATGGCAGCCTCGTCTCCTTGGTGACA	38	TTACAGAAA	38	GGAGGAGATGAGAAAAGTAAGGACAAAATAACCGCTAATCTGGATAAGAAAATGCAACAAAGTTCCCTGTGGATCCAAGCCTCCCAGCCCAGCCACTCAGGCACTTACCTC	38	TGTGGAGGGGCTGGAGCTAACACTGGAAAGCTCACGTTT	38	GGACACGGCACCATCCTTAGGGTCCATCCAA	38	TQMLHQSPQSLTIQEGDEVTMSCNLS	TSLYA	LLWYRQGDDGSLVSLVT	LQK	GGDEKSKDKITANLDKKMQQSSLWIQASQPSHSGTYL	CGGAGANTGKLTF	GHGTILRVHP_	::::0:78:93:144:153:264:-4:273:::::274:-6:303:334::
166	63	0.000432214	CAGCAGAAGGTGCAGCAGAGCCCAGAATCCCTCACTGTCTCAGAGGGAGCCATGGCCTCTCTCAACTGCACGTTCAGTGATGGTACTTCTAACAACTTCAGGTGGTACAGACAGCATTCTGCGAAAGGCCTTGAGGTGCTAGTGTCCATCTTCTCTGATGGTGAAAAGGAAGAAGGCAGATTTACAGCTCACCTCAATAGAGCCAACTTGCATGTTTCCCTACACATCAGAGAACCACAACCCAGTGACTCTGCTGTCTACCTCTGTGCAGTGAGCCCAGCTAACACTGGAGCTAACACTGGAAAGCTCACGTTTGGACACGGCACCATCCTTAGGGTCCATCCAA	GGGGGGGGGGGGGGGGGGGGGGGGGGGGGGGGGGGGGGGGGGGGGGGGGGGGGGGGGGGGGGGGGGGGGGGGGGGGGGGGGGGGGGGGGGGGGGGGGGGGGGGGGGGGGGGGGGGGGGGGGGGGGGGGGGGGGGGGGGGGGGGGGGGGGGGGGGGGGGGGGGGGGGGGGGGGGGGGGGGGGGGGGGGGGGGGGGGGGGGGGGGGGGGGGGGGGGGGGGGGGGGGGGGGGGGGGGGGGGGGGGGGGGGGGGGGGGGGGGGGGGGGGGGGGGGGGGGGGGGGGGGGGGGGGGGGGGGGGGGGGGGGGGGGGGGGGGGGGGGGGGGGGGGGGGGGGGGGGGGGGGGGGG	TRAV7-5*00(1380)		TRAJ52*00(340)	TRAC*00(146)	0|276|297|0|276||1380.0		18|86|86|278|346||340.0		CAGCAGAAGGTGCAGCAGAGCCCAGAATCCCTCACTGTCTCAGAGGGAGCCATGGCCTCTCTCAACTGCACGTTCAGT	38	GATGGTACTTCTAACAAC	38	TTCAGGTGGTACAGACAGCATTCTGCGAAAGGCCTTGAGGTGCTAGTGTCC	38	ATCTTCTCTGATGGTGAA	38	AAGGAAGAAGGCAGATTTACAGCTCACCTCAATAGAGCCAACTTGCATGTTTCCCTACACATCAGAGAACCACAACCCAGTGACTCTGCTGTCTACCTC	38	TGTGCAGTGAGCCCAGCTAACACTGGAGCTAACACTGGAAAGCTCACGTTT	38	GGACACGGCACCATCCTTAGGGTCCATCCAA	38	QQKVQQSPESLTVSEGAMASLNCTFS	DGTSNN	FRWYRQHSAKGLEVLVS	IFSDGE	KEEGRFTAHLNRANLHVSLHIREPQPSDSAVYL	CAVSPANTGANTGKLTF	GHGTILRVHP_	::::0:78:96:147:165:264:-1:276:::::278:2:315:346::
167	63	0.000432214	GGAGATTCCGTGACTCAAACAGAAGGCCCAGTGACCGTCTCAGAAAGCGAGTCCCTGATAATAAATTGCACGTATTCAGCCACAAGCATAGCTTACCCTAATCTTTTCTGGTATGTTCGATATCCTGGAGAAGGTCTACAACTCCTCCTGAAAGTCATTACGGCTGGCCAGAAGGGAAGCAGCAGAGGGTTTGAAGCCACATACAATAAAGAAACCACCTCCTTCCACTTGCAGAAAGCCTCAGTGCAAGAGTCAGACTCGGCTGTGTACTACTGTGCTCTGGGTGAGACGGGTTACCAGAACTTCTATTTTGGGAAAGGAACAAGTTTGACTGTCATTCCAA	GGGGGGGGGGGGGGGGGGGGGGGGGGGGGGGGGGGGGGGGGGGGGGGGGGGGGGGGGGGGGGGGGGGGGGGGGGGGGGGGGGGGGGGGGGGGGGGGGGGGGGGGGGGGGGGGGGGGGGGGGGGGGGGGGGGGGGGGGGGGGGGGGGGGGGGGGGGGGGGGGGGGGGGGGGGGGGGGGGGGGGGGGGGGGGGGGGGGGGGGGGGGGGGGGGGGGGGGGGGGGGGGGGGGGGGGGGGGGGGGGGGGGGGGGGGGGGGGGGGGGGGGGGGGGGGGGGGGGGGGGGGGGGGGGGGGGGGGGGGGGGGGGGGGGGGGGGGGGGGGGGGGGGGGGGGGGGGGGGGGGGG	TRAV6-6*00(1435),TRAV6D-6*00(1435),TRAV6N-6*00(1337)		TRAJ49*00(275)	TRAC*00(143.3)	0|287|307|0|287||1435.0;0|287|307|0|287||1435.0;0|287|307|0|287|SA28CST35CSA48GSG91CSG213ASC275TSA282G|1337.0		24|79|79|288|343||275.0		GGAGATTCCGTGACTCAAACAGAAGGCCCAGTGACCGTCTCAGAAAGCGAGTCCCTGATAATAAATTGCACGTATTCA	38	GCCACAAGCATAGCTTACCCTAAT	38	CTTTTCTGGTATGTTCGATATCCTGGAGAAGGTCTACAACTCCTCCTGAAA	38	GTCATTACGGCTGGCCAGAAG	38	GGAAGCAGCAGAGGGTTTGAAGCCACATACAATAAAGAAACCACCTCCTTCCACTTGCAGAAAGCCTCAGTGCAAGAGTCAGACTCGGCTGTGTACTAC	38	TGTGCTCTGGGTGAGACGGGTTACCAGAACTTCTATTTT	38	GGGAAAGGAACAAGTTTGACTGTCATTCCAA	38	GDSVTQTEGPVTVSESESLIINCTYS	ATSIAYPN	LFWYVRYPGEGLQLLLK	VITAGQK	GSSRGFEATYNKETTSFHLQKASVQESDSAVYY	CALGETGYQNFYF	GKGTSLTVIP_	::::0:78:102:153:174:273:0:287:::::288:-4:312:343::
168	63	0.000432214	GGAGACTCAGTGACTCAGACAGAAGGCCCAGTGACACTGTCTGAAGGGACTTCTCTGACTGTGAACTGTTCCTATGAAACCAAACAGTACCCAACCCTGTTCTGGTATGTGCAGTATCCCGGAGAAGGTCCACAGCTCCTCTTTAAAGTCCCAAAGGCCAACGAGAAGGGAAGCAACAGAGGTTTTGAAGCTACATACAATAAAGAAGCCACCTCCTTCCACTTGCAGAAAGCCTCAGTGCAAGAGTCAGACTCGGCTGTGTACTACTGTGCTCTGAGTGATACTAACAGTGCAGGGAACAAGCTAACTTTTGGAATCGGAACCAGGGTGCTGGTCAGGCCAG	GGGGGGGGGGGGGGGGGGGGGGGGGGGGGGGGGGGGGGGGGGGGGGGGGGGGGGGGGGGGGGGGGGGGGGGGGGGGGGGGGGGGGGGGGGGGGGGGGGGGGGGGGGGGGGGGGGGGGGGGGGGGGGGGGGGGGGGGGGGGGGGGGGGGGGGGGGGGGGGGGGGGGGGGGGGGGGGGGGGGGGGGGGGGGGGGGGGGGGGGGGGGGGGGGGGGGGGGGGGGGGGGGGGGGGGGGGGGGGGGGGGGGGGGGGGGGGGGGGGGGGGGGGGGGGGGGGGGGGGGGGGGGGGGGGGGGGGGGGGGGGGGGGGGGGGGGGGGGGGGGGGGGGGGGGGGGGGGGGGGGGG	TRAV6-5*00(1413),TRAV6N-5*00(1396)		TRAJ17*00(305)	TRAC*00(143.8)	0|286|301|0|285|DC282|1413.0;0|282|301|0|282|SG276A|1396.0		15|83|83|276|343|SC18GDG21|309.0		GGAGACTCAGTGACTCAGACAGAAGGCCCAGTGACACTGTCTGAAGGGACTTCTCTGACTGTGAACTGTTCCTATGAA	38	ACCAAACAGTACCCAACC	38	CTGTTCTGGTATGTGCAGTATCCCGGAGAAGGTCCACAGCTCCTCTTTAAA	38	GTCCCAAAGGCCAACGAGAAG	38	GGAAGCAACAGAGGTTTTGAAGCTACATACAATAAAGAAGCCACCTCCTTCCACTTGCAGAAAGCCTCAGTGCAAGAGTCAGACTCGGCTGTGTACTAC	38	TGTGCTCTGAGTGATACTAACAGTGCAGGGAACAAGCTAACTTTT	38	GGAATCGGAACCAGGGTGCTGGTCAGGCCAG	38	GDSVTQTEGPVTLSEGTSLTVNCSYE	TKQYPT	LFWYVQYPGEGPQLLFK	VPKANEK	GSNRGFEATYNKEATSFHLQKASVQESDSAVYY	CALSDTNSAGNKLTF	GIGTRVLVRP_	::::0:78:96:147:168:267:5:285:::::276:5:312:343::
169	63	0.000432214	GGAGATCAGGTGGAGCAGAGTCCTTCAGCCCTGAGCCTCCACGAGGGAACCGGTTCTGCTCTGAGATGCAATTTTACGACCACCATGAGGGCTGTGCAGTGGTTCCAACAGAATTCCAGGGGCAGCCTCATCAATCTGTTCTACTTGGCTTCAGGAACAAAGGAGAATGGGAGGTTAAAGTCAACATTCAATTCTAAGGAGAGCTACAGCACCCTGCACATCAGGGATGCCCAGCTGGAGGACTCAGGCACTTACTTCTGTGCTGCCCACACTGGAGCTAACACTGGAAAGCTCACGTTTGGACACGGCACCATCCTTAGGGTCCATCCAA	GGGGGGGGGGGGGGGGGGGGGGGGGGGGGGGGGGGGGGGGGGGGGGGGGGGGGGGGGGGGGGGGGGGGGGGGGGGGGGGGGGGGGGGGGGGGGGGGGGGGGGGGGGGGGGGGGGGGGGGGGGGGGGGGGGGGGGGGGGGGGGGGGGGGGGGGGGGGGGGGGGGGGGGGGGGGGGGGGGGGGGGGGGGGGGGGGGGGGGGGGGGGGGGGGGGGGGGGGGGGGGGGGGGGGGGGGGGGGGGGGGGGGGGGGGGGGGGGGGGGGGGGGGGGGGGGGGGGGGGGGGGGGGGGGGGGGGGGGGGGGGGGGGGGGGGGGGGGGGGGGGGGGGGGGGG	TRAV4-4-DV10*00(1330),TRAV4D-4*00(1218),TRAV4N-4*00(1218)		TRAJ52*00(315)	TRAC*00(144.7)	0|266|291|0|266||1330.0;0|266|291|0|266|ST77GSG106ASA108CSC174TSG183AST188CSG189ASC201A|1218.0;0|266|291|0|266|ST77GSG106ASA108CSC174TSG183AST188CSG189ASC201A|1218.0		23|86|86|268|331||315.0		GGAGATCAGGTGGAGCAGAGTCCTTCAGCCCTGAGCCTCCACGAGGGAACCGGTTCTGCTCTGAGATGCAATTTTACG	38	ACCACCATGAGGGCT	38	GTGCAGTGGTTCCAACAGAATTCCAGGGGCAGCCTCATCAATCTGTTCTAC	38	TTGGCTTCAGGAACA	38	AAGGAGAATGGGAGGTTAAAGTCAACATTCAATTCTAAGGAGAGCTACAGCACCCTGCACATCAGGGATGCCCAGCTGGAGGACTCAGGCACTTACTTC	38	TGTGCTGCCCACACTGGAGCTAACACTGGAAAGCTCACGTTT	38	GGACACGGCACCATCCTTAGGGTCCATCCAA	38	GDQVEQSPSALSLHEGTGSALRCNFT	TTMRA	VQWFQQNSRGSLINLFY	LASGT	KENGRLKSTFNSKESYSTLHIRDAQLEDSGTYF	CAAHTGANTGKLTF	GHGTILRVHP_	::::0:78:93:144:159:258:-5:266:::::268:-3:300:331::
170	62	0.000425354	CAGCAGAAGGTGCAGCAGAGCCCAGAATCCCTCACTGTCTCAGAGGGAGCCATGGCCTCTCTCAACTGCACTTTCAGTGATCGTTCTTCTGACAACTTCAGGTGGTACAGACAGCATTCTGGGAAAGGCCTTGAGGTGCTGGTGTCCATCTTCTCTGATGGTGAAAAGGAAGAAGGCAGTTTTACAGCTCACCTCAATAGAGCCAGCCTGCATGTTTTCCTACACATCAGAGAGCCGCAACCCAGTGACTCTGCTCTCTACCTCTGTGCAGTGAGCATGAGGCAGGGAGGCAGAGCTCTGATATTTGGAACAGGAACCACGGTATCAGTCAGCCCCA	GGGGGGGGGGGGGGGGGGGGGGGGGGGGGGGGGGGGGGGGGGGGGGGGGGGGGGGGGGGGGGGGGGGGGGGGGGGGGGGGGGGGGGGGGGGGGGGGGGGGGGGGGGGGGGGGGGGGGGGGGGGGGGGGGGGGGGGGGGGGGGGGGGGGGGGGGGGGGGGGGGGGGGGGGGGGGGGGGGGGGGGGGGGGGGGGGGGGGGGGGGGGGGGGGGGGGGGGGGGGGGGGGGGGGGGGGGGGGGGGGGGGGGGGGGGGGGGGGGGGGGGGGGGGGGGGGGGGGGGGGGGGGGGGGGGGGGGGGGGGGGGGGGGGGGGGGGGGGGGGGGGGGGGGGGGGGGGGG	TRAV7D-5*00(1395),TRAV7N-5*00(1395)		TRAJ15*00(275)	TRAC*00(146.5)	0|279|297|0|279||1395.0;0|279|297|0|279||1395.0		25|80|80|282|337||275.0		CAGCAGAAGGTGCAGCAGAGCCCAGAATCCCTCACTGTCTCAGAGGGAGCCATGGCCTCTCTCAACTGCACTTTCAGT	38	GATCGTTCTTCTGACAAC	38	TTCAGGTGGTACAGACAGCATTCTGGGAAAGGCCTTGAGGTGCTGGTGTCC	38	ATCTTCTCTGATGGTGAA	38	AAGGAAGAAGGCAGTTTTACAGCTCACCTCAATAGAGCCAGCCTGCATGTTTTCCTACACATCAGAGAGCCGCAACCCAGTGACTCTGCTCTCTACCTC	38	TGTGCAGTGAGCATGAGGCAGGGAGGCAGAGCTCTGATATTT	38	GGAACAGGAACCACGGTATCAGTCAGCCCCA	38	QQKVQQSPESLTVSEGAMASLNCTFS	DRSSDN	FRWYRQHSGKGLEVLVS	IFSDGE	KEEGSFTAHLNRASLHVFLHIREPQPSDSALYL	CAVSMRQGGRALIF	GTGTTVSVSP_	::::0:78:96:147:165:264:2:279:::::282:-5:306:337::
171	62	0.000425354	CAGCAGCAGGTGAGACAAAGTCCCCAATCTCTGACAGTCTGGGAAGGAGAGACCGCAATTCTGAACTGCAGTTATGAGGACAGCACTTTTAACTACTTCCCATGGTACCAGCAGTTCCCTGGGGAAGGCCCTGCACTCCTGATATCCATACGTTCAGTGTCCGATAAAAAGGAAGATGGACGATTCACAATCTTCTTCAATAAAAGGGAGAAAAAGCTCTCCTTGCACATCACAGACTCTCAGCCTGGAGACTCAGCTACCTACTTCTGTGCAGCAAGTGAATGGGGGACTTACCAGAGGTTTGGAACTGGGACAAAACTCCAAGTCGTTCCAA	GGGGGGGGGGGGGGGGGGGGGGGGGGGGGGGGGGGGGGGGGGGGGGGGGGGGGGGGGGGGGGGGGGGGGGGGGGGGGGGGGGGGGGGGGGGGGGGGGGGGGGGGGGGGGGGGGGGGGGGGGGGGGGGGGGGGGGGGGGGGGGGGGGGGGGGGGGGGGGGGGGGGGGGGGGGGGGGGGGGGGGGGGGGGGGGGGGGGGGGGGGGGGGGGGGGGGGGGGGGGGGGGGGGGGGGGGGGGGGGGGGGGGGGGGGGGGGGGGGGGGGGGGGGGGGGGGGGGGGGGGGGGGGGGGGGGGGGGGGGGGGGGGGGGGGGGGGGGGGGGGGGGGGGGGGGGGG	TRAV14D-1*00(1400),TRAV14N-1*00(1400),TRAV14-3*00(1274),TRAV14D-2*00(1274),TRAV14N-2*00(1274)		TRAJ13*00(245)	TRAC*00(143.3)	0|280|300|0|280||1400.0;0|280|300|0|280||1400.0;0|280|300|0|280|SA62GSA78GST83CSG84ASG90AST134ASG144TSC257TST260C|1274.0;0|280|300|0|280|SA53CSG90AST108CSG109ASA120GSA126GSG144TSC153TSA162G|1274.0;0|280|300|0|280|SA53CSG90AST108CSG109ASA120GSA126GSG144TSC153TSA162G|1274.0		28|77|77|285|334||245.0		CAGCAGCAGGTGAGACAAAGTCCCCAATCTCTGACAGTCTGGGAAGGAGAGACCGCAATTCTGAACTGCAGTTATGAG	38	GACAGCACTTTTAACTAC	38	TTCCCATGGTACCAGCAGTTCCCTGGGGAAGGCCCTGCACTCCTGATATCC	38	ATACGTTCAGTGTCCGATAAA	38	AAGGAAGATGGACGATTCACAATCTTCTTCAATAAAAGGGAGAAAAAGCTCTCCTTGCACATCACAGACTCTCAGCCTGGAGACTCAGCTACCTACTTC	38	TGTGCAGCAAGTGAATGGGGGACTTACCAGAGGTTT	38	GGAACTGGGACAAAACTCCAAGTCGTTCCAA	38	QQQVRQSPQSLTVWEGETAILNCSYE	DSTFNY	FPWYQQFPGEGPALLIS	IRSVSDK	KEDGRFTIFFNKREKKLSLHITDSQPGDSATYF	CAASEWGTYQRF	GTGTKLQVVP_	::::0:78:96:147:168:267:0:280:::::285:-8:303:334::
172	61	0.000418493	GGACAGCAAGTGCAGCAGAGCCCCGCGTCCTTGGTTCTGCAGGAGGGGGAGAACGCAGAGCTGCAGTGTAACTTTTCCACATCTTTGAACAGTATGCAGTGGTTTTACCAACGTCCTGGGGGAAGTCTCGTCAGCCTGTTCTACAATCCTTCTGGGACAAAGCATAGTGGGAGACTGACATCCACTACAGTCATCAAAGAACGTCGCAGCTCTTTGCACATTTCCTCCTCCCAGACAACAGACTCAGGCACTTATCTCTGTGCTTTGGAACGTAATGCAGGTGCCAAGCTCACATTCGGAGGGGGAACAAGGTTAACGGTCAGACCCG	GGGGGGGGGGGGGGGGGGGGGGGGGGGGGGGGGGGGGGGGGGGGGGGGGGGGGGGGGGGGGGGGGGGGGGGGGGGGGGGGGGGGGGGGGGGGGGGGGGGGGGGGGGGGGGGGGGGGGGGGGGGGGGGGGGGGGGGGGGGGGGGGGGGGGGGGGGGGGGGGGGGGGGGGGGGGGGGGGGGGGGGGGGGGGGGGGGGGGGGGGGGGGGGGGGGGGGGGGGGGGGGGGGGGGGGGGGGGGGGGGGGGGGGGGGGGGGGGGGGGGGGGGGGGGGGGGGGGGGGGGGGGGGGGGGGGGGGGGGGGGGGGGGGGGGGGGGGGGGGGGGGGGGGG	TRAV13-1*00(1365)		TRAJ39*00(280)	TRAC*00(141.3)	0|273|291|0|273||1365.0		27|83|83|272|328||280.0		GGACAGCAAGTGCAGCAGAGCCCCGCGTCCTTGGTTCTGCAGGAGGGGGAGAACGCAGAGCTGCAGTGTAACTTTTCC	38	ACATCTTTGAACAGT	38	ATGCAGTGGTTTTACCAACGTCCTGGGGGAAGTCTCGTCAGCCTGTTCTAC	38	AATCCTTCTGGGACA	38	AAGCATAGTGGGAGACTGACATCCACTACAGTCATCAAAGAACGTCGCAGCTCTTTGCACATTTCCTCCTCCCAGACAACAGACTCAGGCACTTATCTC	38	TGTGCTTTGGAACGTAATGCAGGTGCCAAGCTCACATTC	38	GGAGGGGGAACAAGGTTAACGGTCAGACCCG	38	GQQVQQSPASLVLQEGENAELQCNFS	TSLNS	MQWFYQRPGGSLVSLFY	NPSGT	KHSGRLTSTTVIKERRSSLHISSSQTTDSGTYL	CALERNAGAKLTF	GGGTRLTVRP_	::::0:78:93:144:159:258:2:273:::::272:-7:297:328::
173	60	0.000411633	CAGGAGAAGGTACAGCAGAGCCCAGAATCCCTCATTGTCCCAGAGGGAGCCATGTCCTCCCTCAACTGCACTTTCAGCAACAGTGCTTCTCAGTCCATCTGGTGGTACCAACAGCATCCTGGGAAAGGCCCCGAAGCACTAATATCCATATTCTCTAATGGCAACAAGAAAGAAGGCAGATTGACAGTTTACCTCAATAGAGCCAGCCTGCATGTTTCCCTGCACATCAGAGACTCCCAGCCCAGTGACTCTGCCGTCTACCTCTGTGCAGTGTGGTTGAATAGCAATAACAGAATCTTCTTTGGTGATGGGACGCAGCTGGTGGTGAAGCCCA	GGGGGGGGGGGGGGGGGGGGGGGGGGGGGGGGGGGGGGGGGGGGGGGGGGGGGGGGGGGGGGGGGGGGGGGGGGGGGGGGGGGGGGGGGGGGGGGGGGGGGGGGGGGGGGGGGGGGGGGGGGGGGGGGGGGGGGGGGGGGGGGGGGGGGGGGGGGGGGGGGGGGGGGGGGGGGGGGGGGGGGGGGGGGGGGGGGGGGGGGGGGGGGGGGGGGGGGGGGGGGGGGGGGGGGGGGGGGGGGGGGGGGGGGGGGGGGGGGGGGGGGGGGGGGGGGGGGGGGGGGGGGGGGGGGGGGGGGGGGGGGGGGGGGGGGGGGGGGGGGGGGGGGGGGGGGGG	TRAV7N-6*00(1365),TRAV7-6*00(1239)		TRAJ31*00(280)	TRAC*00(143.5)	0|273|297|0|273||1365.0;0|273|297|0|273|SG54TST55CSG70CSG78ASA132GSC149ASA229GSC251TST254C|1239.0		21|77|77|278|334||280.0		CAGGAGAAGGTACAGCAGAGCCCAGAATCCCTCATTGTCCCAGAGGGAGCCATGTCCTCCCTCAACTGCACTTTCAGC	38	AACAGTGCTTCTCAGTCC	38	ATCTGGTGGTACCAACAGCATCCTGGGAAAGGCCCCGAAGCACTAATATCC	38	ATATTCTCTAATGGCAAC	38	AAGAAAGAAGGCAGATTGACAGTTTACCTCAATAGAGCCAGCCTGCATGTTTCCCTGCACATCAGAGACTCCCAGCCCAGTGACTCTGCCGTCTACCTC	38	TGTGCAGTGTGGTTGAATAGCAATAACAGAATCTTCTTT	38	GGTGATGGGACGCAGCTGGTGGTGAAGCCCA	38	QEKVQQSPESLIVPEGAMSSLNCTFS	NSASQS	IWWYQQHPGKGPEALIS	IFSNGN	KKEGRLTVYLNRASLHVSLHIRDSQPSDSAVYL	CAVWLNSNNRIFF	GDGTQLVVKP_	::::0:78:96:147:165:264:-4:273:::::278:-1:303:334::
174	60	0.000411633	GGACAGCAAGTGCAGCAGAGCCCCGCGTCCTTGGTTCTGCAGGAGGGGGAGAACGCAGAGCTGCAGTGTAACTTTTCCTCCACAGCAACCCAGCTGCAGTGGTTTTACCAAAGTCCTGGGGGAAGCCTCGTCAGCCTGTTGTCCAATCCTTCTGGGACAAAGCACACTGGAAGACTGACATCCACCACAGTCACTAAGGAACGTCGCAGCTCTTTGCACATTTCCTCCTCCCAGACAACAGACTCAGGCACTTATCTCTGTGCTATAGATCGAAATTCTGGGACTTACCAGAGGTTTGGAACTGGGACAAAACTCCAAGTCGTTCCAA	GGGGGGGGGGGGGGGGGGGGGGGGGGGGGGGGGGGGGGGGGGGGGGGGGGGGGGGGGGGGGGGGGGGGGGGGGGGGGGGGGGGGGGGGGGGGGGGGGGGGGGGGGGGGGGGGGGGGGGGGGGGGGGGGGGGGGGGGGGGGGGGGGGGGGGGGGGGGGGGGGGGGGGGGGGGGGGGGGGGGGGGGGGGGGGGGGGGGGGGGGGGGGGGGGGGGGGGGGGGGGGGGGGGGGGGGGGGGGGGGGGGGGGGGGGGGGGGGGGGGGGGGGGGGGGGGGGGGGGGGGGGGGGGGGGGGGGGGGGGGGGGGGGGGGGGGGGGGGGGGGGGGGGGG	TRAV13D-2*00(1365),TRAV13N-2*00(1365),TRAV13-2*00(1225),TRAV13D-4*00(1219),TRAV13-4-DV7*00(1206)		TRAJ13*00(280)	TRAC*00(142.7)	0|273|291|0|273||1365.0;0|273|291|0|273||1365.0;0|273|291|0|273|ST20CSA26GSG91ASC111ASA112GSA125CSC140GSA142CSC197GST255C|1225.0;0|269|292|0|269|ST20CST23CSA26GSG91ASC111ASA142CSA197GST255CSG266A|1219.0;0|272|291|0|272|ST20CST23CSA26GSG91ASC111ASA197GSG207AST235CSC236ASG266ASA269T|1206.0		21|77|77|272|328||280.0		GGACAGCAAGTGCAGCAGAGCCCCGCGTCCTTGGTTCTGCAGGAGGGGGAGAACGCAGAGCTGCAGTGTAACTTTTCC	38	TCCACAGCAACCCAG	38	CTGCAGTGGTTTTACCAAAGTCCTGGGGGAAGCCTCGTCAGCCTGTTGTCC	38	AATCCTTCTGGGACA	38	AAGCACACTGGAAGACTGACATCCACCACAGTCACTAAGGAACGTCGCAGCTCTTTGCACATTTCCTCCTCCCAGACAACAGACTCAGGCACTTATCTC	38	TGTGCTATAGATCGAAATTCTGGGACTTACCAGAGGTTT	38	GGAACTGGGACAAAACTCCAAGTCGTTCCAA	38	GQQVQQSPASLVLQEGENAELQCNFS	STATQ	LQWFYQSPGGSLVSLLS	NPSGT	KHTGRLTSTTVTKERRSSLHISSSQTTDSGTYL	CAIDRNSGTYQRF	GTGTKLQVVP_	::::0:78:93:144:159:258:2:273:::::272:-1:297:328::
175	59	0.000404772	CAGCAGAAGGTGCAGCAGAGCCCAGAATCCCTCACTGTCTCAGAGGGAGCCATGGCCTCTCTCAACTGCACGTTCAGTGATGGTACTTCTAACAACTTCAGGTGGTACAGACAGCATTCTGCGAAAGGCCTTGAGGTGCTAGTGTCCATCTTCTCTGATGGTGAAAAGGAAGAAGGCAGATTTACAGCTCACCTCAATAGAGCCAACTTGCATGTTTCCCTACACATCAGAGAACCACAACCCAGTGACTCTGCTGTCTACCTCTGTGCAGTGAGCTCTCTACCAGGCACTGGGAGTAACAGGCTCACTTTTGGGAAAGGCACCAAATTCTCACTCATCCCGA	GGGGGGGGGGGGGGGGGGGGGGGGGGGGGGGGGGGGGGGGGGGGGGGGGGGGGGGGGGGGGGGGGGGGGGGGGGGGGGGGGGGGGGGGGGGGGGGGGGGGGGGGGGGGGGGGGGGGGGGGGGGGGGGGGGGGGGGGGGGGGGGGGGGGGGGGGGGGGGGGGGGGGGGGGGGGGGGGGGGGGGGGGGGGGGGGGGGGGGGGGGGGGGGGGGGGGGGGGGGGGGGGGGGGGGGGGGGGGGGGGGGGGGGGGGGGGGGGGGGGGGGGGGGGGGGGGGGGGGGGGGGGGGGGGGGGGGGGGGGGGGGGGGGGGGGGGGGGGGGGGGGGGGGGGGGGGGGGGGGGGGG	TRAV7-5*00(1380)		TRAJ28*00(325)	TRAC*00(141.7)	0|276|297|0|276||1380.0		20|85|85|278|343||325.0		CAGCAGAAGGTGCAGCAGAGCCCAGAATCCCTCACTGTCTCAGAGGGAGCCATGGCCTCTCTCAACTGCACGTTCAGT	38	GATGGTACTTCTAACAAC	38	TTCAGGTGGTACAGACAGCATTCTGCGAAAGGCCTTGAGGTGCTAGTGTCC	38	ATCTTCTCTGATGGTGAA	38	AAGGAAGAAGGCAGATTTACAGCTCACCTCAATAGAGCCAACTTGCATGTTTCCCTACACATCAGAGAACCACAACCCAGTGACTCTGCTGTCTACCTC	38	TGTGCAGTGAGCTCTCTACCAGGCACTGGGAGTAACAGGCTCACTTTT	38	GGGAAAGGCACCAAATTCTCACTCATCCCGA	38	QQKVQQSPESLTVSEGAMASLNCTFS	DGTSNN	FRWYRQHSAKGLEVLVS	IFSDGE	KEEGRFTAHLNRANLHVSLHIREPQPSDSAVYL	CAVSSLPGTGSNRLTF	GKGTKFSLIP_	::::0:78:96:147:165:264:-1:276:::::278:0:312:343::
176	59	0.000404772	GGAGACTCAGTGACTCAGACGGAAGGTCAAGTGGCCCTCTCAGAAGAGGACTTTCTTACGATACACTGCAACTACTCAGCCTCAGGGTACCCAACCCTGTTCTGGTATGTGCAGTATCCCGGAGAAGGGCCACAGCTCCTCTTTAGAGCCTCAAGGGACAAAGAGAAAGGAAGCAGCAGAGGTTTTGAAGCTACATATGATAAAGGGACCACCTCCTTCCACTTGCGGAAAGCTTCAGTGCAAGAGTCAGACTCGGCTGTGTACTACTGTGCTCTGAGGACCGTCAATAACAACAATGCCCCACGATTTGGAGCGGGAACCAAATTATCAGTAAAACCAA	GGGGGGGGGGGGGGGGGGGGGGGGGGGGGGGGGGGGGGGGGGGGGGGGGGGGGGGGGGGGGGGGGGGGGGGGGGGGGGGGGGGGGGGGGGGGGGGGGGGGGGGGGGGGGGGGGGGGGGGGGGGGGGGGGGGGGGGGGGGGGGGGGGGGGGGGGGGGGGGGGGGGGGGGGGGGGGGGGGGGGGGGGGGGGGGGGGGGGGGGGGGGGGGGGGGGGGGGGGGGGGGGGGGGGGGGGGGGGGGGGGGGGGGGGGGGGGGGGGGGGGGGGGGGGGGGGGGGGGGGGGGGGGGGGGGGGGGGGGGGGGGGGGGGGGGGGGGGGGGGGGGGGGGGGGGGGGGGGGGG	TRAV6-7-DV9*00(1390),TRAV6D-7*00(1310),TRAV6N-7*00(1310)		TRAJ43*00(280)	TRAC*00(139.6)	0|278|301|0|278||1390.0;0|276|301|0|276|SG93AST95CST128GST135CSC233T|1310.0;0|276|301|0|276|SG93AST95CST128GST135CSC233T|1310.0		21|77|77|284|340||280.0		GGAGACTCAGTGACTCAGACGGAAGGTCAAGTGGCCCTCTCAGAAGAGGACTTTCTTACGATACACTGCAACTACTCA	38	GCCTCAGGGTACCCAACC	38	CTGTTCTGGTATGTGCAGTATCCCGGAGAAGGGCCACAGCTCCTCTTTAGA	38	GCCTCAAGGGACAAAGAGAAA	38	GGAAGCAGCAGAGGTTTTGAAGCTACATATGATAAAGGGACCACCTCCTTCCACTTGCGGAAAGCTTCAGTGCAAGAGTCAGACTCGGCTGTGTACTAC	38	TGTGCTCTGAGGACCGTCAATAACAACAATGCCCCACGATTT	38	GGAGCGGGAACCAAATTATCAGTAAAACCAA	38	GDSVTQTEGQVALSEEDFLTIHCNYS	ASGYPT	LFWYVQYPGEGPQLLFR	ASRDKEK	GSSRGFEATYDKGTTSFHLRKASVQESDSAVYY	CALRTVNNNNAPRF	GAGTKLSVKP_	::::0:78:96:147:168:267:-3:278:::::284:-1:309:340::
177	59	0.000404772	CAGCAGAAGGTGCAGCAGAGCCCAGAATCCCTCACTGTCTCAGAGGGAGCCATGGCCTCTCTCAACTGCACTTTCAGTGATCGTTCTTCTGACAACTTCAGGTGGTACAGACAGCATTCTGGGAAAGGCCTTGAGGTGCTGGTGTCCATCTTCTCTGATGGTGAAAAGGAAGAAGGCAGTTTTACAGCTCACCTCAATAGAGCCAGCCTGCATGTTTTCCTACACATCAGAGAGCCGCAACCCAGTGACTCTGCTCTCTACCTCTGTGCAGTGAGGGGGATGTCTAATTACAACGTGCTTTACTTCGGATCTGGCACCAAACTCACTGTAGAGCCAA	GGGGGGGGGGGGGGGGGGGGGGGGGGGGGGGGGGGGGGGGGGGGGGGGGGGGGGGGGGGGGGGGGGGGGGGGGGGGGGGGGGGGGGGGGGGGGGGGGGGGGGGGGGGGGGGGGGGGGGGGGGGGGGGGGGGGGGGGGGGGGGGGGGGGGGGGGGGGGGGGGGGGGGGGGGGGGGGGGGGGGGGGGGGGGGGGGGGGGGGGGGGGGGGGGGGGGGGGGGGGGGGGGGGGGGGGGGGGGGGGGGGGGGGGGGGGGGGGGGGGGGGGGGGGGGGGGGGGGGGGGGGGGGGGGGGGGGGGGGGGGGGGGGGGGGGGGGGGGGGGGGGGGGGGGGGGGGGGG	TRAV7D-5*00(1375),TRAV7N-5*00(1375)		TRAJ21*00(290)	TRAC*00(146.5)	0|275|297|0|275||1375.0;0|275|297|0|275||1375.0		19|77|77|279|337||290.0		CAGCAGAAGGTGCAGCAGAGCCCAGAATCCCTCACTGTCTCAGAGGGAGCCATGGCCTCTCTCAACTGCACTTTCAGT	38	GATCGTTCTTCTGACAAC	38	TTCAGGTGGTACAGACAGCATTCTGGGAAAGGCCTTGAGGTGCTGGTGTCC	38	ATCTTCTCTGATGGTGAA	38	AAGGAAGAAGGCAGTTTTACAGCTCACCTCAATAGAGCCAGCCTGCATGTTTTCCTACACATCAGAGAGCCGCAACCCAGTGACTCTGCTCTCTACCTC	38	TGTGCAGTGAGGGGGATGTCTAATTACAACGTGCTTTACTTC	38	GGATCTGGCACCAAACTCACTGTAGAGCCAA	38	QQKVQQSPESLTVSEGAMASLNCTFS	DRSSDN	FRWYRQHSGKGLEVLVS	IFSDGE	KEEGSFTAHLNRASLHVFLHIREPQPSDSALYL	CAVRGMSNYNVLYF	GSGTKLTVEP_	::::0:78:96:147:165:264:-2:275:::::279:1:306:337::
178	59	0.000404772	CAGGAGAAGGTACAGCAGAGCCCAGAATCCCTCATTGTCCCAGAGGGAGCCATGGTCTCCCTCAACTGCAGTTTCAGCGACAGTGCTTCTCAGTCCATCTGGTGGTACCAACAGCATCCTGGGAAAGGCCCCAAAGCACTAATATCCATCTTCTCTAATGGCAACAAGAAAGAAGGCAGATTGACAGTTTACCTCAATAGAGCCAGCCTGCATGTTTCCCTGCACATCAAAGACTCCCAGCCCAGTGACTCCGCTGTCTACCTCTGTGCAGTGAGCATGGGAGGAAACTACAAATACGTCTTTGGAGCAGGTACCAGACTGAAGGTTATAGCAC	GGGGGGGGGGGGGGGGGGGGGGGGGGGGGGGGGGGGGGGGGGGGGGGGGGGGGGGGGGGGGGGGGGGGGGGGGGGGGGGGGGGGGGGGGGGGGGGGGGGGGGGGGGGGGGGGGGGGGGGGGGGGGGGGGGGGGGGGGGGGGGGGGGGGGGGGGGGGGGGGGGGGGGGGGGGGGGGGGGGGGGGGGGGGGGGGGGGGGGGGGGGGGGGGGGGGGGGGGGGGGGGGGGGGGGGGGGGGGGGGGGGGGGGGGGGGGGGGGGGGGGGGGGGGGGGGGGGGGGGGGGGGGGGGGGGGGGGGGGGGGGGGGGGGGGGGGGGGGGGGGGGGGGGGGGGGGG	TRAV7-6*00(1395),TRAV7N-6*00(1269)		TRAJ40*00(265)	TRAC*00(142.8)	0|279|297|0|279||1395.0;0|279|297|0|279|ST54GSC55TSC70GSA78GSG132ASA149CSG229AST251CSC254T|1269.0		28|81|81|281|334||265.0		CAGGAGAAGGTACAGCAGAGCCCAGAATCCCTCATTGTCCCAGAGGGAGCCATGGTCTCCCTCAACTGCAGTTTCAGC	38	GACAGTGCTTCTCAGTCC	38	ATCTGGTGGTACCAACAGCATCCTGGGAAAGGCCCCAAAGCACTAATATCC	38	ATCTTCTCTAATGGCAAC	38	AAGAAAGAAGGCAGATTGACAGTTTACCTCAATAGAGCCAGCCTGCATGTTTCCCTGCACATCAAAGACTCCCAGCCCAGTGACTCCGCTGTCTACCTC	38	TGTGCAGTGAGCATGGGAGGAAACTACAAATACGTCTTT	38	GGAGCAGGTACCAGACTGAAGGTTATAGCAC	38	QEKVQQSPESLIVPEGAMVSLNCSFS	DSASQS	IWWYQQHPGKGPKALIS	IFSNGN	KKEGRLTVYLNRASLHVSLHIKDSQPSDSAVYL	CAVSMGGNYKYVF	GAGTRLKVIA_	::::0:78:96:147:165:264:2:279:::::281:-8:303:334::
179	59	0.000404772	CAGCAGAAGGTGCAGCAGAGCCCAGAATCCCTCACTGTCTCAGAGGGAGCCATGGCCTCTCTCAACTGCACGTTCAGTGATGGTACTTCTAACAACTTCAGGTGGTACAGACAGCATTCTGCGAAAGGCCTTGAGGTGCTAGTGTCCATCTTCTCTGATGGTGAAAAGGAAGAAGGCAGATTTACAGCTCACCTCAATAGAGCCAACTTGCATGTTTCCCTACACATCAGAGAACCACAACCCAGTGACTCTGCTGTCTACCTCTGTGCAGTGAGCAATTCTGGGACTTACCAGAGGTTTGGAACTGGGACAAAACTCCAAGTCGTTCCAA	GGGGGGGGGGGGGGGGGGGGGGGGGGGGGGGGGGGGGGGGGGGGGGGGGGGGGGGGGGGGGGGGGGGGGGGGGGGGGGGGGGGGGGGGGGGGGGGGGGGGGGGGGGGGGGGGGGGGGGGGGGGGGGGGGGGGGGGGGGGGGGGGGGGGGGGGGGGGGGGGGGGGGGGGGGGGGGGGGGGGGGGGGGGGGGGGGGGGGGGGGGGGGGGGGGGGGGGGGGGGGGGGGGGGGGGGGGGGGGGGGGGGGGGGGGGGGGGGGGGGGGGGGGGGGGGGGGGGGGGGGGGGGGGGGGGGGGGGGGGGGGGGGGGGGGGGGGGGGGGGGGGGGGGGGGG	TRAV7-5*00(1385)		TRAJ13*00(275)	TRAC*00(146.1)	0|277|297|0|277||1385.0		22|77|77|276|331||275.0		CAGCAGAAGGTGCAGCAGAGCCCAGAATCCCTCACTGTCTCAGAGGGAGCCATGGCCTCTCTCAACTGCACGTTCAGT	38	GATGGTACTTCTAACAAC	38	TTCAGGTGGTACAGACAGCATTCTGCGAAAGGCCTTGAGGTGCTAGTGTCC	38	ATCTTCTCTGATGGTGAA	38	AAGGAAGAAGGCAGATTTACAGCTCACCTCAATAGAGCCAACTTGCATGTTTCCCTACACATCAGAGAACCACAACCCAGTGACTCTGCTGTCTACCTC	38	TGTGCAGTGAGCAATTCTGGGACTTACCAGAGGTTT	38	GGAACTGGGACAAAACTCCAAGTCGTTCCAA	38	QQKVQQSPESLTVSEGAMASLNCTFS	DGTSNN	FRWYRQHSAKGLEVLVS	IFSDGE	KEEGRFTAHLNRANLHVSLHIREPQPSDSAVYL	CAVSNSGTYQRF	GTGTKLQVVP_	::::0:78:96:147:165:264:0:277:::::276:-2:300:331::
180	59	0.000404772	CAGCAGAAGGTGCAGCAGAGCCCAGAATCCCTCACTGTCTCAGAGGGAGCCATGGCCTCTCTCAACTGCACGTTCAGTGATGGTACTTCTAACAACTTCAGGTGGTACAGACAGCATTCTGCGAAAGGCCTTGAGGTGCTAGTGTCCATCTTCTCTGATGGTGAAAAGGAAGAAGGCAGATTTACAGCTCACCTCAATAGAGCCAACTTGCATGTTTCCCTACACATCAGAGAACCACAACCCAGTGACTCTGCTGTCTACCTCTGTGCAGTGAATCCCAATACCAACAAAGTCGTCTTTGGAACAGGGACCAGATTACAAGTATTACCAA	GGGGGGGGGGGGGGGGGGGGGGGGGGGGGGGGGGGGGGGGGGGGGGGGGGGGGGGGGGGGGGGGGGGGGGGGGGGGGGGGGGGGGGGGGGGGGGGGGGGGGGGGGGGGGGGGGGGGGGGGGGGGGGGGGGGGGGGGGGGGGGGGGGGGGGGGGGGGGGGGGGGGGGGGGGGGGGGGGGGGGGGGGGGGGGGGGGGGGGGGGGGGGGGGGGGGGGGGGGGGGGGGGGGGGGGGGGGGGGGGGGGGGGGGGGGGGGGGGGGGGGGGGGGGGGGGGGGGGGGGGGGGGGGGGGGGGGGGGGGGGGGGGGGGGGGGGGGGGGGGGGGGGGGGGGG	TRAV7-5*00(1370)		TRAJ34*00(270)	TRAC*00(145.2)	0|274|297|0|274||1370.0		24|78|78|277|331||270.0		CAGCAGAAGGTGCAGCAGAGCCCAGAATCCCTCACTGTCTCAGAGGGAGCCATGGCCTCTCTCAACTGCACGTTCAGT	38	GATGGTACTTCTAACAAC	38	TTCAGGTGGTACAGACAGCATTCTGCGAAAGGCCTTGAGGTGCTAGTGTCC	38	ATCTTCTCTGATGGTGAA	38	AAGGAAGAAGGCAGATTTACAGCTCACCTCAATAGAGCCAACTTGCATGTTTCCCTACACATCAGAGAACCACAACCCAGTGACTCTGCTGTCTACCTC	38	TGTGCAGTGAATCCCAATACCAACAAAGTCGTCTTT	38	GGAACAGGGACCAGATTACAAGTATTACCAA	38	QQKVQQSPESLTVSEGAMASLNCTFS	DGTSNN	FRWYRQHSAKGLEVLVS	IFSDGE	KEEGRFTAHLNRANLHVSLHIREPQPSDSAVYL	CAVNPNTNKVVF	GTGTRLQVLP_	::::0:78:96:147:165:264:-3:274:::::277:-4:300:331::
181	59	0.000404772	CAGCAGAAGGTGCAGCAGAGCCCAGAATCCCTCACTGTCTCAGAGGGAGCCATGGCCTCTCTCAACTGCACGTTCAGTGATGGTACTTCTAACAACTTCAGGTGGTACAGACAGCATTCTGCGAAAGGCCTTGAGGTGCTAGTGTCCATCTTCTCTGATGGTGAAAAGGAAGAAGGCAGATTTACAGCTCACCTCAATAGAGCCAACTTGCATGTTTCCCTACACATCAGAGAACCACAACCCAGTGACTCTGCTGTCTACCTCTGTGCAGGGGCAAATTCTGGGACTTACCAGAGGTTTGGAACTGGGACAAAACTCCAAGTCGTTCCAA	GGGGGGGGGGGGGGGGGGGGGGGGGGGGGGGGGGGGGGGGGGGGGGGGGGGGGGGGGGGGGGGGGGGGGGGGGGGGGGGGGGGGGGGGGGGGGGGGGGGGGGGGGGGGGGGGGGGGGGGGGGGGGGGGGGGGGGGGGGGGGGGGGGGGGGGGGGGGGGGGGGGGGGGGGGGGGGGGGGGGGGGGGGGGGGGGGGGGGGGGGGGGGGGGGGGGGGGGGGGGGGGGGGGGGGGGGGGGGGGGGGGGGGGGGGGGGGGGGGGGGGGGGGGGGGGGGGGGGGGGGGGGGGGGGGGGGGGGGGGGGGGGGGGGGGGGGGGGGGGGGGGGGGGGGGG	TRAV7-5*00(1355)		TRAJ13*00(290)	TRAC*00(144.3)	0|271|297|0|271||1355.0		19|77|77|273|331||290.0		CAGCAGAAGGTGCAGCAGAGCCCAGAATCCCTCACTGTCTCAGAGGGAGCCATGGCCTCTCTCAACTGCACGTTCAGT	38	GATGGTACTTCTAACAAC	38	TTCAGGTGGTACAGACAGCATTCTGCGAAAGGCCTTGAGGTGCTAGTGTCC	38	ATCTTCTCTGATGGTGAA	38	AAGGAAGAAGGCAGATTTACAGCTCACCTCAATAGAGCCAACTTGCATGTTTCCCTACACATCAGAGAACCACAACCCAGTGACTCTGCTGTCTACCTC	38	TGTGCAGGGGCAAATTCTGGGACTTACCAGAGGTTT	38	GGAACTGGGACAAAACTCCAAGTCGTTCCAA	38	QQKVQQSPESLTVSEGAMASLNCTFS	DGTSNN	FRWYRQHSAKGLEVLVS	IFSDGE	KEEGRFTAHLNRANLHVSLHIREPQPSDSAVYL	CAGANSGTYQRF	GTGTKLQVVP_	::::0:78:96:147:165:264:-6:271:::::273:1:300:331::
182	59	0.000404772	GGAGATCAGGTGGAGCAGAGTCCTTCAGCCCTGAGCCTCCACGAGGGAACCGGTTCTGCTCTGAGATGCAATTTTACTACCACCATGAGGGCTGTGCAGTGGTTCCGAAAGAATTCCAGGGGCAGCCTCATCAATCTGTTCTACTTGGCTTCAGGAACAAAGGAGAATGGGAGGCTAAAGTCAGCATTTGATTCTAAGGAGCGCTACAGCACCCTGCACATCAGGGATGCCCAGCTGGAGGACTCAGGCACTTACTTCTGTGCTGCTGAGGCCGGCAACATGGGCTACAAACTTACCTTCGGGACAGGAACAAGCTTGTTGGTTGATCCAA	GGGGGGGGGGGGGGGGGGGGGGGGGGGGGGGGGGGGGGGGGGGGGGGGGGGGGGGGGGGGGGGGGGGGGGGGGGGGGGGGGGGGGGGGGGGGGGGGGGGGGGGGGGGGGGGGGGGGGGGGGGGGGGGGGGGGGGGGGGGGGGGGGGGGGGGGGGGGGGGGGGGGGGGGGGGGGGGGGGGGGGGGGGGGGGGGGGGGGGGGGGGGGGGGGGGGGGGGGGGGGGGGGGGGGGGGGGGGGGGGGGGGGGGGGGGGGGGGGGGGGGGGGGGGGGGGGGGGGGGGGGGGGGGGGGGGGGGGGGGGGGGGGGGGGGGGGGGGGGGGGGGGGGGGGGG	TRAV4D-4*00(1365),TRAV4N-4*00(1365),TRAV4-4-DV10*00(1253)		TRAJ9*00(285)	TRAC*00(145.1)	0|273|291|0|273||1365.0;0|273|291|0|273||1365.0;0|273|291|0|273|SG77TSA106GSC108AST174CSA183GSC188TSA189GSA201C|1253.0		21|78|78|274|331||285.0		GGAGATCAGGTGGAGCAGAGTCCTTCAGCCCTGAGCCTCCACGAGGGAACCGGTTCTGCTCTGAGATGCAATTTTACT	38	ACCACCATGAGGGCT	38	GTGCAGTGGTTCCGAAAGAATTCCAGGGGCAGCCTCATCAATCTGTTCTAC	38	TTGGCTTCAGGAACA	38	AAGGAGAATGGGAGGCTAAAGTCAGCATTTGATTCTAAGGAGCGCTACAGCACCCTGCACATCAGGGATGCCCAGCTGGAGGACTCAGGCACTTACTTC	38	TGTGCTGCTGAGGCCGGCAACATGGGCTACAAACTTACCTTC	38	GGGACAGGAACAAGCTTGTTGGTTGATCCAA	38	GDQVEQSPSALSLHEGTGSALRCNFT	TTMRA	VQWFRKNSRGSLINLFY	LASGT	KENGRLKSAFDSKERYSTLHIRDAQLEDSGTYF	CAAEAGNMGYKLTF	GTGTSLLVDP_	::::0:78:93:144:159:258:2:273:::::274:-1:300:331::
183	58	0.000397912	GCCCAGAAGGTAACACAGACTCAGACTTCAATTTCTGTGGTGGAGAAGACAACGGTGACAATGGACTGTGTGTATGAAACCCGGGACAGTTCTTACTTCTTATTCTGGTACAAGCAAACAGCAAGTGGGGAAATAGTTTTCCTTATTCGTCAGGACTCTTACAAAAAGGAAAATGCAACAGTGGGTCATTATTCTCTGAACTTTCAGAAGCCAAAAAGTTCCATCGGACTCATCATCACCGCCACACAGATTGAGGACTCAGCAGTATATTTCTGTGCTATGAGAGAGGGGGGGTCTAATTACAACGTGCTTTACTTCGGATCTGGCACCAAACTCACTGTAGAGCCAA	GGGGGGGGGGGGGGGGGGGGGGGGGGGGGGGGGGGGGGGGGGGGGGGGGGGGGGGGGGGGGGGGGGGGGGGGGGGGGGGGGGGGGGGGGGGGGGGGGGGGGGGGGGGGGGGGGGGGGGGGGGGGGGGGGGGGGGGGGGGGGGGGGGGGGGGGGGGGGGGGGGGGGGGGGGGGGGGGGGGGGGGGGGGGGGGGGGGGGGGGGGGGGGGGGGGGGGGGGGGGGGGGGGGGGGGGGGGGGGGGGGGGGGGGGGGGGGGGGGGGGGGGGGGGGGGGGGGGGGGGGGGGGGGGGGGGGGGGGGGGGGGGGGGGGGGGGGGGGGGGGGGGGGGGGGGGGGGGGGGGGGGGGGGGG	TRAV16D-DV11*00(1408),TRAV16N*00(1394)		TRAJ21*00(280)	TRAC*00(146.5)	0|290|310|0|290|SA39GSA82GSG260A|1408.0;0|290|310|0|290|SA39GSA181TSA182GST239C|1394.0		21|77|77|293|349||280.0		GCCCAGAAGGTAACACAGACTCAGACTTCAATTTCTGTGGTGGAGAAGACAACGGTGACAATGGACTGTGTGTATGAA	38	ACCCGGGACAGTTCTTACTTC	38	TTATTCTGGTACAAGCAAACAGCAAGTGGGGAAATAGTTTTCCTTATTCGT	38	CAGGACTCTTACAAAAAGGAAAAT	38	GCAACAGTGGGTCATTATTCTCTGAACTTTCAGAAGCCAAAAAGTTCCATCGGACTCATCATCACCGCCACACAGATTGAGGACTCAGCAGTATATTTC	38	TGTGCTATGAGAGAGGGGGGGTCTAATTACAACGTGCTTTACTTC	38	GGATCTGGCACCAAACTCACTGTAGAGCCAA	38	AQKVTQTQTSISVVEKTTVTMDCVYE	TRDSSYF	LFWYKQTASGEIVFLIR	QDSYKKEN	ATVGHYSLNFQKPKSSIGLIITATQIEDSAVYF	CAMREGGSNYNVLYF	GSGTKLTVEP_	::::0:78:99:150:174:273:0:290:::::293:-1:318:349::
184	58	0.000397912	CAGCAGAAGGTGCAGCAGAGCCCAGAATCCCTCACTGTCTCAGAGGGAGCCATGGCCTCTCTCAACTGCACGTTCAGTGATGGTACTTCTAACAACTTCAGGTGGTACAGACAGCATTCTGCGAAAGGCCTTGAGGTGCTAGTGTCCATCTTCTCTGATGGTGAAAAGGAAGAAGGCAGATTTACAGCTCACCTCAATAGAGCCAACTTGCATGTTTCCCTACACATCAGAGAACCACAACCCAGTGACTCTGCTGTCTACCTCTGTGCAGTGAGGACAAATGCTTACAAAGTCATCTTTGGAAAAGGGACACATCTTCATGTTCTCCCTA	GGGGGGGGGGGGGGGGGGGGGGGGGGGGGGGGGGGGGGGGGGGGGGGGGGGGGGGGGGGGGGGGGGGGGGGGGGGGGGGGGGGGGGGGGGGGGGGGGGGGGGGGGGGGGGGGGGGGGGGGGGGGGGGGGGGGGGGGGGGGGGGGGGGGGGGGGGGGGGGGGGGGGGGGGGGGGGGGGGGGGGGGGGGGGGGGGGGGGGGGGGGGGGGGGGGGGGGGGGGGGGGGGGGGGGGGGGGGGGGGGGGGGGGGGGGGGGGGGGGGGGGGGGGGGGGGGGGGGGGGGGGGGGGGGGGGGGGGGGGGGGGGGGGGGGGGGGGGGGGGGGGGGGGGGGG	TRAV7-5*00(1375)		TRAJ30*00(275)	TRAC*00(143.9)	0|275|297|0|275||1375.0		24|79|79|276|331||275.0		CAGCAGAAGGTGCAGCAGAGCCCAGAATCCCTCACTGTCTCAGAGGGAGCCATGGCCTCTCTCAACTGCACGTTCAGT	38	GATGGTACTTCTAACAAC	38	TTCAGGTGGTACAGACAGCATTCTGCGAAAGGCCTTGAGGTGCTAGTGTCC	38	ATCTTCTCTGATGGTGAA	38	AAGGAAGAAGGCAGATTTACAGCTCACCTCAATAGAGCCAACTTGCATGTTTCCCTACACATCAGAGAACCACAACCCAGTGACTCTGCTGTCTACCTC	38	TGTGCAGTGAGGACAAATGCTTACAAAGTCATCTTT	38	GGAAAAGGGACACATCTTCATGTTCTCCCTA	38	QQKVQQSPESLTVSEGAMASLNCTFS	DGTSNN	FRWYRQHSAKGLEVLVS	IFSDGE	KEEGRFTAHLNRANLHVSLHIREPQPSDSAVYL	CAVRTNAYKVIF	GKGTHLHVLP_	::::0:78:96:147:165:264:-2:275:::::276:-4:300:331::
185	58	0.000397912	GGAGATCAGGTGGAGCAGAGTCCTTCAGCCCTGAGCCTCCACGAGGGAACCGGTTCTGCTCTGAGATGCAATTTTACTACCACCATGAGGGCTGTGCAGTGGTTCCGAAAGAATTCCAGGGGCAGCCTCATCAATCTGTTCTACTTGGCTTCAGGAACAAAGGAGAATGGGAGGCTAAAGTCAGCATTTGATTCTAAGGAGCGCTACAGCACCCTGCACATCAGGGATGCCCAGCTGGAGGACTCAGGCACTTACTTCTGTGCTGTAACCTCAGGAGGAAACTACAAACCTACGTTTGGGAAAGGGACCAGCCTCGTGGTTCATCCAT	GGGGGGGGGGGGGGGGGGGGGGGGGGGGGGGGGGGGGGGGGGGGGGGGGGGGGGGGGGGGGGGGGGGGGGGGGGGGGGGGGGGGGGGGGGGGGGGGGGGGGGGGGGGGGGGGGGGGGGGGGGGGGGGGGGGGGGGGGGGGGGGGGGGGGGGGGGGGGGGGGGGGGGGGGGGGGGGGGGGGGGGGGGGGGGGGGGGGGGGGGGGGGGGGGGGGGGGGGGGGGGGGGGGGGGGGGGGGGGGGGGGGGGGGGGGGGGGGGGGGGGGGGGGGGGGGGGGGGGGGGGGGGGGGGGGGGGGGGGGGGGGGGGGGGGGGGGGGGGGGGGGGGGGG	TRAV4D-4*00(1325),TRAV4N-4*00(1325),TRAV4-4-DV10*00(1213)		TRAJ6*00(315)	TRAC*00(142.3)	0|265|291|0|265||1325.0;0|265|291|0|265||1325.0;0|265|291|0|265|SG77TSA106GSC108AST174CSA183GSC188TSA189GSA201C|1213.0		19|82|82|265|328||315.0		GGAGATCAGGTGGAGCAGAGTCCTTCAGCCCTGAGCCTCCACGAGGGAACCGGTTCTGCTCTGAGATGCAATTTTACT	38	ACCACCATGAGGGCT	38	GTGCAGTGGTTCCGAAAGAATTCCAGGGGCAGCCTCATCAATCTGTTCTAC	38	TTGGCTTCAGGAACA	38	AAGGAGAATGGGAGGCTAAAGTCAGCATTTGATTCTAAGGAGCGCTACAGCACCCTGCACATCAGGGATGCCCAGCTGGAGGACTCAGGCACTTACTTC	38	TGTGCTGTAACCTCAGGAGGAAACTACAAACCTACGTTT	38	GGGAAAGGGACCAGCCTCGTGGTTCATCCAT	38	GDQVEQSPSALSLHEGTGSALRCNFT	TTMRA	VQWFRKNSRGSLINLFY	LASGT	KENGRLKSAFDSKERYSTLHIRDAQLEDSGTYF	CAVTSGGNYKPTF	GKGTSLVVHP_	::::0:78:93:144:159:258:-6:265:::::265:1:297:328::
186	58	0.000397912	GGAGATAAGGTGAAGCAAAGTCCCTCAGCGCTGAGTCTCCAAGAGGGAACCAATTCTGCTCTGAGATGCAATTTTTCTATCGCTGCGACAACTGTGCAGTGGTTCCTACAGAATCCCAGGGGCAGCCTCATGAATCTTTTTTACCTGGTGCCAGGAACAAAGGAGAATGGGAGGTTAAAGTCAGCATTTGATTCTAAGGAGAGCTACAGCACCCTGCACATTAGGGATGCCCAGCTGGAGGACTCAGGCACTTACTTCTGTGCTGCTGAATCTTCTGGCAGCTGGCAACTCATCTTTGGATCTGGAACCCAACTGACAGTTATGCCTG	GGGGGGGGGGGGGGGGGGGGGGGGGGGGGGGGGGGGGGGGGGGGGGGGGGGGGGGGGGGGGGGGGGGGGGGGGGGGGGGGGGGGGGGGGGGGGGGGGGGGGGGGGGGGGGGGGGGGGGGGGGGGGGGGGGGGGGGGGGGGGGGGGGGGGGGGGGGGGGGGGGGGGGGGGGGGGGGGGGGGGGGGGGGGGGGGGGGGGGGGGGGGGGGGGGGGGGGGGGGGGGGGGGGGGGGGGGGGGGGGGGGGGGGGGGGGGGGGGGGGGGGGGGGGGGGGGGGGGGGGGGGGGGGGGGGGGGGGGGGGGGGGGGGGGGGGGGGGGGGGGGGGGGGG	TRAV4D-3*00(1345),TRAV4N-3*00(1345),TRAV4-3*00(1247)		TRAJ22*00(296)	TRAC*00(147.1)	0|269|291|0|269||1345.0;0|269|291|0|269||1345.0;0|269|291|0|269|SA14GSA44GSC83TSC131GST149GSC188TSC221T|1247.0		18|80|80|266|328|SC20A|296.0		GGAGATAAGGTGAAGCAAAGTCCCTCAGCGCTGAGTCTCCAAGAGGGAACCAATTCTGCTCTGAGATGCAATTTTTCT	38	ATCGCTGCGACAACT	38	GTGCAGTGGTTCCTACAGAATCCCAGGGGCAGCCTCATGAATCTTTTTTAC	38	CTGGTGCCAGGAACA	38	AAGGAGAATGGGAGGTTAAAGTCAGCATTTGATTCTAAGGAGAGCTACAGCACCCTGCACATTAGGGATGCCCAGCTGGAGGACTCAGGCACTTACTTC	38	TGTGCTGCTGAATCTTCTGGCAGCTGGCAACTCATCTTT	38	GGATCTGGAACCCAACTGACAGTTATGCCTG	38	GDKVKQSPSALSLQEGTNSALRCNFS	IAATT	VQWFLQNPRGSLMNLFY	LVPGT	KENGRLKSAFDSKESYSTLHIRDAQLEDSGTYF	CAAESSGSWQLIF	GSGTQLTVMP_	::::0:78:93:144:159:258:-2:269:::::266:2:297:328::
187	58	0.000397912	GGAGATCAGGTGGAGCAGAGTCCTTCAGCCCTGAGCCTCCACGAGGGAACCGGTTCTGCTCTGAGATGCAATTTTACGACCACCATGAGGGCTGTGCAGTGGTTCCAACAGAATTCCAGGGGCAGCCTCATCAATCTGTTCTACTTGGCTTCAGGAACAAAGGAGAATGGGAGGTTAAAGTCAACATTCAATTCTAAGGAGAGCTACAGCACCCTGCACATCAGGGATGCCCAGCTGGAGGACTCAGGCACTTACTTCTGTGCTGCTGCTGGAGGCAATAATAAGCTGACTTTTGGTCAAGGAACCGTTCTGAGTGTTATACCAG	GGGGGGGGGGGGGGGGGGGGGGGGGGGGGGGGGGGGGGGGGGGGGGGGGGGGGGGGGGGGGGGGGGGGGGGGGGGGGGGGGGGGGGGGGGGGGGGGGGGGGGGGGGGGGGGGGGGGGGGGGGGGGGGGGGGGGGGGGGGGGGGGGGGGGGGGGGGGGGGGGGGGGGGGGGGGGGGGGGGGGGGGGGGGGGGGGGGGGGGGGGGGGGGGGGGGGGGGGGGGGGGGGGGGGGGGGGGGGGGGGGGGGGGGGGGGGGGGGGGGGGGGGGGGGGGGGGGGGGGGGGGGGGGGGGGGGGGGGGGGGGGGGGGGGGGGGGGGGGGGGGGGG	TRAV4-4-DV10*00(1340),TRAV4D-4*00(1228),TRAV4N-4*00(1228)		TRAJ56*00(286)	TRAC*00(143.9)	0|268|291|0|268||1340.0;0|268|291|0|268|ST77GSG106ASA108CSC174TSG183AST188CSG189ASC201A|1228.0;0|268|291|0|268|ST77GSG106ASA108CSC174TSG183AST188CSG189ASC201A|1228.0		22|83|83|264|325|SA25G|291.0		GGAGATCAGGTGGAGCAGAGTCCTTCAGCCCTGAGCCTCCACGAGGGAACCGGTTCTGCTCTGAGATGCAATTTTACG	38	ACCACCATGAGGGCT	38	GTGCAGTGGTTCCAACAGAATTCCAGGGGCAGCCTCATCAATCTGTTCTAC	38	TTGGCTTCAGGAACA	38	AAGGAGAATGGGAGGTTAAAGTCAACATTCAATTCTAAGGAGAGCTACAGCACCCTGCACATCAGGGATGCCCAGCTGGAGGACTCAGGCACTTACTTC	38	TGTGCTGCTGCTGGAGGCAATAATAAGCTGACTTTT	38	GGTCAAGGAACCGTTCTGAGTGTTATACCAG	38	GDQVEQSPSALSLHEGTGSALRCNFT	TTMRA	VQWFQQNSRGSLINLFY	LASGT	KENGRLKSTFNSKESYSTLHIRDAQLEDSGTYF	CAAAGGNNKLTF	GQGTVLSVIP_	::::0:78:93:144:159:258:-3:268:::::264:-2:294:325::
188	58	0.000397912	GGACAGCAAGTGCAGCAGAGTCCCGCATCCTTGGTTCTGCAGGAGGGGGAGAACGCAGAGCTGCAGTGTAACTTTTCCTCCACAGCAACCCGGCTGCAGTGGTTTTACCAACATCCTGGGGGAAGACTCGTCAGCCTGTTCTACAATCCTTCTGGGACAAAGCACACTGGAAGACTGACATCCACCACAGTCACTAACGAACGTCGCAGCTCTTTGCACATTTCCTCCTCCCAGACAACAGACTCAGGCACTTATTTCTGTGCTATAGATAGCAACTATCAGTTGATCTGGGGCTCTGGGACCAAGCTAATTATAAAGCCAG	GGGGGGGGGGGGGGGGGGGGGGGGGGGGGGGGGGGGGGGGGGGGGGGGGGGGGGGGGGGGGGGGGGGGGGGGGGGGGGGGGGGGGGGGGGGGGGGGGGGGGGGGGGGGGGGGGGGGGGGGGGGGGGGGGGGGGGGGGGGGGGGGGGGGGGGGGGGGGGGGGGGGGGGGGGGGGGGGGGGGGGGGGGGGGGGGGGGGGGGGGGGGGGGGGGGGGGGGGGGGGGGGGGGGGGGGGGGGGGGGGGGGGGGGGGGGGGGGGGGGGGGGGGGGGGGGGGGGGGGGGGGGGGGGGGGGGGGGGGGGGGGGGGGGGGGGGGGGGGGGGG	TRAV13-2*00(1350),TRAV13D-4*00(1261),TRAV13D-2*00(1210),TRAV13N-2*00(1210),TRAV13-4-DV7*00(1191)		TRAJ33*00(275)	TRAC*00(142.9)	0|270|291|0|270||1350.0;0|269|292|0|269|ST23CSG112ASC125ASG140CSA197CSG266A|1261.0;0|270|291|0|270|SC20TSG26ASA91GSA111CSG112ASC125ASG140CSC142ASG197CSC255T|1210.0;0|270|291|0|270|SC20TSG26ASA91GSA111CSG112ASC125ASG140CSC142ASG197CSC255T|1210.0;0|269|291|0|269|ST23CSG112ASC125ASG140CSC142ASA197CSG207AST235CSC236ASC255TSG266A|1191.0		19|77|77|264|322|SG21A|276.0		GGACAGCAAGTGCAGCAGAGTCCCGCATCCTTGGTTCTGCAGGAGGGGGAGAACGCAGAGCTGCAGTGTAACTTTTCC	38	TCCACAGCAACCCGG	38	CTGCAGTGGTTTTACCAACATCCTGGGGGAAGACTCGTCAGCCTGTTCTAC	38	AATCCTTCTGGGACA	38	AAGCACACTGGAAGACTGACATCCACCACAGTCACTAACGAACGTCGCAGCTCTTTGCACATTTCCTCCTCCCAGACAACAGACTCAGGCACTTATTTC	38	TGTGCTATAGATAGCAACTATCAGTTGATCTGG	38	GGCTCTGGGACCAAGCTAATTATAAAGCCAG	38	GQQVQQSPASLVLQEGENAELQCNFS	STATR	LQWFYQHPGGRLVSLFY	NPSGT	KHTGRLTSTTVTNERRSSLHISSSQTTDSGTYF	CAIDSNYQLIW	GSGTKLIIKP_	::::0:78:93:144:159:258:-1:270:::::264:1:291:322::
189	57	0.000391051	CAGCAGAAGGTGCAGCAGAGCCCAGAATCCCTCACTGTCTCAGAGGGAGCCATGGCCTCTCTCAACTGCACGTTCAGTGATGGTACTTCTAACAACTTCAGGTGGTACAGACAGCATTCTGCGAAAGGCCTTGAGGTGCTAGTGTCCATCTTCTCTGATGGTGAAAAGGAAGAAGGCAGATTTACAGCTCACCTCAATAGAGCCAACTTGCATGTTTCCCTACACATCAGAGAACCACAACCCAGTGACTCTGCTGTCTACCTCTGTGCAGTGAGCCCCATAACAGGCAATACCGGAAAACTCATCTTTGGACTGGGGACAACTTTACAAGTGCAACCAG	GGGGGGGGGGGGGGGGGGGGGGGGGGGGGGGGGGGGGGGGGGGGGGGGGGGGGGGGGGGGGGGGGGGGGGGGGGGGGGGGGGGGGGGGGGGGGGGGGGGGGGGGGGGGGGGGGGGGGGGGGGGGGGGGGGGGGGGGGGGGGGGGGGGGGGGGGGGGGGGGGGGGGGGGGGGGGGGGGGGGGGGGGGGGGGGGGGGGGGGGGGGGGGGGGGGGGGGGGGGGGGGGGGGGGGGGGGGGGGGGGGGGGGGGGGGGGGGGGGGGGGGGGGGGGGGGGGGGGGGGGGGGGGGGGGGGGGGGGGGGGGGGGGGGGGGGGGGGGGGGGGGGGGGGGGGGGGGGGGGG	TRAV7-5*00(1380)		TRAJ37*00(305)	TRAC*00(141.1)	0|276|297|0|276||1380.0		19|80|80|279|340||305.0		CAGCAGAAGGTGCAGCAGAGCCCAGAATCCCTCACTGTCTCAGAGGGAGCCATGGCCTCTCTCAACTGCACGTTCAGT	38	GATGGTACTTCTAACAAC	38	TTCAGGTGGTACAGACAGCATTCTGCGAAAGGCCTTGAGGTGCTAGTGTCC	38	ATCTTCTCTGATGGTGAA	38	AAGGAAGAAGGCAGATTTACAGCTCACCTCAATAGAGCCAACTTGCATGTTTCCCTACACATCAGAGAACCACAACCCAGTGACTCTGCTGTCTACCTC	38	TGTGCAGTGAGCCCCATAACAGGCAATACCGGAAAACTCATCTTT	38	GGACTGGGGACAACTTTACAAGTGCAACCAG	38	QQKVQQSPESLTVSEGAMASLNCTFS	DGTSNN	FRWYRQHSAKGLEVLVS	IFSDGE	KEEGRFTAHLNRANLHVSLHIREPQPSDSAVYL	CAVSPITGNTGKLIF	GLGTTLQVQP_	::::0:78:96:147:165:264:-1:276:::::279:1:309:340::
190	57	0.000391051	CAGGAGAAGGTACAGCAGAGCCCAGAATCCCTCATTGTCCCAGAGGGAGCCATGGTCTCCCTCAACTGCAGTTTCAGCGACAGTGCTTCTCAGTCCATCTGGTGGTACCAACAGCATCCTGGGAAAGGCCCCAAAGCACTAATATCCATCTTCTCTAATGGCAACAAGAAAGAAGGCAGATTGACAGTTTACCTCAATAGAGCCAGCCTGCATGTTTCCCTGCACATCAAAGACTCCCAGCCCAGTGACTCCGCTGTCTACCTCTGTGCAGTGAGGGACAGTGGAGGCAGCAATTACAAACTGACATTTGGGAAAGGAACTCTCTTAACTGTGACTCCAA	GGGGGGGGGGGGGGGGGGGGGGGGGGGGGGGGGGGGGGGGGGGGGGGGGGGGGGGGGGGGGGGGGGGGGGGGGGGGGGGGGGGGGGGGGGGGGGGGGGGGGGGGGGGGGGGGGGGGGGGGGGGGGGGGGGGGGGGGGGGGGGGGGGGGGGGGGGGGGGGGGGGGGGGGGGGGGGGGGGGGGGGGGGGGGGGGGGGGGGGGGGGGGGGGGGGGGGGGGGGGGGGGGGGGGGGGGGGGGGGGGGGGGGGGGGGGGGGGGGGGGGGGGGGGGGGGGGGGGGGGGGGGGGGGGGGGGGGGGGGGGGGGGGGGGGGGGGGGGGGGGGGGGGGGGGGGGGGGGGGG	TRAV7-6*00(1375),TRAV7N-6*00(1249)		TRAJ53*00(316)	TRAC*00(142.5)	0|275|297|0|275||1375.0;0|275|297|0|275|ST54GSC55TSC70GSA78GSG132ASA149CSG229AST251CSC254T|1249.0		20|86|86|274|340|SA22G|316.0		CAGGAGAAGGTACAGCAGAGCCCAGAATCCCTCATTGTCCCAGAGGGAGCCATGGTCTCCCTCAACTGCAGTTTCAGC	38	GACAGTGCTTCTCAGTCC	38	ATCTGGTGGTACCAACAGCATCCTGGGAAAGGCCCCAAAGCACTAATATCC	38	ATCTTCTCTAATGGCAAC	38	AAGAAAGAAGGCAGATTGACAGTTTACCTCAATAGAGCCAGCCTGCATGTTTCCCTGCACATCAAAGACTCCCAGCCCAGTGACTCCGCTGTCTACCTC	38	TGTGCAGTGAGGGACAGTGGAGGCAGCAATTACAAACTGACATTT	38	GGGAAAGGAACTCTCTTAACTGTGACTCCAA	38	QEKVQQSPESLIVPEGAMVSLNCSFS	DSASQS	IWWYQQHPGKGPKALIS	IFSNGN	KKEGRLTVYLNRASLHVSLHIKDSQPSDSAVYL	CAVRDSGGSNYKLTF	GKGTLLTVTP_	::::0:78:96:147:165:264:-2:275:::::274:0:309:340::
191	57	0.000391051	CAGCAGCAGGTGAGACAAAGTCCCCAATCTCTGACAGTCTGGGAAGGAGAGACAGCAATTCTGAACTGCAGTTATGAGGACAGCACTTTTGACTACTTCCCATGGTACCATCAGTTCCCTGGGGAAAGCCCTGCACTCCTGATAGCCATACGTCCAGTGTCCAATAAAAAGGAAGATGGACGATTCACAATCTTCTTCAATAAAAGGGAGAAAAAGTTCTCCTTGCACATCGCAGACTCTCAGCCTGGAGACTCAGCCACCTACTTCTGTGCAGCAAGTGGGAATGCAGGTGCCAAGCTCACATTCGGAGGGGGAACAAGGTTAACGGTCAGACCCG	GGGGGGGGGGGGGGGGGGGGGGGGGGGGGGGGGGGGGGGGGGGGGGGGGGGGGGGGGGGGGGGGGGGGGGGGGGGGGGGGGGGGGGGGGGGGGGGGGGGGGGGGGGGGGGGGGGGGGGGGGGGGGGGGGGGGGGGGGGGGGGGGGGGGGGGGGGGGGGGGGGGGGGGGGGGGGGGGGGGGGGGGGGGGGGGGGGGGGGGGGGGGGGGGGGGGGGGGGGGGGGGGGGGGGGGGGGGGGGGGGGGGGGGGGGGGGGGGGGGGGGGGGGGGGGGGGGGGGGGGGGGGGGGGGGGGGGGGGGGGGGGGGGGGGGGGGGGGGGGGGGGGGGGGGGGGGGGGG	TRAV14-2*00(1400),TRAV14D-2*00(1302),TRAV14N-2*00(1302),TRAV14D-1*00(1260),TRAV14N-1*00(1260)		TRAJ39*00(275)	TRAC*00(143.8)	0|280|300|0|280||1400.0;0|280|300|0|280|ST108CSG109ASG110TSA120GSC216TSA231GST257C|1302.0;0|280|300|0|280|ST108CSG109ASG110TSA120GSC216TSA231GST257C|1302.0;0|280|300|0|280|SC53ASA90GSG110TSG126AST144GST153CSG162ASC216TSA231GST257C|1260.0;0|280|300|0|280|SC53ASA90GSG110TSG126AST144GST153CSG162ASC216TSA231GST257C|1260.0		28|83|83|282|337||275.0		CAGCAGCAGGTGAGACAAAGTCCCCAATCTCTGACAGTCTGGGAAGGAGAGACAGCAATTCTGAACTGCAGTTATGAG	38	GACAGCACTTTTGACTAC	38	TTCCCATGGTACCATCAGTTCCCTGGGGAAAGCCCTGCACTCCTGATAGCC	38	ATACGTCCAGTGTCCAATAAA	38	AAGGAAGATGGACGATTCACAATCTTCTTCAATAAAAGGGAGAAAAAGTTCTCCTTGCACATCGCAGACTCTCAGCCTGGAGACTCAGCCACCTACTTC	38	TGTGCAGCAAGTGGGAATGCAGGTGCCAAGCTCACATTC	38	GGAGGGGGAACAAGGTTAACGGTCAGACCCG	38	QQQVRQSPQSLTVWEGETAILNCSYE	DSTFDY	FPWYHQFPGESPALLIA	IRPVSNK	KEDGRFTIFFNKREKKFSLHIADSQPGDSATYF	CAASGNAGAKLTF	GGGTRLTVRP_	::::0:78:96:147:168:267:0:280:::::282:-8:306:337::
192	57	0.000391051	CAGCAGAAGGTGCAGCAGAGCCCAGAATCCCTCACTGTCTCAGAGGGAGCCATGGCCTCTCTCAACTGCACGTTCAGTGATGGTACTTCTAACAACTTCAGGTGGTACAGACAGCATTCTGCGAAAGGCCTTGAGGTGCTAGTGTCCATCTTCTCTGATGGTGAAAAGGAAGAAGGCAGATTTACAGCTCACCTCAATAGAGCCAACTTGCATGTTTCCCTACACATCAGAGAACCACAACCCAGTGACTCTGCTGTCTACCTCTGTGCAGTGCTTAATACAGGAAACTACAAATACGTCTTTGGAGCAGGTACCAGACTGAAGGTTATAGCAC	GGGGGGGGGGGGGGGGGGGGGGGGGGGGGGGGGGGGGGGGGGGGGGGGGGGGGGGGGGGGGGGGGGGGGGGGGGGGGGGGGGGGGGGGGGGGGGGGGGGGGGGGGGGGGGGGGGGGGGGGGGGGGGGGGGGGGGGGGGGGGGGGGGGGGGGGGGGGGGGGGGGGGGGGGGGGGGGGGGGGGGGGGGGGGGGGGGGGGGGGGGGGGGGGGGGGGGGGGGGGGGGGGGGGGGGGGGGGGGGGGGGGGGGGGGGGGGGGGGGGGGGGGGGGGGGGGGGGGGGGGGGGGGGGGGGGGGGGGGGGGGGGGGGGGGGGGGGGGGGGGGGGGGGGGGGGGG	TRAV7-5*00(1365)		TRAJ40*00(300)	TRAC*00(141.9)	0|273|297|0|273||1365.0		21|81|81|274|334||300.0		CAGCAGAAGGTGCAGCAGAGCCCAGAATCCCTCACTGTCTCAGAGGGAGCCATGGCCTCTCTCAACTGCACGTTCAGT	38	GATGGTACTTCTAACAAC	38	TTCAGGTGGTACAGACAGCATTCTGCGAAAGGCCTTGAGGTGCTAGTGTCC	38	ATCTTCTCTGATGGTGAA	38	AAGGAAGAAGGCAGATTTACAGCTCACCTCAATAGAGCCAACTTGCATGTTTCCCTACACATCAGAGAACCACAACCCAGTGACTCTGCTGTCTACCTC	38	TGTGCAGTGCTTAATACAGGAAACTACAAATACGTCTTT	38	GGAGCAGGTACCAGACTGAAGGTTATAGCAC	38	QQKVQQSPESLTVSEGAMASLNCTFS	DGTSNN	FRWYRQHSAKGLEVLVS	IFSDGE	KEEGRFTAHLNRANLHVSLHIREPQPSDSAVYL	CAVLNTGNYKYVF	GAGTRLKVIA_	::::0:78:96:147:165:264:-4:273:::::274:-1:303:334::
193	57	0.000391051	CAGGAGAAGGTACAGCAGAGCCCAGAATCCCTCATTGTCCCAGAGGGAGCCATGGTCTCCCTCAACTGCAGTTTCAGCGACAGTGCTTCTCAGTCCATCTGGTGGTACCAACAGCATCCTGGGAAAGGCCCCAAAGCACTAATATCCATCTTCTCTAATGGCAACAAGAAAGAAGGCAGATTGACAGTTTACCTCAATAGAGCCAGCCTGCATGTTTCCCTGCACATCAAAGACTCCCAGCCCAGTGACTCCGCTGTCTACCTCTGTGCAGTGAGCATGACGGGTTACCAGAACTTCTATTTTGGGAAAGGAACAAGTTTGACTGTCATTCCAA	GGGGGGGGGGGGGGGGGGGGGGGGGGGGGGGGGGGGGGGGGGGGGGGGGGGGGGGGGGGGGGGGGGGGGGGGGGGGGGGGGGGGGGGGGGGGGGGGGGGGGGGGGGGGGGGGGGGGGGGGGGGGGGGGGGGGGGGGGGGGGGGGGGGGGGGGGGGGGGGGGGGGGGGGGGGGGGGGGGGGGGGGGGGGGGGGGGGGGGGGGGGGGGGGGGGGGGGGGGGGGGGGGGGGGGGGGGGGGGGGGGGGGGGGGGGGGGGGGGGGGGGGGGGGGGGGGGGGGGGGGGGGGGGGGGGGGGGGGGGGGGGGGGGGGGGGGGGGGGGGGGGGGGGGGGGGGG	TRAV7-6*00(1395),TRAV7N-6*00(1269)		TRAJ49*00(275)	TRAC*00(142.9)	0|279|297|0|279||1395.0;0|279|297|0|279|ST54GSC55TSC70GSA78GSG132ASA149CSG229AST251CSC254T|1269.0		24|79|79|279|334||275.0		CAGGAGAAGGTACAGCAGAGCCCAGAATCCCTCATTGTCCCAGAGGGAGCCATGGTCTCCCTCAACTGCAGTTTCAGC	38	GACAGTGCTTCTCAGTCC	38	ATCTGGTGGTACCAACAGCATCCTGGGAAAGGCCCCAAAGCACTAATATCC	38	ATCTTCTCTAATGGCAAC	38	AAGAAAGAAGGCAGATTGACAGTTTACCTCAATAGAGCCAGCCTGCATGTTTCCCTGCACATCAAAGACTCCCAGCCCAGTGACTCCGCTGTCTACCTC	38	TGTGCAGTGAGCATGACGGGTTACCAGAACTTCTATTTT	38	GGGAAAGGAACAAGTTTGACTGTCATTCCAA	38	QEKVQQSPESLIVPEGAMVSLNCSFS	DSASQS	IWWYQQHPGKGPKALIS	IFSNGN	KKEGRLTVYLNRASLHVSLHIKDSQPSDSAVYL	CAVSMTGYQNFYF	GKGTSLTVIP_	::::0:78:96:147:165:264:2:279:::::279:-4:303:334::
194	56	0.000384191	CAGCAGCAGGTGAGACAAAGTTCCCAATCTCTGACAGTCTGGGAAGGAGAGACCGCAATTCTGAACTGCAGTTATGAGAACAGTGCTTTTGACTACTTCCCATGGTACCAGCAGTTCCCTGGGGAAGGCCCTGCTCTCCTGATAGCCATACGTTCAGTGTCCGATAAAAAGGAAGATGGACGATTCACAATCTTCTTCAATAAAAGGGAGAAAAATCTCTCCTTGCACATCAAAGACTCTCAGCCTGGAGACTCAGCCACCTACTTCTGTGCAGCAAGTGTGACTTCTGGCAGCTGGCAACTCATCTTTGGATCTGGAACCCAACTGACAGTTATGCCTG	GGGGGGGGGGGGGGGGGGGGGGGGGGGGGGGGGGGGGGGGGGGGGGGGGGGGGGGGGGGGGGGGGGGGGGGGGGGGGGGGGGGGGGGGGGGGGGGGGGGGGGGGGGGGGGGGGGGGGGGGGGGGGGGGGGGGGGGGGGGGGGGGGGGGGGGGGGGGGGGGGGGGGGGGGGGGGGGGGGGGGGGGGGGGGGGGGGGGGGGGGGGGGGGGGGGGGGGGGGGGGGGGGGGGGGGGGGGGGGGGGGGGGGGGGGGGGGGGGGGGGGGGGGGGGGGGGGGGGGGGGGGGGGGGGGGGGGGGGGGGGGGGGGGGGGGGGGGGGGGGGGGGGGGGGGGGGGGGGGGG	TRAV14N-3*00(1402),TRAV14-3*00(1332),TRAV14D-3-DV8*00(1276),TRAV14D-1*00(1262),TRAV14N-1*00(1262)		TRAJ22*00(270)	TRAC*00(145.6)	0|289|300|0|289|I280TSC280GDG285|1402.0;0|289|300|0|289|SC21TSA62GSG215TSC232AST260CI280TSC280GDG285|1332.0;0|289|300|0|289|SC21TST128CSC131TST144GST151GSG215TST230CSG231ASC232AI280TSC280GDG285|1276.0;0|289|300|0|289|SC21TSG78ASC83TSA84GSA90GSA134TST144GSG215TSC232AST257CI280TSC280GDG285|1262.0;0|289|300|0|289|SC21TSG78ASC83TSA84GSA90GSA134TST144GSG215TSC232AST257CI280TSC280GDG285|1262.0		23|80|80|283|340||285.0		CAGCAGCAGGTGAGACAAAGTTCCCAATCTCTGACAGTCTGGGAAGGAGAGACCGCAATTCTGAACTGCAGTTATGAG	38	AACAGTGCTTTTGACTAC	38	TTCCCATGGTACCAGCAGTTCCCTGGGGAAGGCCCTGCTCTCCTGATAGCC	38	ATACGTTCAGTGTCCGATAAA	38	AAGGAAGATGGACGATTCACAATCTTCTTCAATAAAAGGGAGAAAAATCTCTCCTTGCACATCAAAGACTCTCAGCCTGGAGACTCAGCCACCTACTTC	38	TGTGCAGCAAGTGTGACTTCTGGCAGCTGGCAACTCATCTTT	38	GGATCTGGAACCCAACTGACAGTTATGCCTG	38	QQQVRQSSQSLTVWEGETAILNCSYE	NSAFDY	FPWYQQFPGEGPALLIA	IRSVSDK	KEDGRFTIFFNKREKNLSLHIKDSQPGDSATYF	CAASVTSGSWQLIF	GSGTQLTVMP_	::::0:78:96:147:168:267:9:289:::::283:-3:309:340::
195	56	0.000384191	CAGCAGAAGGTGCAGCAGAGCCCAGAATCCCTCACTGTCTCAGAGGGAGCCATGGCCTCTCTCAACTGCACGTTCAGTGATGGTACTTCTAACAACTTCAGGTGGTACAGACAGCATTCTGCGAAAGGCCTTGAGGTGCTAGTGTCCATCTTCTCTGATGGTGAAAAGGAAGAAGGCAGATTTACAGCTCACCTCAATAGAGCCAACTTGCATGTTTCCCTACACATCAGAGAACCACAACCCAGTGACTCTGCTGTCTACCTCTGTGCAGTGAGCCCTTATAACACCAATACAGGCAAATTAACCTTTGGGGATGGGACCGTGCTCACAGTGAAGCCAA	GGGGGGGGGGGGGGGGGGGGGGGGGGGGGGGGGGGGGGGGGGGGGGGGGGGGGGGGGGGGGGGGGGGGGGGGGGGGGGGGGGGGGGGGGGGGGGGGGGGGGGGGGGGGGGGGGGGGGGGGGGGGGGGGGGGGGGGGGGGGGGGGGGGGGGGGGGGGGGGGGGGGGGGGGGGGGGGGGGGGGGGGGGGGGGGGGGGGGGGGGGGGGGGGGGGGGGGGGGGGGGGGGGGGGGGGGGGGGGGGGGGGGGGGGGGGGGGGGGGGGGGGGGGGGGGGGGGGGGGGGGGGGGGGGGGGGGGGGGGGGGGGGGGGGGGGGGGGGGGGGGGGGGGGGGGGGGGGGGGG	TRAV7-5*00(1380)		TRAJ27*00(310)	TRAC*00(142.2)	0|276|297|0|276||1380.0		17|79|79|278|340||310.0		CAGCAGAAGGTGCAGCAGAGCCCAGAATCCCTCACTGTCTCAGAGGGAGCCATGGCCTCTCTCAACTGCACGTTCAGT	38	GATGGTACTTCTAACAAC	38	TTCAGGTGGTACAGACAGCATTCTGCGAAAGGCCTTGAGGTGCTAGTGTCC	38	ATCTTCTCTGATGGTGAA	38	AAGGAAGAAGGCAGATTTACAGCTCACCTCAATAGAGCCAACTTGCATGTTTCCCTACACATCAGAGAACCACAACCCAGTGACTCTGCTGTCTACCTC	38	TGTGCAGTGAGCCCTTATAACACCAATACAGGCAAATTAACCTTT	38	GGGGATGGGACCGTGCTCACAGTGAAGCCAA	38	QQKVQQSPESLTVSEGAMASLNCTFS	DGTSNN	FRWYRQHSAKGLEVLVS	IFSDGE	KEEGRFTAHLNRANLHVSLHIREPQPSDSAVYL	CAVSPYNTNTGKLTF	GDGTVLTVKP_	::::0:78:96:147:165:264:-1:276:::::278:3:309:340::
196	56	0.000384191	CAGCAGAAGGTGCAGCAGAGCCCAGAATCCCTCATTGTCCCAGAGGGAGCCATGACCTCTCTCAACTGCACTTTCAGCGACAGTGCTTCTCAGTATTTTGCATGGTACAGACAGCATTCTGGGAAAGCCCCCAAGGCACTGATGTCCATCTTCTCCAATGGTGAAAAAGAAGAAGGCAGATTCACAATTCACCTCAATAAAGCCAGTCTGCATTTCTCCCTGCACATCAGAGACTCCCAGCCCAGTGACTCTGCTCTCTACCTCTGTGCAGTGAAGGACTACAGCAACAACAGACTTACTTTGGGGAAGGGAACCCAGGTGGTGGTGTTACCAA	GGGGGGGGGGGGGGGGGGGGGGGGGGGGGGGGGGGGGGGGGGGGGGGGGGGGGGGGGGGGGGGGGGGGGGGGGGGGGGGGGGGGGGGGGGGGGGGGGGGGGGGGGGGGGGGGGGGGGGGGGGGGGGGGGGGGGGGGGGGGGGGGGGGGGGGGGGGGGGGGGGGGGGGGGGGGGGGGGGGGGGGGGGGGGGGGGGGGGGGGGGGGGGGGGGGGGGGGGGGGGGGGGGGGGGGGGGGGGGGGGGGGGGGGGGGGGGGGGGGGGGGGGGGGGGGGGGGGGGGGGGGGGGGGGGGGGGGGGGGGGGGGGGGGGGGGGGGGGGGGGGGGGGGGGGGGGG	TRAV7-3*00(1370),TRAV7D-3*00(1342)		TRAJ7*00(295)	TRAC*00(144.4)	0|274|297|0|274||1370.0;0|274|295|0|274|SG218CSA221G|1342.0		20|79|79|275|334||295.0		CAGCAGAAGGTGCAGCAGAGCCCAGAATCCCTCATTGTCCCAGAGGGAGCCATGACCTCTCTCAACTGCACTTTCAGC	38	GACAGTGCTTCTCAGTAT	38	TTTGCATGGTACAGACAGCATTCTGGGAAAGCCCCCAAGGCACTGATGTCC	38	ATCTTCTCCAATGGTGAA	38	AAAGAAGAAGGCAGATTCACAATTCACCTCAATAAAGCCAGTCTGCATTTCTCCCTGCACATCAGAGACTCCCAGCCCAGTGACTCTGCTCTCTACCTC	38	TGTGCAGTGAAGGACTACAGCAACAACAGACTTACTTTG	38	GGGAAGGGAACCCAGGTGGTGGTGTTACCAA	38	QQKVQQSPESLIVPEGAMTSLNCTFS	DSASQY	FAWYRQHSGKAPKALMS	IFSNGE	KEEGRFTIHLNKASLHFSLHIRDSQPSDSALYL	CAVKDYSNNRLTL	GKGTQVVVLP_	::::0:78:96:147:165:264:-3:274:::::275:0:303:334::
197	56	0.000384191	CAGCAGAAGGTGCAGCAGAGCCCAGAATCCCTCATTGTCCCAGAGGGAGCCATGACCTCTCTCAACTGCACTTTCAGCGACAGTGCTTCTCAGTATTTTGCATGGTACAGACAGCATTCTGGGAAAGCCCCCAAGGCACTGATGTCCATCTTCTCCAATGGTGAAAAAGAAGAAGGCAGATTCACAATTCACCTCAATAAAGCCAGTCTGCATTTCTCGCTACACATCAGAGACTCCCAGCCCAGTGACTCTGCTCTCTACCTCTGTGCAGTGAGGAATAACTATGCCCAGGGATTAACCTTCGGTCTTGGCACCAGAGTATCTGTGTTTCCCT	GGGGGGGGGGGGGGGGGGGGGGGGGGGGGGGGGGGGGGGGGGGGGGGGGGGGGGGGGGGGGGGGGGGGGGGGGGGGGGGGGGGGGGGGGGGGGGGGGGGGGGGGGGGGGGGGGGGGGGGGGGGGGGGGGGGGGGGGGGGGGGGGGGGGGGGGGGGGGGGGGGGGGGGGGGGGGGGGGGGGGGGGGGGGGGGGGGGGGGGGGGGGGGGGGGGGGGGGGGGGGGGGGGGGGGGGGGGGGGGGGGGGGGGGGGGGGGGGGGGGGGGGGGGGGGGGGGGGGGGGGGGGGGGGGGGGGGGGGGGGGGGGGGGGGGGGGGGGGGGGGGGGGGGGGGGGGG	TRAV7D-3*00(1375),TRAV7-3*00(1347)		TRAJ26*00(290)	TRAC*00(141.3)	0|275|295|0|275||1375.0;0|275|297|0|275|SC218GSG221A|1347.0		22|80|80|276|334||290.0		CAGCAGAAGGTGCAGCAGAGCCCAGAATCCCTCATTGTCCCAGAGGGAGCCATGACCTCTCTCAACTGCACTTTCAGC	38	GACAGTGCTTCTCAGTAT	38	TTTGCATGGTACAGACAGCATTCTGGGAAAGCCCCCAAGGCACTGATGTCC	38	ATCTTCTCCAATGGTGAA	38	AAAGAAGAAGGCAGATTCACAATTCACCTCAATAAAGCCAGTCTGCATTTCTCGCTACACATCAGAGACTCCCAGCCCAGTGACTCTGCTCTCTACCTC	38	TGTGCAGTGAGGAATAACTATGCCCAGGGATTAACCTTC	38	GGTCTTGGCACCAGAGTATCTGTGTTTCCCT	38	QQKVQQSPESLIVPEGAMTSLNCTFS	DSASQY	FAWYRQHSGKAPKALMS	IFSNGE	KEEGRFTIHLNKASLHFSLHIRDSQPSDSALYL	CAVRNNYAQGLTF	GLGTRVSVFP_	::::0:78:96:147:165:264:0:275:::::276:-2:303:334::
198	55	0.00037733	GGAGATTCCGTGACTCAAACAGAAGGCCCAGTGACCGTCTCAGAAAGCGAGTCCCTGATAATAAATTGCACGTATTCAGCCACAAGCATAGCTTACCCTAATCTTTTCTGGTATGTTCGATATCCTGGAGAAGGTCTACAACTCCTCCTGAAAGTCATTACGGCTGGCCAGAAGGGAAGCAGCAGAGGGTTTGAAGCCACATACAATAAAGAAACCACCTCCTTCCACTTGCAGAAAGCCTCAGTGCAAGAGTCAGACTCGGCTGTGTACTACTGTGCTCTGGGTGATCGGGGTTCAGCCTTAGGGAGGCTGCATTTTGGAGCTGGGACTCAGCTGATTGTCATACCTG	GGGGGGGGGGGGGGGGGGGGGGGGGGGGGGGGGGGGGGGGGGGGGGGGGGGGGGGGGGGGGGGGGGGGGGGGGGGGGGGGGGGGGGGGGGGGGGGGGGGGGGGGGGGGGGGGGGGGGGGGGGGGGGGGGGGGGGGGGGGGGGGGGGGGGGGGGGGGGGGGGGGGGGGGGGGGGGGGGGGGGGGGGGGGGGGGGGGGGGGGGGGGGGGGGGGGGGGGGGGGGGGGGGGGGGGGGGGGGGGGGGGGGGGGGGGGGGGGGGGGGGGGGGGGGGGGGGGGGGGGGGGGGGGGGGGGGGGGGGGGGGGGGGGGGGGGGGGGGGGGGGGGGGGGGGGGGGGGGGGGGGGGGGGGG	TRAV6-6*00(1445),TRAV6D-6*00(1445),TRAV6N-6*00(1347)		TRAJ18*00(290)	TRAC*00(147.3)	0|289|307|0|289||1445.0;0|289|307|0|289||1445.0;0|289|307|0|289|SA28CST35CSA48GSG91CSG213ASC275TSA282G|1347.0		22|86|86|285|349|SA25CSA27G|292.0		GGAGATTCCGTGACTCAAACAGAAGGCCCAGTGACCGTCTCAGAAAGCGAGTCCCTGATAATAAATTGCACGTATTCA	38	GCCACAAGCATAGCTTACCCTAAT	38	CTTTTCTGGTATGTTCGATATCCTGGAGAAGGTCTACAACTCCTCCTGAAA	38	GTCATTACGGCTGGCCAGAAG	38	GGAAGCAGCAGAGGGTTTGAAGCCACATACAATAAAGAAACCACCTCCTTCCACTTGCAGAAAGCCTCAGTGCAAGAGTCAGACTCGGCTGTGTACTAC	38	TGTGCTCTGGGTGATCGGGGTTCAGCCTTAGGGAGGCTGCATTTT	38	GGAGCTGGGACTCAGCTGATTGTCATACCTG	38	GDSVTQTEGPVTVSESESLIINCTYS	ATSIAYPN	LFWYVRYPGEGLQLLLK	VITAGQK	GSSRGFEATYNKETTSFHLQKASVQESDSAVYY	CALGDRGSALGRLHF	GAGTQLIVIP_	::::0:78:102:153:174:273:2:289:::::285:-2:318:349::
199	55	0.00037733	GGAGATTCCGTGACTCAAACAGAAGGCCAAGTGACTGTCTCAGAAAGCAAGTCCCTGATAATAAATTGCACGTATTCAGCCACAAGCATAGGTTACCCTAATCTTTTCTGGTATGTTCGATATCCTGGAGAAGGTCTACAACTCCTCCTGAAAGTCATTACGGCTGGCCAGAAGGGAAGCAGCAGAGGGTTTGAAGCCACATACAATAAAGAAGCCACCTCCTTCCACTTGCAGAAAGCCTCAGTGCAAGAGTCAGACTCGGCTGTGTACTACTGCGCTCTGAGTGAAAACAGTGCAGGGAACAAGCTAACTTTTGGAATCGGAACCAGGGTGCTGGTCAGGCCAG	GGGGGGGGGGGGGGGGGGGGGGGGGGGGGGGGGGGGGGGGGGGGGGGGGGGGGGGGGGGGGGGGGGGGGGGGGGGGGGGGGGGGGGGGGGGGGGGGGGGGGGGGGGGGGGGGGGGGGGGGGGGGGGGGGGGGGGGGGGGGGGGGGGGGGGGGGGGGGGGGGGGGGGGGGGGGGGGGGGGGGGGGGGGGGGGGGGGGGGGGGGGGGGGGGGGGGGGGGGGGGGGGGGGGGGGGGGGGGGGGGGGGGGGGGGGGGGGGGGGGGGGGGGGGGGGGGGGGGGGGGGGGGGGGGGGGGGGGGGGGGGGGGGGGGGGGGGGGGGGGGGGGGGGGGGGGGGGGGGGGGGGGGG	TRAV6N-6*00(1435),TRAV6-6*00(1337),TRAV6D-6*00(1337)		TRAJ17*00(290)	TRAC*00(138.3)	0|287|307|0|287||1435.0;0|287|307|0|287|SC28ASC35TSG48ASC91GSA213GST275CSG282A|1337.0;0|287|307|0|287|SC28ASC35TSG48ASC91GSA213GST275CSG282A|1337.0		25|83|83|288|346||290.0		GGAGATTCCGTGACTCAAACAGAAGGCCAAGTGACTGTCTCAGAAAGCAAGTCCCTGATAATAAATTGCACGTATTCA	38	GCCACAAGCATAGGTTACCCTAAT	38	CTTTTCTGGTATGTTCGATATCCTGGAGAAGGTCTACAACTCCTCCTGAAA	38	GTCATTACGGCTGGCCAGAAG	38	GGAAGCAGCAGAGGGTTTGAAGCCACATACAATAAAGAAGCCACCTCCTTCCACTTGCAGAAAGCCTCAGTGCAAGAGTCAGACTCGGCTGTGTACTAC	38	TGCGCTCTGAGTGAAAACAGTGCAGGGAACAAGCTAACTTTT	38	GGAATCGGAACCAGGGTGCTGGTCAGGCCAG	38	GDSVTQTEGQVTVSESKSLIINCTYS	ATSIGYPN	LFWYVRYPGEGLQLLLK	VITAGQK	GSSRGFEATYNKEATSFHLQKASVQESDSAVYY	CALSENSAGNKLTF	GIGTRVLVRP_	::::0:78:102:153:174:273:0:287:::::288:-5:315:346::
200	55	0.00037733	CAGCAGCAGGTGAGACAAAGTCCCCAATCTCTGACAGTCTGGGAAGGAGAGACAGCAATTCTGAACTGCAGTTATGAGGACAGCACTTTTGACTACTTCCCATGGTACCATCAGTTCCCTGGGGAAAGCCCTGCACTCCTGATAGCCATACGTCCAGTGTCCAATAAAAAGGAAGATGGACGATTCACAATCTTCTTCAATAAAAGGGAGAAAAAGTTCTCCTTGCACATCGCAGACTCTCAGCCTGGAGACTCAGCCACCTACTTCTGTGCAGCAAGTGCAGGCAATAACAACAATGCCCCACGATTTGGAGCGGGAACCAAATTATCAGTAAAACCAA	GGGGGGGGGGGGGGGGGGGGGGGGGGGGGGGGGGGGGGGGGGGGGGGGGGGGGGGGGGGGGGGGGGGGGGGGGGGGGGGGGGGGGGGGGGGGGGGGGGGGGGGGGGGGGGGGGGGGGGGGGGGGGGGGGGGGGGGGGGGGGGGGGGGGGGGGGGGGGGGGGGGGGGGGGGGGGGGGGGGGGGGGGGGGGGGGGGGGGGGGGGGGGGGGGGGGGGGGGGGGGGGGGGGGGGGGGGGGGGGGGGGGGGGGGGGGGGGGGGGGGGGGGGGGGGGGGGGGGGGGGGGGGGGGGGGGGGGGGGGGGGGGGGGGGGGGGGGGGGGGGGGGGGGGGGGGGGGGGGGG	TRAV14-2*00(1410),TRAV14D-2*00(1312),TRAV14N-2*00(1312),TRAV14D-1*00(1270),TRAV14N-1*00(1270)		TRAJ43*00(285)	TRAC*00(142.3)	0|282|300|0|282||1410.0;0|282|300|0|282|ST108CSG109ASG110TSA120GSC216TSA231GST257C|1312.0;0|282|300|0|282|ST108CSG109ASG110TSA120GSC216TSA231GST257C|1312.0;0|282|300|0|282|SC53ASA90GSG110TSG126AST144GST153CSG162ASC216TSA231GST257C|1270.0;0|282|300|0|282|SC53ASA90GSG110TSG126AST144GST153CSG162ASC216TSA231GST257C|1270.0		20|77|77|283|340||285.0		CAGCAGCAGGTGAGACAAAGTCCCCAATCTCTGACAGTCTGGGAAGGAGAGACAGCAATTCTGAACTGCAGTTATGAG	38	GACAGCACTTTTGACTAC	38	TTCCCATGGTACCATCAGTTCCCTGGGGAAAGCCCTGCACTCCTGATAGCC	38	ATACGTCCAGTGTCCAATAAA	38	AAGGAAGATGGACGATTCACAATCTTCTTCAATAAAAGGGAGAAAAAGTTCTCCTTGCACATCGCAGACTCTCAGCCTGGAGACTCAGCCACCTACTTC	38	TGTGCAGCAAGTGCAGGCAATAACAACAATGCCCCACGATTT	38	GGAGCGGGAACCAAATTATCAGTAAAACCAA	38	QQQVRQSPQSLTVWEGETAILNCSYE	DSTFDY	FPWYHQFPGESPALLIA	IRPVSNK	KEDGRFTIFFNKREKKFSLHIADSQPGDSATYF	CAASAGNNNNAPRF	GAGTKLSVKP_	::::0:78:96:147:168:267:2:282:::::283:0:309:340::
201	55	0.00037733	AGTCAACTAGCAGAAGAGAATTCGTGGGCCCTGAGCGTCCACGAGGGTGAAAGTGTCACGGTGAATTGTAGTTACAAGACATCCATAACTGCCCTACAGTGGTACAGACAGAAGTCAGGCAAAGGCCCTGCCCAGCTAATCTTAATACGTTCAAATGAGAGAGAGAAGCGCAATGGAAGACTCAGAGCCACCCTTGACACCTCCAGCCAGAGCAGCTCCTTGTCCATCACTGCTACTCGGTGTGAAGACACCGCTGTGTACTTCTGTGCTACTGTGGCATTCGCAGGCAATACCGGAAAACTCATCTTTGGACTGGGGACAACTTTACAAGTGCAACCAG	GGGGGGGGGGGGGGGGGGGGGGGGGGGGGGGGGGGGGGGGGGGGGGGGGGGGGGGGGGGGGGGGGGGGGGGGGGGGGGGGGGGGGGGGGGGGGGGGGGGGGGGGGGGGGGGGGGGGGGGGGGGGGGGGGGGGGGGGGGGGGGGGGGGGGGGGGGGGGGGGGGGGGGGGGGGGGGGGGGGGGGGGGGGGGGGGGGGGGGGGGGGGGGGGGGGGGGGGGGGGGGGGGGGGGGGGGGGGGGGGGGGGGGGGGGGGGGGGGGGGGGGGGGGGGGGGGGGGGGGGGGGGGGGGGGGGGGGGGGGGGGGGGGGGGGGGGGGGGGGGGGGGGGGGGGGGGGGGGGGG	TRAV8-1*00(1372),TRAV8D-1*00(1330)		TRAJ37*00(285)	TRAC*00(140.8)	0|280|297|0|280|SA274TST275G|1372.0;0|280|297|0|280|SC21TST22CSG120ASA274TST275G|1330.0		23|80|80|283|340||285.0		AGTCAACTAGCAGAAGAGAATTCGTGGGCCCTGAGCGTCCACGAGGGTGAAAGTGTCACGGTGAATTGTAGTTACAAG	38	ACATCCATAACTGCC	38	CTACAGTGGTACAGACAGAAGTCAGGCAAAGGCCCTGCCCAGCTAATCTTA	38	ATACGTTCAAATGAGAGAGAG	38	AAGCGCAATGGAAGACTCAGAGCCACCCTTGACACCTCCAGCCAGAGCAGCTCCTTGTCCATCACTGCTACTCGGTGTGAAGACACCGCTGTGTACTTC	38	TGTGCTACTGTGGCATTCGCAGGCAATACCGGAAAACTCATCTTT	38	GGACTGGGGACAACTTTACAAGTGCAACCAG	38	SQLAEENSWALSVHEGESVTVNCSYK	TSITA	LQWYRQKSGKGPAQLIL	IRSNERE	KRNGRLRATLDTSSQSSSLSITATRCEDTAVYF	CATVAFAGNTGKLIF	GLGTTLQVQP_	::::0:78:93:144:165:264:3:280:::::283:-3:309:340::
202	55	0.00037733	CAACAGAAGGTGCAGCAGAGCCCAGAATCCCTCATTGTTCCAGAGGGAGGCATGGCCTCTCTCAACTGCACTTCCAGTGATCGTAATGTTGACTACTTCTGGTGGTACAGACAGCACTCTGGGAAAAGCCCCAAGATGCTGATGTCTATCTTCTCCAATGGTGAAAAGGAAGAAGGCAGATTCACAGTTCACCTCAATAAAGCCAGCCTGCATACTTCCCTGCACATCAGAGACTCCCAGCCCAGTGACTCTGCTCTCTACCTCTGTGCAGCAAGCATGACTTCTGGCAGCTGGCAACTCATCTTTGGATCTGGAACCCAACTGACAGTTATGCCTG	GGGGGGGGGGGGGGGGGGGGGGGGGGGGGGGGGGGGGGGGGGGGGGGGGGGGGGGGGGGGGGGGGGGGGGGGGGGGGGGGGGGGGGGGGGGGGGGGGGGGGGGGGGGGGGGGGGGGGGGGGGGGGGGGGGGGGGGGGGGGGGGGGGGGGGGGGGGGGGGGGGGGGGGGGGGGGGGGGGGGGGGGGGGGGGGGGGGGGGGGGGGGGGGGGGGGGGGGGGGGGGGGGGGGGGGGGGGGGGGGGGGGGGGGGGGGGGGGGGGGGGGGGGGGGGGGGGGGGGGGGGGGGGGGGGGGGGGGGGGGGGGGGGGGGGGGGGGGGGGGGGGGGGGGGGGGGGGGG	TRAV7-2*00(1401),TRAV7D-2*00(1401)		TRAJ22*00(270)	TRAC*00(143.7)	0|286|297|0|286|I279ADG282|1401.0;0|286|297|0|286|I279ADG282|1401.0		11|80|80|268|337|I14CI17CDC20DT22|287.0		CAACAGAAGGTGCAGCAGAGCCCAGAATCCCTCATTGTTCCAGAGGGAGGCATGGCCTCTCTCAACTGCACTTCCAGT	38	GATCGTAATGTTGACTAC	38	TTCTGGTGGTACAGACAGCACTCTGGGAAAAGCCCCAAGATGCTGATGTCT	38	ATCTTCTCCAATGGTGAA	38	AAGGAAGAAGGCAGATTCACAGTTCACCTCAATAAAGCCAGCCTGCATACTTCCCTGCACATCAGAGACTCCCAGCCCAGTGACTCTGCTCTCTACCTC	38	TGTGCAGCAAGCATGACTTCTGGCAGCTGGCAACTCATCTTT	38	GGATCTGGAACCCAACTGACAGTTATGCCTG	38	QQKVQQSPESLIVPEGGMASLNCTSS	DRNVDY	FWWYRQHSGKSPKMLMS	IFSNGE	KEEGRFTVHLNKASLHTSLHIRDSQPSDSALYL	CAASMTSGSWQLIF	GSGTQLTVMP_	::::0:78:96:147:165:264:9:286:::::268:9:306:337::
203	55	0.00037733	ACCCAAATGTTGCATCAGAGTCCTCAGTCTCTGACAATCCAAGAAGGAGATGAAGTCACCATGAGCTGCAATTTATCAACATCTTTATATGCCTTACTCTGGTATAGGCAGGGGGATGATGGCAGCCTCGTCTCCTTGGTGACATTACAGAAAGGAGGAGATGAGAAAAGTAAGGACAAAATAACCGCTAATCTGGATAAGAAAATGCAACAAAGTTCCCTGTGGATCCAAGCCTCCCAGCCCAGCCACTCAGGCACTTACCTCTGTGGAGGGAACACTGGAGGCAATAATAAGCTGACTTTTGGTCAAGGAACCGTTCTGAGTGTTATACCAG	GGGGGGGGGGGGGGGGGGGGGGGGGGGGGGGGGGGGGGGGGGGGGGGGGGGGGGGGGGGGGGGGGGGGGGGGGGGGGGGGGGGGGGGGGGGGGGGGGGGGGGGGGGGGGGGGGGGGGGGGGGGGGGGGGGGGGGGGGGGGGGGGGGGGGGGGGGGGGGGGGGGGGGGGGGGGGGGGGGGGGGGGGGGGGGGGGGGGGGGGGGGGGGGGGGGGGGGGGGGGGGGGGGGGGGGGGGGGGGGGGGGGGGGGGGGGGGGGGGGGGGGGGGGGGGGGGGGGGGGGGGGGGGGGGGGGGGGGGGGGGGGGGGGGGGGGGGGGGGGGGGGGGGGGGGGGGG	TRDV1*00(1375)		TRAJ56*00(290)	TRAC*00(144.2)	0|275|297|0|275||1375.0		25|83|83|276|334||290.0		ACCCAAATGTTGCATCAGAGTCCTCAGTCTCTGACAATCCAAGAAGGAGATGAAGTCACCATGAGCTGCAATTTATCA	38	ACATCTTTATATGCC	38	TTACTCTGGTATAGGCAGGGGGATGATGGCAGCCTCGTCTCCTTGGTGACA	38	TTACAGAAA	38	GGAGGAGATGAGAAAAGTAAGGACAAAATAACCGCTAATCTGGATAAGAAAATGCAACAAAGTTCCCTGTGGATCCAAGCCTCCCAGCCCAGCCACTCAGGCACTTACCTC	38	TGTGGAGGGAACACTGGAGGCAATAATAAGCTGACTTTT	38	GGTCAAGGAACCGTTCTGAGTGTTATACCAG	38	TQMLHQSPQSLTIQEGDEVTMSCNLS	TSLYA	LLWYRQGDDGSLVSLVT	LQK	GGDEKSKDKITANLDKKMQQSSLWIQASQPSHSGTYL	CGGNTGGNNKLTF	GQGTVLSVIP_	::::0:78:93:144:153:264:-2:275:::::276:-5:303:334::
204	55	0.00037733	ACCCAAATGTTGCATCAGAGTCCTCAGTCTCTGACAATCCAAGAAGGAGATGAAGTCACCATGAGCTGCAATTTATCAACATCTTTATATGCCTTACTCTGGTATAGGCAGGGGGATGATGGCAGCCTCGTCTCCTTGGTGACATTACAGAAAGGAGGAGATGAGAAAAGTAAGGACAAAATAACCGCTAATCTGGATAAGAAAATGCAACAAAGTTCCCTGTGGATCCAAGCCTCCCAGCCCAGCCACTCAGGCACTTACCTCTGTGGAGGGAAAGCTATAGGGTCTGCGAAGCTCATCTTTGGGGAGGGGACAAAGCTGACAGTGAGCTCAT	GGGGGGGGGGGGGGGGGGGGGGGGGGGGGGGGGGGGGGGGGGGGGGGGGGGGGGGGGGGGGGGGGGGGGGGGGGGGGGGGGGGGGGGGGGGGGGGGGGGGGGGGGGGGGGGGGGGGGGGGGGGGGGGGGGGGGGGGGGGGGGGGGGGGGGGGGGGGGGGGGGGGGGGGGGGGGGGGGGGGGGGGGGGGGGGGGGGGGGGGGGGGGGGGGGGGGGGGGGGGGGGGGGGGGGGGGGGGGGGGGGGGGGGGGGGGGGGGGGGGGGGGGGGGGGGGGGGGGGGGGGGGGGGGGGGGGGGGGGGGGGGGGGGGGGGGGGGGGGGGGGGGGGGGGGGGGG	TRDV1*00(1395)		TRAJ57*00(265)	TRAC*00(143.8)	0|279|297|0|279||1395.0		30|83|83|281|334||265.0		ACCCAAATGTTGCATCAGAGTCCTCAGTCTCTGACAATCCAAGAAGGAGATGAAGTCACCATGAGCTGCAATTTATCA	38	ACATCTTTATATGCC	38	TTACTCTGGTATAGGCAGGGGGATGATGGCAGCCTCGTCTCCTTGGTGACA	38	TTACAGAAA	38	GGAGGAGATGAGAAAAGTAAGGACAAAATAACCGCTAATCTGGATAAGAAAATGCAACAAAGTTCCCTGTGGATCCAAGCCTCCCAGCCCAGCCACTCAGGCACTTACCTC	38	TGTGGAGGGAAAGCTATAGGGTCTGCGAAGCTCATCTTT	38	GGGGAGGGGACAAAGCTGACAGTGAGCTCAT	38	TQMLHQSPQSLTIQEGDEVTMSCNLS	TSLYA	LLWYRQGDDGSLVSLVT	LQK	GGDEKSKDKITANLDKKMQQSSLWIQASQPSHSGTYL	CGGKAIGSAKLIF	GEGTKLTVSS_	::::0:78:93:144:153:264:2:279:::::281:-10:303:334::
205	55	0.00037733	GGAGATCAGGTGGAGCAGAGTCCTTCAGCCCTGAGCCTCCACGAGGGAACCGGTTCTGCTCTGAGATGCAATTTTACTACCACCATGAGGGCTGTGCAGTGGTTCCGAAAGAATTCCAGGGGCAGCCTCATCAATCTGTTCTACTTGGCTTCAGGAACAAAGGAGAATGGGAGGCTAAAGTCAGCATTTGATTCTAAGGAGCGCTACAGCACCCTGCACATCAGGGATGCCCAGCTGGAGGACTCAGGCACTTACTTCTGTGCTGCTGTCTCAGGAGGAAACTACAAACCTACGTTTGGGAAAGGGACCAGCCTCGTGGTTCATCCAT	GGGGGGGGGGGGGGGGGGGGGGGGGGGGGGGGGGGGGGGGGGGGGGGGGGGGGGGGGGGGGGGGGGGGGGGGGGGGGGGGGGGGGGGGGGGGGGGGGGGGGGGGGGGGGGGGGGGGGGGGGGGGGGGGGGGGGGGGGGGGGGGGGGGGGGGGGGGGGGGGGGGGGGGGGGGGGGGGGGGGGGGGGGGGGGGGGGGGGGGGGGGGGGGGGGGGGGGGGGGGGGGGGGGGGGGGGGGGGGGGGGGGGGGGGGGGGGGGGGGGGGGGGGGGGGGGGGGGGGGGGGGGGGGGGGGGGGGGGGGGGGGGGGGGGGGGGGGGGGGGGGGGGGGG	TRAV4D-4*00(1340),TRAV4N-4*00(1340),TRAV4-4-DV10*00(1228)		TRAJ6*00(295)	TRAC*00(138)	0|268|291|0|268||1340.0;0|268|291|0|268||1340.0;0|268|291|0|268|SG77TSA106GSC108AST174CSA183GSC188TSA189GSA201C|1228.0		23|82|82|269|328||295.0		GGAGATCAGGTGGAGCAGAGTCCTTCAGCCCTGAGCCTCCACGAGGGAACCGGTTCTGCTCTGAGATGCAATTTTACT	38	ACCACCATGAGGGCT	38	GTGCAGTGGTTCCGAAAGAATTCCAGGGGCAGCCTCATCAATCTGTTCTAC	38	TTGGCTTCAGGAACA	38	AAGGAGAATGGGAGGCTAAAGTCAGCATTTGATTCTAAGGAGCGCTACAGCACCCTGCACATCAGGGATGCCCAGCTGGAGGACTCAGGCACTTACTTC	38	TGTGCTGCTGTCTCAGGAGGAAACTACAAACCTACGTTT	38	GGGAAAGGGACCAGCCTCGTGGTTCATCCAT	38	GDQVEQSPSALSLHEGTGSALRCNFT	TTMRA	VQWFRKNSRGSLINLFY	LASGT	KENGRLKSAFDSKERYSTLHIRDAQLEDSGTYF	CAAVSGGNYKPTF	GKGTSLVVHP_	::::0:78:93:144:159:258:-3:268:::::269:-3:297:328::
206	54	0.000370469	CAGCAGCAGGTGAGACAAAGTCCCCAATCTCTGACAGTCTGGGAAGGAGAGACAGCAATTCTGAACTGCAGTTATGAGGACAGCACTTTTGACTACTTCCCATGGTACCATCAGTTCCCTGGGGAAAGCCCTGCACTCCTGATAGCCATACGTCCAGTGTCCAATAAAAAGGAAGATGGACGATTCACAATCTTCTTCAATAAAAGGGAGAAAAAGTTCTCCTTGCACATCGCAGACTCTCAGCCTGGAGACTCAGCCACCTACTTCTGTGCAGCAAGTGAGGGTTCTGGGACTTACCAGAGGTTTGGAACTGGGACAAAACTCCAAGTCGTTCCAA	GGGGGGGGGGGGGGGGGGGGGGGGGGGGGGGGGGGGGGGGGGGGGGGGGGGGGGGGGGGGGGGGGGGGGGGGGGGGGGGGGGGGGGGGGGGGGGGGGGGGGGGGGGGGGGGGGGGGGGGGGGGGGGGGGGGGGGGGGGGGGGGGGGGGGGGGGGGGGGGGGGGGGGGGGGGGGGGGGGGGGGGGGGGGGGGGGGGGGGGGGGGGGGGGGGGGGGGGGGGGGGGGGGGGGGGGGGGGGGGGGGGGGGGGGGGGGGGGGGGGGGGGGGGGGGGGGGGGGGGGGGGGGGGGGGGGGGGGGGGGGGGGGGGGGGGGGGGGGGGGGGGGGGGGGGGGGGGGG	TRAV14-2*00(1400),TRAV14D-2*00(1302),TRAV14N-2*00(1302),TRAV14D-1*00(1260),TRAV14N-1*00(1260)		TRAJ13*00(265)	TRAC*00(142.7)	0|280|300|0|280||1400.0;0|280|300|0|280|ST108CSG109ASG110TSA120GSC216TSA231GST257C|1302.0;0|280|300|0|280|ST108CSG109ASG110TSA120GSC216TSA231GST257C|1302.0;0|280|300|0|280|SC53ASA90GSG110TSG126AST144GST153CSG162ASC216TSA231GST257C|1260.0;0|280|300|0|280|SC53ASA90GSG110TSG126AST144GST153CSG162ASC216TSA231GST257C|1260.0		24|77|77|284|337||265.0		CAGCAGCAGGTGAGACAAAGTCCCCAATCTCTGACAGTCTGGGAAGGAGAGACAGCAATTCTGAACTGCAGTTATGAG	38	GACAGCACTTTTGACTAC	38	TTCCCATGGTACCATCAGTTCCCTGGGGAAAGCCCTGCACTCCTGATAGCC	38	ATACGTCCAGTGTCCAATAAA	38	AAGGAAGATGGACGATTCACAATCTTCTTCAATAAAAGGGAGAAAAAGTTCTCCTTGCACATCGCAGACTCTCAGCCTGGAGACTCAGCCACCTACTTC	38	TGTGCAGCAAGTGAGGGTTCTGGGACTTACCAGAGGTTT	38	GGAACTGGGACAAAACTCCAAGTCGTTCCAA	38	QQQVRQSPQSLTVWEGETAILNCSYE	DSTFDY	FPWYHQFPGESPALLIA	IRPVSNK	KEDGRFTIFFNKREKKFSLHIADSQPGDSATYF	CAASEGSGTYQRF	GTGTKLQVVP_	::::0:78:96:147:168:267:0:280:::::284:-4:306:337::
207	54	0.000370469	CAGCAGAAGGTGCAGCAGAGCCCAGAATCCCTCACTGTCTCAGAGGGAGCCATGGCCTCTCTCAACTGCACGTTCAGTGATGGTACTTCTAACAACTTCAGGTGGTACAGACAGCATTCTGCGAAAGGCCTTGAGGTGCTAGTGTCCATCTTCTCTGATGGTGAAAAGGAAGAAGGCAGATTTACAGCTCACCTCAATAGAGCCAACTTGCATGTTTCCCTACACATCAGAGAACCACAACCCAGTGACTCTGCTGTCTACCTCTGTGCAGTGAAGTCTAATTACAACGTGCTTTACTTCGGATCTGGCACCAAACTCACTGTAGAGCCAA	GGGGGGGGGGGGGGGGGGGGGGGGGGGGGGGGGGGGGGGGGGGGGGGGGGGGGGGGGGGGGGGGGGGGGGGGGGGGGGGGGGGGGGGGGGGGGGGGGGGGGGGGGGGGGGGGGGGGGGGGGGGGGGGGGGGGGGGGGGGGGGGGGGGGGGGGGGGGGGGGGGGGGGGGGGGGGGGGGGGGGGGGGGGGGGGGGGGGGGGGGGGGGGGGGGGGGGGGGGGGGGGGGGGGGGGGGGGGGGGGGGGGGGGGGGGGGGGGGGGGGGGGGGGGGGGGGGGGGGGGGGGGGGGGGGGGGGGGGGGGGGGGGGGGGGGGGGGGGGGGGGGGGGGGGGG	TRAV7-5*00(1370)		TRAJ21*00(280)	TRAC*00(143)	0|274|297|0|274||1370.0		21|77|77|275|331||280.0		CAGCAGAAGGTGCAGCAGAGCCCAGAATCCCTCACTGTCTCAGAGGGAGCCATGGCCTCTCTCAACTGCACGTTCAGT	38	GATGGTACTTCTAACAAC	38	TTCAGGTGGTACAGACAGCATTCTGCGAAAGGCCTTGAGGTGCTAGTGTCC	38	ATCTTCTCTGATGGTGAA	38	AAGGAAGAAGGCAGATTTACAGCTCACCTCAATAGAGCCAACTTGCATGTTTCCCTACACATCAGAGAACCACAACCCAGTGACTCTGCTGTCTACCTC	38	TGTGCAGTGAAGTCTAATTACAACGTGCTTTACTTC	38	GGATCTGGCACCAAACTCACTGTAGAGCCAA	38	QQKVQQSPESLTVSEGAMASLNCTFS	DGTSNN	FRWYRQHSAKGLEVLVS	IFSDGE	KEEGRFTAHLNRANLHVSLHIREPQPSDSAVYL	CAVKSNYNVLYF	GSGTKLTVEP_	::::0:78:96:147:165:264:-3:274:::::275:-1:300:331::
208	53	0.000363609	GGAGATCAGGTGGAGCAGAGTCCTTCAGCCCTGAGCCTCCACGAGGGAACCGGTTCTGCTCTGAGATGCAATTTTACTACCACCATGAGGGCTGTGCAGTGGTTCCGAAAGAATTCCAGGGGCAGCCTCATCAATCTGTTCTACTTGGCTTCAGGAACAAAGGAGAATGGGAGGCTAAAGTCAGCATTTGATTCTAAGGAGCGCTACAGCACCCTGCACATCAGGGATGCCCAGCTGGAGGACTCAGGCACTTACTTCTGTGCTGCTGGAACAGGCAATACCGGAAAACTCATCTTTGGACTGGGGACAACTTTACAAGTGCAACCAG	GGGGGGGGGGGGGGGGGGGGGGGGGGGGGGGGGGGGGGGGGGGGGGGGGGGGGGGGGGGGGGGGGGGGGGGGGGGGGGGGGGGGGGGGGGGGGGGGGGGGGGGGGGGGGGGGGGGGGGGGGGGGGGGGGGGGGGGGGGGGGGGGGGGGGGGGGGGGGGGGGGGGGGGGGGGGGGGGGGGGGGGGGGGGGGGGGGGGGGGGGGGGGGGGGGGGGGGGGGGGGGGGGGGGGGGGGGGGGGGGGGGGGGGGGGGGGGGGGGGGGGGGGGGGGGGGGGGGGGGGGGGGGGGGGGGGGGGGGGGGGGGGGGGGGGGGGGGGGGGGGGGGGGGG	TRAV4D-4*00(1340),TRAV4N-4*00(1340),TRAV4-4-DV10*00(1228)		TRAJ37*00(295)	TRAC*00(143.6)	0|268|291|0|268||1340.0;0|268|291|0|268||1340.0;0|268|291|0|268|SG77TSA106GSC108AST174CSA183GSC188TSA189GSA201C|1228.0		21|80|80|269|328||295.0		GGAGATCAGGTGGAGCAGAGTCCTTCAGCCCTGAGCCTCCACGAGGGAACCGGTTCTGCTCTGAGATGCAATTTTACT	38	ACCACCATGAGGGCT	38	GTGCAGTGGTTCCGAAAGAATTCCAGGGGCAGCCTCATCAATCTGTTCTAC	38	TTGGCTTCAGGAACA	38	AAGGAGAATGGGAGGCTAAAGTCAGCATTTGATTCTAAGGAGCGCTACAGCACCCTGCACATCAGGGATGCCCAGCTGGAGGACTCAGGCACTTACTTC	38	TGTGCTGCTGGAACAGGCAATACCGGAAAACTCATCTTT	38	GGACTGGGGACAACTTTACAAGTGCAACCAG	38	GDQVEQSPSALSLHEGTGSALRCNFT	TTMRA	VQWFRKNSRGSLINLFY	LASGT	KENGRLKSAFDSKERYSTLHIRDAQLEDSGTYF	CAAGTGNTGKLIF	GLGTTLQVQP_	::::0:78:93:144:159:258:-3:268:::::269:-1:297:328::
209	52	0.000356748	GGAGACTCAGTGACTCAGACAGAAGGCCCAGTGACACTGTCTGAAGGGACTTCTCTGACTGTGAACTGTTCCTATGAAACCAAACAGTACCCAACCCTGTTCTGGTATGTGCAGTATCCCGGAGAAGGTCCACAGCTCCTCTTTAAAGTCCCAAAGGCCAACGAGAAGGGAAGCAACAGAGGTTTTGAAGCTACATACAATAAAGAAGCCACCTCCTTCCACTTGCAGAAAGCCTCAGTGCAAGAGTCAGACTCGGCTGTGTACTACTGTGCTCTGGGTGATCCGGACTACAGCAACAACAGACTTACTTTGGGGAAGGGAACCCAGGTGGTGGTGTTACCAA	GGGGGGGGGGGGGGGGGGGGGGGGGGGGGGGGGGGGGGGGGGGGGGGGGGGGGGGGGGGGGGGGGGGGGGGGGGGGGGGGGGGGGGGGGGGGGGGGGGGGGGGGGGGGGGGGGGGGGGGGGGGGGGGGGGGGGGGGGGGGGGGGGGGGGGGGGGGGGGGGGGGGGGGGGGGGGGGGGGGGGGGGGGGGGGGGGGGGGGGGGGGGGGGGGGGGGGGGGGGGGGGGGGGGGGGGGGGGGGGGGGGGGGGGGGGGGGGGGGGGGGGGGGGGGGGGGGGGGGGGGGGGGGGGGGGGGGGGGGGGGGGGGGGGGGGGGGGGGGGGGGGGGGGGGGGGGGGGGGGGGGG	TRAV6N-5*00(1415),TRAV6-5*00(1401),TRAV6D-5*00(1247)		TRAJ7*00(310)	TRAC*00(145)	0|283|301|0|283||1415.0;0|283|301|0|283|SA276G|1401.0;0|283|301|0|283|SG8ASA21GST26CST36CSG194AST197CSG198ASG205ASG206ASA207GSG242AST271C|1247.0		17|79|79|281|343||310.0		GGAGACTCAGTGACTCAGACAGAAGGCCCAGTGACACTGTCTGAAGGGACTTCTCTGACTGTGAACTGTTCCTATGAA	38	ACCAAACAGTACCCAACC	38	CTGTTCTGGTATGTGCAGTATCCCGGAGAAGGTCCACAGCTCCTCTTTAAA	38	GTCCCAAAGGCCAACGAGAAG	38	GGAAGCAACAGAGGTTTTGAAGCTACATACAATAAAGAAGCCACCTCCTTCCACTTGCAGAAAGCCTCAGTGCAAGAGTCAGACTCGGCTGTGTACTAC	38	TGTGCTCTGGGTGATCCGGACTACAGCAACAACAGACTTACTTTG	38	GGGAAGGGAACCCAGGTGGTGGTGTTACCAA	38	GDSVTQTEGPVTLSEGTSLTVNCSYE	TKQYPT	LFWYVQYPGEGPQLLFK	VPKANEK	GSNRGFEATYNKEATSFHLQKASVQESDSAVYY	CALGDPDYSNNRLTL	GKGTQVVVLP_	::::0:78:96:147:168:267:2:283:::::281:3:312:343::
210	52	0.000356748	CAGCAGCAGGTGAGACAAAGTCCCCAATCTCTGACAGTCTGGGAAGGAGAGACAGCAATTCTGAACTGCAGTTATGAGGACAGCACTTTTGACTACTTCCCATGGTACTGGCAGTTCCCTAGGGAAAGCCCTGCACTCCTGATAGCCATACGTCCAGTGTCCAATAAAAAGGAAGATGGACGATTCACAATCTTCTTCAATAAAAGGGAGAAAAAGCTCTCCTTGCACATCACAGACTCTCAGCCTGGAGACTCAGCTACCTACTTCTGTGCAGCAAGTGAGACTGGAGGCTATAAAGTGGTCTTTGGAAGTGGGACTCGATTGCTGGTAAGCCCTG	GGGGGGGGGGGGGGGGGGGGGGGGGGGGGGGGGGGGGGGGGGGGGGGGGGGGGGGGGGGGGGGGGGGGGGGGGGGGGGGGGGGGGGGGGGGGGGGGGGGGGGGGGGGGGGGGGGGGGGGGGGGGGGGGGGGGGGGGGGGGGGGGGGGGGGGGGGGGGGGGGGGGGGGGGGGGGGGGGGGGGGGGGGGGGGGGGGGGGGGGGGGGGGGGGGGGGGGGGGGGGGGGGGGGGGGGGGGGGGGGGGGGGGGGGGGGGGGGGGGGGGGGGGGGGGGGGGGGGGGGGGGGGGGGGGGGGGGGGGGGGGGGGGGGGGGGGGGGGGGGGGGGGGGGGGGGGGGGG	TRAV14D-2*00(1400),TRAV14N-2*00(1400),TRAV14-2*00(1302),TRAV14D-1*00(1274),TRAV14N-1*00(1274)		TRAJ12*00(280)	TRAC*00(146.1)	0|280|300|0|280||1400.0;0|280|300|0|280||1400.0;0|280|300|0|280|SC108TSA109GST110GSG120AST216CSG231ASC257T|1302.0;0|280|300|0|280|SC53ASA90GSC108TSA109GSG120ASG126AST144GST153CSG162A|1274.0;0|280|300|0|280|SC53ASA90GSC108TSA109GSG120ASG126AST144GST153CSG162A|1274.0		23|79|79|281|337||280.0		CAGCAGCAGGTGAGACAAAGTCCCCAATCTCTGACAGTCTGGGAAGGAGAGACAGCAATTCTGAACTGCAGTTATGAG	38	GACAGCACTTTTGACTAC	38	TTCCCATGGTACTGGCAGTTCCCTAGGGAAAGCCCTGCACTCCTGATAGCC	38	ATACGTCCAGTGTCCAATAAA	38	AAGGAAGATGGACGATTCACAATCTTCTTCAATAAAAGGGAGAAAAAGCTCTCCTTGCACATCACAGACTCTCAGCCTGGAGACTCAGCTACCTACTTC	38	TGTGCAGCAAGTGAGACTGGAGGCTATAAAGTGGTCTTT	38	GGAAGTGGGACTCGATTGCTGGTAAGCCCTG	38	QQQVRQSPQSLTVWEGETAILNCSYE	DSTFDY	FPWYWQFPRESPALLIA	IRPVSNK	KEDGRFTIFFNKREKKLSLHITDSQPGDSATYF	CAASETGGYKVVF	GSGTRLLVSP_	::::0:78:96:147:168:267:0:280:::::281:-3:306:337::
211	52	0.000356748	GGAGAGAAGGTCGAGCAACACGAGTCTACACTGAGTGTTCGAGAGGGAGACAGCGCTGTCATCAACTGCACTTACACAGATACTGCCTCATCATACTTCCCTTGGTACAAGCAAGAAGCTGGAAAGAGTCTCCACTTTGTGATAGACATTCGTTCAAATGTGGACAGAAAACAGAGCCAAAGACTTACAGTTTTATTGGATAAGAAAGCCAAACGATTCTCCCTGCACATCACAGCCACACAGCCTGAAGATTCAGCCATCTACTTCTGTGCAGCAAGGAACAGTGCAGGGAACAAGCTAACTTTTGGAATCGGAACCAGGGTGCTGGTCAGGCCAG	GGGGGGGGGGGGGGGGGGGGGGGGGGGGGGGGGGGGGGGGGGGGGGGGGGGGGGGGGGGGGGGGGGGGGGGGGGGGGGGGGGGGGGGGGGGGGGGGGGGGGGGGGGGGGGGGGGGGGGGGGGGGGGGGGGGGGGGGGGGGGGGGGGGGGGGGGGGGGGGGGGGGGGGGGGGGGGGGGGGGGGGGGGGGGGGGGGGGGGGGGGGGGGGGGGGGGGGGGGGGGGGGGGGGGGGGGGGGGGGGGGGGGGGGGGGGGGGGGGGGGGGGGGGGGGGGGGGGGGGGGGGGGGGGGGGGGGGGGGGGGGGGGGGGGGGGGGGGGGGGGGGGGGGGGGGGGGGGG	TRAV10N*00(1390),TRAV10D*00(1362),TRAV10*00(1334)		TRAJ17*00(290)	TRAC*00(147)	0|278|301|0|278||1390.0;0|278|300|0|278|ST187CSG194A|1362.0;0|278|300|0|278|ST20CST86CST187CSG194A|1334.0		25|83|83|279|337||290.0		GGAGAGAAGGTCGAGCAACACGAGTCTACACTGAGTGTTCGAGAGGGAGACAGCGCTGTCATCAACTGCACTTACACA	38	GATACTGCCTCATCATAC	38	TTCCCTTGGTACAAGCAAGAAGCTGGAAAGAGTCTCCACTTTGTGATAGAC	38	ATTCGTTCAAATGTGGACAGA	38	AAACAGAGCCAAAGACTTACAGTTTTATTGGATAAGAAAGCCAAACGATTCTCCCTGCACATCACAGCCACACAGCCTGAAGATTCAGCCATCTACTTC	38	TGTGCAGCAAGGAACAGTGCAGGGAACAAGCTAACTTTT	38	GGAATCGGAACCAGGGTGCTGGTCAGGCCAG	38	GEKVEQHESTLSVREGDSAVINCTYT	DTASSY	FPWYKQEAGKSLHFVID	IRSNVDR	KQSQRLTVLLDKKAKRFSLHITATQPEDSAIYF	CAARNSAGNKLTF	GIGTRVLVRP_	::::0:78:96:147:168:267:-3:278:::::279:-5:306:337::
212	52	0.000356748	CAGCAGAAGGTGCAGCAGAGCCCAGAATCCCTCATTGTCCCAGAGGGAGCCATGACCTCTCTCAACTGCACTTTCAGCGACAGTGCTTCTCAGTATTTTGCATGGTACAGACAGCATTCTGGGAAAGCCCCCAAGGCACTGATGTCCATCTTCTCCAATGGTGAAAAAGAAGAAGGCAGATTCACAATTCACCTCAATAAAGCCAGTCTGCATTTCTCCCTGCACATCAGAGACTCCCAGCCCAGTGACTCTGCTCTCTACCTCTGTGCAGTGAGGGGCTACAGCAACAACAGACTTACTTTGGGGAAGGGAACCCAGGTGGTGGTGTTACCAA	GGGGGGGGGGGGGGGGGGGGGGGGGGGGGGGGGGGGGGGGGGGGGGGGGGGGGGGGGGGGGGGGGGGGGGGGGGGGGGGGGGGGGGGGGGGGGGGGGGGGGGGGGGGGGGGGGGGGGGGGGGGGGGGGGGGGGGGGGGGGGGGGGGGGGGGGGGGGGGGGGGGGGGGGGGGGGGGGGGGGGGGGGGGGGGGGGGGGGGGGGGGGGGGGGGGGGGGGGGGGGGGGGGGGGGGGGGGGGGGGGGGGGGGGGGGGGGGGGGGGGGGGGGGGGGGGGGGGGGGGGGGGGGGGGGGGGGGGGGGGGGGGGGGGGGGGGGGGGGGGGGGGGGGGGGGGGG	TRAV7-3*00(1375),TRAV7D-3*00(1347)		TRAJ7*00(281)	TRAC*00(142.4)	0|275|297|0|275||1375.0;0|275|295|0|275|SG218CSA221G|1347.0		20|79|79|275|334|SA22G|281.0		CAGCAGAAGGTGCAGCAGAGCCCAGAATCCCTCATTGTCCCAGAGGGAGCCATGACCTCTCTCAACTGCACTTTCAGC	38	GACAGTGCTTCTCAGTAT	38	TTTGCATGGTACAGACAGCATTCTGGGAAAGCCCCCAAGGCACTGATGTCC	38	ATCTTCTCCAATGGTGAA	38	AAAGAAGAAGGCAGATTCACAATTCACCTCAATAAAGCCAGTCTGCATTTCTCCCTGCACATCAGAGACTCCCAGCCCAGTGACTCTGCTCTCTACCTC	38	TGTGCAGTGAGGGGCTACAGCAACAACAGACTTACTTTG	38	GGGAAGGGAACCCAGGTGGTGGTGTTACCAA	38	QQKVQQSPESLIVPEGAMTSLNCTFS	DSASQY	FAWYRQHSGKAPKALMS	IFSNGE	KEEGRFTIHLNKASLHFSLHIRDSQPSDSALYL	CAVRGYSNNRLTL	GKGTQVVVLP_	::::0:78:96:147:165:264:-2:275:::::275:0:303:334::
213	52	0.000356748	CAGCAGAAGGTGCAGCAGAGCCCAGAATCCCTCACTGTCTCAGAGGGAGCCATGGCCTCTCTCAACTGCACTTTCAGTGATCGTTCTTCTGACAACTTCAGGTGGTACAGACAGCATTCTGGGAAAGGCCTTGAGGTGCTGGTGTCCATCTTCTCTGATGGTGAAAAGGAAGAAGGCAGTTTTACAGCTCACCTCAATAGAGCCAGCCTGCATGTTTTCCTACACATCAGAGAGCCGCAACCCAGTGACTCTGCTCTCTACCTCTGTGCAGTGAGGGCAAATGCTTACAAAGTCATCTTTGGAAAAGGGACACATCTTCATGTTCTCCCTA	GGGGGGGGGGGGGGGGGGGGGGGGGGGGGGGGGGGGGGGGGGGGGGGGGGGGGGGGGGGGGGGGGGGGGGGGGGGGGGGGGGGGGGGGGGGGGGGGGGGGGGGGGGGGGGGGGGGGGGGGGGGGGGGGGGGGGGGGGGGGGGGGGGGGGGGGGGGGGGGGGGGGGGGGGGGGGGGGGGGGGGGGGGGGGGGGGGGGGGGGGGGGGGGGGGGGGGGGGGGGGGGGGGGGGGGGGGGGGGGGGGGGGGGGGGGGGGGGGGGGGGGGGGGGGGGGGGGGGGGGGGGGGGGGGGGGGGGGGGGGGGGGGGGGGGGGGGGGGGGGGGGGGGGGGGG	TRAV7D-5*00(1375),TRAV7N-5*00(1375)		TRAJ30*00(270)	TRAC*00(146.3)	0|275|297|0|275||1375.0;0|275|297|0|275||1375.0		25|79|79|277|331||270.0		CAGCAGAAGGTGCAGCAGAGCCCAGAATCCCTCACTGTCTCAGAGGGAGCCATGGCCTCTCTCAACTGCACTTTCAGT	38	GATCGTTCTTCTGACAAC	38	TTCAGGTGGTACAGACAGCATTCTGGGAAAGGCCTTGAGGTGCTGGTGTCC	38	ATCTTCTCTGATGGTGAA	38	AAGGAAGAAGGCAGTTTTACAGCTCACCTCAATAGAGCCAGCCTGCATGTTTTCCTACACATCAGAGAGCCGCAACCCAGTGACTCTGCTCTCTACCTC	38	TGTGCAGTGAGGGCAAATGCTTACAAAGTCATCTTT	38	GGAAAAGGGACACATCTTCATGTTCTCCCTA	38	QQKVQQSPESLTVSEGAMASLNCTFS	DRSSDN	FRWYRQHSGKGLEVLVS	IFSDGE	KEEGSFTAHLNRASLHVFLHIREPQPSDSALYL	CAVRANAYKVIF	GKGTHLHVLP_	::::0:78:96:147:165:264:-2:275:::::277:-5:300:331::
214	52	0.000356748	GGAGATCAGGTGGAGCAGAGTCCTTCAGCCCTGAGCCTCCACGAGGGAACCGGTTCTGCTCTGAGATGCAATTTTACGACCACCATGAGGGCTGTGCAGTGGTTCCAACAGAATTCCAGGGGCAGCCTCATCAATCTGTTCTACTTGGCTTCAGGAACAAAGGAGAATGGGAGGTTAAAGTCAACATTCAATTCTAAGGAGAGCTACAGCACCCTGCACATCAGGGATGCCCAGCTGGAGGACTCAGGCACTTACTTCTGTGCTGCTGATCCATCCTCCTCCTTCAGCAAGCTGGTGTTTGGGCAGGGGACATCCTTATCAGTCGTTCCAA	GGGGGGGGGGGGGGGGGGGGGGGGGGGGGGGGGGGGGGGGGGGGGGGGGGGGGGGGGGGGGGGGGGGGGGGGGGGGGGGGGGGGGGGGGGGGGGGGGGGGGGGGGGGGGGGGGGGGGGGGGGGGGGGGGGGGGGGGGGGGGGGGGGGGGGGGGGGGGGGGGGGGGGGGGGGGGGGGGGGGGGGGGGGGGGGGGGGGGGGGGGGGGGGGGGGGGGGGGGGGGGGGGGGGGGGGGGGGGGGGGGGGGGGGGGGGGGGGGGGGGGGGGGGGGGGGGGGGGGGGGGGGGGGGGGGGGGGGGGGGGGGGGGGGGGGGGGGGGGGGGGGGGGGGGGG	TRAV4-4-DV10*00(1345),TRAV4D-4*00(1233),TRAV4N-4*00(1233)		TRAJ50*00(300)	TRAC*00(143.6)	0|269|291|0|269||1345.0;0|269|291|0|269|ST77GSG106ASA108CSC174TSG183AST188CSG189ASC201A|1233.0;0|269|291|0|269|ST77GSG106ASA108CSC174TSG183AST188CSG189ASC201A|1233.0		23|83|83|271|331||300.0		GGAGATCAGGTGGAGCAGAGTCCTTCAGCCCTGAGCCTCCACGAGGGAACCGGTTCTGCTCTGAGATGCAATTTTACG	38	ACCACCATGAGGGCT	38	GTGCAGTGGTTCCAACAGAATTCCAGGGGCAGCCTCATCAATCTGTTCTAC	38	TTGGCTTCAGGAACA	38	AAGGAGAATGGGAGGTTAAAGTCAACATTCAATTCTAAGGAGAGCTACAGCACCCTGCACATCAGGGATGCCCAGCTGGAGGACTCAGGCACTTACTTC	38	TGTGCTGCTGATCCATCCTCCTCCTTCAGCAAGCTGGTGTTT	38	GGGCAGGGGACATCCTTATCAGTCGTTCCAA	38	GDQVEQSPSALSLHEGTGSALRCNFT	TTMRA	VQWFQQNSRGSLINLFY	LASGT	KENGRLKSTFNSKESYSTLHIRDAQLEDSGTYF	CAADPSSSFSKLVF	GQGTSLSVVP_	::::0:78:93:144:159:258:-2:269:::::271:-3:300:331::
215	52	0.000356748	GGACAGCAAGTGCAGCAGAGCCCCGCGTCCTTGGTTCTGCAGGAGGGGGAGAACGCAGAGCTGCAGTGTAACTTTTCCACATCTTTGAACAGTATGCAGTGGTTTTACCAACGTCCTGGGGGAAGTCTCGTCAGCCTGTTCTACAATCCTTCTGGGACAAAGCATAGTGGGAGACTGACATCCACTACAGTCATCAAAGAACGTCGCAGCTCTTTGCACATTTCCTCCTCCCAGACAACAGACTCAGGCACTTATCTCTGTGCTTTGAATAATAATGCAGGTGCCAAGCTCACATTCGGAGGGGGAACAAGGTTAACGGTCAGACCCG	GGGGGGGGGGGGGGGGGGGGGGGGGGGGGGGGGGGGGGGGGGGGGGGGGGGGGGGGGGGGGGGGGGGGGGGGGGGGGGGGGGGGGGGGGGGGGGGGGGGGGGGGGGGGGGGGGGGGGGGGGGGGGGGGGGGGGGGGGGGGGGGGGGGGGGGGGGGGGGGGGGGGGGGGGGGGGGGGGGGGGGGGGGGGGGGGGGGGGGGGGGGGGGGGGGGGGGGGGGGGGGGGGGGGGGGGGGGGGGGGGGGGGGGGGGGGGGGGGGGGGGGGGGGGGGGGGGGGGGGGGGGGGGGGGGGGGGGGGGGGGGGGGGGGGGGGGGGGGGGGGGGGGGGG	TRAV13-1*00(1335),TRAV13D-1*00(1181)		TRAJ39*00(315)	TRAC*00(143.2)	0|267|291|0|267||1335.0;0|267|291|0|267|ST20CSA24GSA50GSG135CSG164TSA185TST194CSC203TST235CSC236ASA264T|1181.0		20|83|83|265|328||315.0		GGACAGCAAGTGCAGCAGAGCCCCGCGTCCTTGGTTCTGCAGGAGGGGGAGAACGCAGAGCTGCAGTGTAACTTTTCC	38	ACATCTTTGAACAGT	38	ATGCAGTGGTTTTACCAACGTCCTGGGGGAAGTCTCGTCAGCCTGTTCTAC	38	AATCCTTCTGGGACA	38	AAGCATAGTGGGAGACTGACATCCACTACAGTCATCAAAGAACGTCGCAGCTCTTTGCACATTTCCTCCTCCCAGACAACAGACTCAGGCACTTATCTC	38	TGTGCTTTGAATAATAATGCAGGTGCCAAGCTCACATTC	38	GGAGGGGGAACAAGGTTAACGGTCAGACCCG	38	GQQVQQSPASLVLQEGENAELQCNFS	TSLNS	MQWFYQRPGGSLVSLFY	NPSGT	KHSGRLTSTTVIKERRSSLHISSSQTTDSGTYL	CALNNNAGAKLTF	GGGTRLTVRP_	::::0:78:93:144:159:258:-4:267:::::265:0:297:328::
216	52	0.000356748	GGAGATCAGGTGGAGCAGAGTCCTTCAGCCCTGAGCCTCCACGAGGGAACCGGTTCTGCTCTGAGATGCAATTTTACGACCACCATGAGGGCTGTGCAGTGGTTCCAACAGAATTCCAGGGGCAGCCTCATCAATCTGTTCTACTTGGCTTCAGGAACAAAGGAGAATGGGAGGTTAAAGTCAACATTCAATTCTAAGGAGAGCTACAGCACCCTGCACATCAGGGATGCCCAGCTGGAGGACTCAGGCACTTACTTCTGTGCTGCCAACACCAATACAGGCAAATTAACCTTTGGGGATGGGACCGTGCTCACAGTGAAGCCAA	GGGGGGGGGGGGGGGGGGGGGGGGGGGGGGGGGGGGGGGGGGGGGGGGGGGGGGGGGGGGGGGGGGGGGGGGGGGGGGGGGGGGGGGGGGGGGGGGGGGGGGGGGGGGGGGGGGGGGGGGGGGGGGGGGGGGGGGGGGGGGGGGGGGGGGGGGGGGGGGGGGGGGGGGGGGGGGGGGGGGGGGGGGGGGGGGGGGGGGGGGGGGGGGGGGGGGGGGGGGGGGGGGGGGGGGGGGGGGGGGGGGGGGGGGGGGGGGGGGGGGGGGGGGGGGGGGGGGGGGGGGGGGGGGGGGGGGGGGGGGGGGGGGGGGGGGGGGGGGGGGGGGG	TRAV4-4-DV10*00(1330),TRAV4D-4*00(1218),TRAV4N-4*00(1218)		TRAJ27*00(290)	TRAC*00(146.1)	0|266|291|0|266||1330.0;0|266|291|0|266|ST77GSG106ASA108CSC174TSG183AST188CSG189ASC201A|1218.0;0|266|291|0|266|ST77GSG106ASA108CSC174TSG183AST188CSG189ASC201A|1218.0		21|79|79|267|325||290.0		GGAGATCAGGTGGAGCAGAGTCCTTCAGCCCTGAGCCTCCACGAGGGAACCGGTTCTGCTCTGAGATGCAATTTTACG	38	ACCACCATGAGGGCT	38	GTGCAGTGGTTCCAACAGAATTCCAGGGGCAGCCTCATCAATCTGTTCTAC	38	TTGGCTTCAGGAACA	38	AAGGAGAATGGGAGGTTAAAGTCAACATTCAATTCTAAGGAGAGCTACAGCACCCTGCACATCAGGGATGCCCAGCTGGAGGACTCAGGCACTTACTTC	38	TGTGCTGCCAACACCAATACAGGCAAATTAACCTTT	38	GGGGATGGGACCGTGCTCACAGTGAAGCCAA	38	GDQVEQSPSALSLHEGTGSALRCNFT	TTMRA	VQWFQQNSRGSLINLFY	LASGT	KENGRLKSTFNSKESYSTLHIRDAQLEDSGTYF	CAANTNTGKLTF	GDGTVLTVKP_	::::0:78:93:144:159:258:-5:266:::::267:-1:294:325::
217	51	0.000349888	GGTGAGCAGGTGGAGCAGCTTCCTTCCATCCTGAGAGTCCAGGAGGGATCCAGTGCCAGCATCAACTGCACTTATGAGAACAGTGCCTCCAACTACTTCCCTTGGTATAAGCAAGAACCTGGAGAGAATCCTAAGCTCATCATTGACATTCGTTCAAATATGGAAAGAAAGCAGACCCAAGGACTCATCGTTTTACTGGATAAGAAAGCCAAACGCTTCTCCCTGCACATCACAGACACCCAGCCTGGAGACTCAGCCATGTACTTCTGTGCTGCAAGTGAGAACACCAATACAGGCAAATTAACCTTTGGGGATGGGACCGTGCTCACAGTGAAGCCAA	GGGGGGGGGGGGGGGGGGGGGGGGGGGGGGGGGGGGGGGGGGGGGGGGGGGGGGGGGGGGGGGGGGGGGGGGGGGGGGGGGGGGGGGGGGGGGGGGGGGGGGGGGGGGGGGGGGGGGGGGGGGGGGGGGGGGGGGGGGGGGGGGGGGGGGGGGGGGGGGGGGGGGGGGGGGGGGGGGGGGGGGGGGGGGGGGGGGGGGGGGGGGGGGGGGGGGGGGGGGGGGGGGGGGGGGGGGGGGGGGGGGGGGGGGGGGGGGGGGGGGGGGGGGGGGGGGGGGGGGGGGGGGGGGGGGGGGGGGGGGGGGGGGGGGGGGGGGGGGGGGGGGGGGGGGGGGGGGGGGG	TRAV5D-4*00(1400),TRAV5N-4*00(1400),TRAV5-4*00(1316)		TRAJ27*00(290)	TRAC*00(137.5)	0|280|300|0|280||1400.0;0|280|300|0|280||1400.0;0|280|300|0|280|SC2TSG70CSA77GSG78AST175CSA181G|1316.0		21|79|79|282|340||290.0		GGTGAGCAGGTGGAGCAGCTTCCTTCCATCCTGAGAGTCCAGGAGGGATCCAGTGCCAGCATCAACTGCACTTATGAG	38	AACAGTGCCTCCAACTAC	38	TTCCCTTGGTATAAGCAAGAACCTGGAGAGAATCCTAAGCTCATCATTGAC	38	ATTCGTTCAAATATGGAAAGA	38	AAGCAGACCCAAGGACTCATCGTTTTACTGGATAAGAAAGCCAAACGCTTCTCCCTGCACATCACAGACACCCAGCCTGGAGACTCAGCCATGTACTTC	38	TGTGCTGCAAGTGAGAACACCAATACAGGCAAATTAACCTTT	38	GGGGATGGGACCGTGCTCACAGTGAAGCCAA	38	GEQVEQLPSILRVQEGSSASINCTYE	NSASNY	FPWYKQEPGENPKLIID	IRSNMER	KQTQGLIVLLDKKAKRFSLHITDTQPGDSAMYF	CAASENTNTGKLTF	GDGTVLTVKP_	::::0:78:96:147:168:267:0:280:::::282:-1:309:340::
218	51	0.000349888	GGAGATCAGGTGGAGCAGAGTCCTTCAGCCCTGAGCCTCCACGAGGGAACCGGTTCTGCTCTGAGATGCAATTTTACGACCACCATGAGGGCTGTGCAGTGGTTCCAACAGAATTCCAGGGGCAGCCTCATCAATCTGTTCTACTTGGCTTCAGGAACAAAGGAGAATGGGAGGTTAAAGTCAACATTCAATTCTAAGGAGAGCTACAGCACCCTGCACATCAGGGATGCCCAGCTGGAGGACTCAGGCACTTACTTCTGTGCTGCTGGGACAGGCTTTGCAAGTGCGCTGACATTTGGATCTGGCACAAAAGTCATTCCATGTCTACCAT	GGGGGGGGGGGGGGGGGGGGGGGGGGGGGGGGGGGGGGGGGGGGGGGGGGGGGGGGGGGGGGGGGGGGGGGGGGGGGGGGGGGGGGGGGGGGGGGGGGGGGGGGGGGGGGGGGGGGGGGGGGGGGGGGGGGGGGGGGGGGGGGGGGGGGGGGGGGGGGGGGGGGGGGGGGGGGGGGGGGGGGGGGGGGGGGGGGGGGGGGGGGGGGGGGGGGGGGGGGGGGGGGGGGGGGGGGGGGGGGGGGGGGGGGGGGGGGGGGGGGGGGGGGGGGGGGGGGGGGGGGGGGGGGGGGGGGGGGGGGGGGGGGGGGGGGGGGGGGGGGGGGGGGGGGGG	TRAV4-4-DV10*00(1340),TRAV4D-4*00(1228),TRAV4N-4*00(1228)		TRAJ35*00(310)	TRAC*00(145.4)	0|268|291|0|268||1340.0;0|268|291|0|268|ST77GSG106ASA108CSC174TSG183AST188CSG189ASC201A|1228.0;0|268|291|0|268|ST77GSG106ASA108CSC174TSG183AST188CSG189ASC201A|1228.0		12|85|85|257|331|I16GSG20TSC21GSA22G|311.0		GGAGATCAGGTGGAGCAGAGTCCTTCAGCCCTGAGCCTCCACGAGGGAACCGGTTCTGCTCTGAGATGCAATTTTACG	38	ACCACCATGAGGGCT	38	GTGCAGTGGTTCCAACAGAATTCCAGGGGCAGCCTCATCAATCTGTTCTAC	38	TTGGCTTCAGGAACA	38	AAGGAGAATGGGAGGTTAAAGTCAACATTCAATTCTAAGGAGAGCTACAGCACCCTGCACATCAGGGATGCCCAGCTGGAGGACTCAGGCACTTACTTC	38	TGTGCTGCTGGGACAGGCTTTGCAAGTGCGCTGACATTT	38	GGATCTGGCACAAAAGTCATTCCATGTCTACCAT	38	GDQVEQSPSALSLHEGTGSALRCNFT	TTMRA	VQWFQQNSRGSLINLFY	LASGT	KENGRLKSTFNSKESYSTLHIRDAQLEDSGTYF	CAAGTGFASALTF	GSGTKVIPCLP_	::::0:78:93:144:159:258:-3:268:::::257:8:297:331::
219	50	0.000343027	CAGCAGAAGGTGCAGCAGAGCCCAGAATCCCTCACTGTCTCAGAGGGAGCCATGGCCTCTCTCAACTGCACTTTCAGTGATCGTTCTTCTGACAACTTCAGGTGGTACAGACAGCATTCTGGGAAAGGCCTTGAGGTGCTGGTGTCCATCTTCTCTGATGGTGAAAAGGAAGAAGGCAGTTTTACAGCTCACCTCAATAGAGCCAGCCTGCATGTTTTCCTACACATCAGAGAGCCGCAACCCAGTGACTCTGCTCTCTACCTCTGTGCAGTGAGCATGGCTAACAGTGCAGGGAACAAGCTAACTTTTGGAATCGGAACCAGGGTGCTGGTCAGGCCAG	GGGGGGGGGGGGGGGGGGGGGGGGGGGGGGGGGGGGGGGGGGGGGGGGGGGGGGGGGGGGGGGGGGGGGGGGGGGGGGGGGGGGGGGGGGGGGGGGGGGGGGGGGGGGGGGGGGGGGGGGGGGGGGGGGGGGGGGGGGGGGGGGGGGGGGGGGGGGGGGGGGGGGGGGGGGGGGGGGGGGGGGGGGGGGGGGGGGGGGGGGGGGGGGGGGGGGGGGGGGGGGGGGGGGGGGGGGGGGGGGGGGGGGGGGGGGGGGGGGGGGGGGGGGGGGGGGGGGGGGGGGGGGGGGGGGGGGGGGGGGGGGGGGGGGGGGGGGGGGGGGGGGGGGGGGGGGGGGGGGG	TRAV7D-5*00(1395),TRAV7N-5*00(1395)		TRAJ17*00(306)	TRAC*00(147.8)	0|279|297|0|279||1395.0;0|279|297|0|279||1395.0		18|83|83|275|340|SA22G|311.0		CAGCAGAAGGTGCAGCAGAGCCCAGAATCCCTCACTGTCTCAGAGGGAGCCATGGCCTCTCTCAACTGCACTTTCAGT	38	GATCGTTCTTCTGACAAC	38	TTCAGGTGGTACAGACAGCATTCTGGGAAAGGCCTTGAGGTGCTGGTGTCC	38	ATCTTCTCTGATGGTGAA	38	AAGGAAGAAGGCAGTTTTACAGCTCACCTCAATAGAGCCAGCCTGCATGTTTTCCTACACATCAGAGAGCCGCAACCCAGTGACTCTGCTCTCTACCTC	38	TGTGCAGTGAGCATGGCTAACAGTGCAGGGAACAAGCTAACTTTT	38	GGAATCGGAACCAGGGTGCTGGTCAGGCCAG	38	QQKVQQSPESLTVSEGAMASLNCTFS	DRSSDN	FRWYRQHSGKGLEVLVS	IFSDGE	KEEGSFTAHLNRASLHVFLHIREPQPSDSALYL	CAVSMANSAGNKLTF	GIGTRVLVRP_	::::0:78:96:147:165:264:2:279:::::275:2:309:340::
220	50	0.000343027	CAGCAGAAGGTGCAGCAGAGCCCAGAATCCCTCACTGTCTCAGAGGGAGCCATGGCCTCTCTCAACTGCACGTTCAGTGATGGTACTTCTAACAACTTCAGGTGGTACAGACAGCATTCTGCGAAAGGCCTTGAGGTGCTAGTGTCCATCTTCTCTGATGGTGAAAAGGAAGAAGGCAGATTTACAGCTCACCTCAATAGAGCCAACTTGCATGTTTCCCTACACATCAGAGAACCACAACCCAGTGACTCTGCTGTCTACCTCTGTGCAGTGAGCATGAGCGGGAGCAGTGGCAACAAGCTCATCTTTGGAATTGGGACTCTGCTTTCTGTCAAGCCAA	GGGGGGGGGGGGGGGGGGGGGGGGGGGGGGGGGGGGGGGGGGGGGGGGGGGGGGGGGGGGGGGGGGGGGGGGGGGGGGGGGGGGGGGGGGGGGGGGGGGGGGGGGGGGGGGGGGGGGGGGGGGGGGGGGGGGGGGGGGGGGGGGGGGGGGGGGGGGGGGGGGGGGGGGGGGGGGGGGGGGGGGGGGGGGGGGGGGGGGGGGGGGGGGGGGGGGGGGGGGGGGGGGGGGGGGGGGGGGGGGGGGGGGGGGGGGGGGGGGGGGGGGGGGGGGGGGGGGGGGGGGGGGGGGGGGGGGGGGGGGGGGGGGGGGGGGGGGGGGGGGGGGGGGGGGGGGGGGGGGG	TRAV7-5*00(1395)		TRAJ32*00(290)	TRAC*00(142.6)	0|279|297|0|279||1395.0		28|86|86|282|340||290.0		CAGCAGAAGGTGCAGCAGAGCCCAGAATCCCTCACTGTCTCAGAGGGAGCCATGGCCTCTCTCAACTGCACGTTCAGT	38	GATGGTACTTCTAACAAC	38	TTCAGGTGGTACAGACAGCATTCTGCGAAAGGCCTTGAGGTGCTAGTGTCC	38	ATCTTCTCTGATGGTGAA	38	AAGGAAGAAGGCAGATTTACAGCTCACCTCAATAGAGCCAACTTGCATGTTTCCCTACACATCAGAGAACCACAACCCAGTGACTCTGCTGTCTACCTC	38	TGTGCAGTGAGCATGAGCGGGAGCAGTGGCAACAAGCTCATCTTT	38	GGAATTGGGACTCTGCTTTCTGTCAAGCCAA	38	QQKVQQSPESLTVSEGAMASLNCTFS	DGTSNN	FRWYRQHSAKGLEVLVS	IFSDGE	KEEGRFTAHLNRANLHVSLHIREPQPSDSAVYL	CAVSMSGSSGNKLIF	GIGTLLSVKP_	::::0:78:96:147:165:264:2:279:::::282:-8:309:340::
221	50	0.000343027	CAGCAGAAGGTGCAGCAGAGCCCAGAATCCCTCAGTGTCCCAGAGGGAGGCATGGCCTCTCTCAACTGCACTTCAAGTGATCGTAATTTTCAGTACTTCTGGTGGTACAGACAGCATTCTGGAGAAGGCCCCAAGGCACTGATGTCAATCTTCTCTGATGGTGACAAGAAAGAAGGCAGATTCACAGCTCACCTCAATAAGGCCAGCCTGCATGTTTCCCTGCACATCAGAGACTCCCAGCCCAGTGACTCCGCTCTCTACTTCTGTGCAGCTAGTGAGCAGGGCAATAACAGAATCTTCTTTGGTGATGGGACGCAGCTGGTGGTGAAGCCCA	GGGGGGGGGGGGGGGGGGGGGGGGGGGGGGGGGGGGGGGGGGGGGGGGGGGGGGGGGGGGGFGGGGGGGGGGGGGGGGGGGGGGGGGGGGGGGGGGGGGGGGGGGGGGGGGGGGGGGGGGGGGGGGGGGGGGGGGGGGGGGGGGGGGGGGGGGGGGGGGGGGGGGGGGGGGGGGGGGGGGGGGGGGGGGGGGGGGGGGGGGGGGGGGGGGGGGGGGGGGGGGGGGGGGGGGGGGGGGGGGGGGGGGGGGGGGGGGGGGGGGGGGGGGGGGGGGGGGGGGGGGGGGGGGGGGGGGGGGGGGGGGGGGGGGGGGGGGGGGGGGGGGGGGGGGGGGG	TRAV7-4*00(1405),TRAV7D-4*00(1391),TRAV7N-4*00(1349)		TRAJ31*00(255)	TRAC*00(149.7)	0|281|301|0|281||1405.0;0|281|301|0|281|SC146A|1391.0;0|281|301|0|281|ST95CSA134GSC146AST271C|1349.0		26|77|77|283|334||255.0		CAGCAGAAGGTGCAGCAGAGCCCAGAATCCCTCAGTGTCCCAGAGGGAGGCATGGCCTCTCTCAACTGCACTTCAAGT	37	GATCGTAATTTTCAGTAC	38	TTCTGGTGGTACAGACAGCATTCTGGAGAAGGCCCCAAGGCACTGATGTCA	38	ATCTTCTCTGATGGTGAC	38	AAGAAAGAAGGCAGATTCACAGCTCACCTCAATAAGGCCAGCCTGCATGTTTCCCTGCACATCAGAGACTCCCAGCCCAGTGACTCCGCTCTCTACTTC	38	TGTGCAGCTAGTGAGCAGGGCAATAACAGAATCTTCTTT	38	GGTGATGGGACGCAGCTGGTGGTGAAGCCCA	38	QQKVQQSPESLSVPEGGMASLNCTSS	DRNFQY	FWWYRQHSGEGPKALMS	IFSDGD	KKEGRFTAHLNKASLHVSLHIRDSQPSDSALYF	CAASEQGNNRIFF	GDGTQLVVKP_	::::0:78:96:147:165:264:0:281:::::283:-6:303:334::
222	50	0.000343027	GGAGATAAGGTGAAACAAAGTCCCTCAGCGCTGAGTCTCCAAGAAGGAACCAATTCTGCTCTGAGATGCAATTTTTCTATCGCCGCGACAACTGTGCAGTGGTTCCTACAGAATCCCAGGGGCAGCCTCATCAATCTTTTTTACCTGGTTCCAGGAACAAAGGAGAATGGGAGGTTAAAGTCAGCATTCGATTCTAAGGAGAGCTACAGCACCCTGCACATCAGGGATGCCCAGCTGGAGGACTCAGGCACTTACTTCTGTGCTGCTGAGGCCAATAACTATGCCCAGGGATTAACCTTCGGTCTTGGCACCAGAGTATCTGTGTTTCCCT	GGGGGGGGGGGGGGGGGGGGGGGGGGGGGGGGGGGGGGGGGGGGGGGGGGGGGGGGGGGGGGGGGGGGGGGGGGGGGGGGGGGGGGGGGGGGGGGGGGGGGGGGGGGGGGGGGGGGGGGGGGGGGGGGGGGGGGGGGGGGGGGGGGGGGGGGGGGGGGGGGGGGGGGGGGGGGGGGGGGGGGGGGGGGGGGGGGGGGGGGGGGGGGGGGGGGGGGGGGGGGGGGGGGGGGGGGGGGGGGGGGGGGGGGGGGGGGGGGGGGGGGGGGGGGGGGGGGGGGGGGGGGGGGGGGGGGGGGGGGGGGGGGGGGGGGGGGGGGGGGGGGGGGGGGGG	TRAV4-3*00(1365),TRAV4D-3*00(1267),TRAV4N-3*00(1267)		TRAJ26*00(290)	TRAC*00(145.8)	0|273|291|0|273||1365.0;0|273|291|0|273|SG14ASG44AST83CSG131CSG149TST188CST221C|1267.0;0|273|291|0|273|SG14ASG44AST83CSG131CSG149TST188CST221C|1267.0		22|80|80|273|331||290.0		GGAGATAAGGTGAAACAAAGTCCCTCAGCGCTGAGTCTCCAAGAAGGAACCAATTCTGCTCTGAGATGCAATTTTTCT	38	ATCGCCGCGACAACT	38	GTGCAGTGGTTCCTACAGAATCCCAGGGGCAGCCTCATCAATCTTTTTTAC	38	CTGGTTCCAGGAACA	38	AAGGAGAATGGGAGGTTAAAGTCAGCATTCGATTCTAAGGAGAGCTACAGCACCCTGCACATCAGGGATGCCCAGCTGGAGGACTCAGGCACTTACTTC	38	TGTGCTGCTGAGGCCAATAACTATGCCCAGGGATTAACCTTC	38	GGTCTTGGCACCAGAGTATCTGTGTTTCCCT	38	GDKVKQSPSALSLQEGTNSALRCNFS	IAATT	VQWFLQNPRGSLINLFY	LVPGT	KENGRLKSAFDSKESYSTLHIRDAQLEDSGTYF	CAAEANNYAQGLTF	GLGTRVSVFP_	::::0:78:93:144:159:258:2:273:::::273:-2:300:331::
223	50	0.000343027	GGAGATCAGGTGGAGCAGAGTCCTTCAGCCCTGAGCCTCCACGAGGGAACCGGTTCTGCTCTGAGATGCAATTTTACGACCACCATGAGGGCTGTGCAGTGGTTCCAACAGAATTCCAGGGGCAGCCTCATCAATCTGTTCTACTTGGCTTCAGGAACAAAGGAGAATGGGAGGTTAAAGTCAACATTCAATTCTAAGGAGAGCTACAGCACCCTGCACATCAGGGATGCCCAGCTGGAGGACTCAGGCACTTACTTCTGTGCTGCTGTCACGGGTTACCAGAACTTCTATTTTGGGAAAGGAACAAGTTTGACTGTCATTCCAA	GGGGGGGGGGGGGGGGGGGGGGGGGGGGGGGGGGGGGGGGGGGGGGGGGGGGGGGGGGGGGGGGGGGGGGGGGGGGGGGGGGGGGGGGGGGGGGGGGGGGGGGGGGGGGGGGGGGGGGGGGGGGGGGGGGGGGGGGGGGGGGGGGGGGGGGGGGGGGGGGGGGGGGGGGGGGGGGGGGGGGGGGGGGGGGGGGGGGGGGGGGGGGGGGGGGGGGGGGGGGGGGGGGGGGGGGGGGGGGGGGGGGGGGGGGGGGGGGGGGGGGGGGGGGGGGGGGGGGGGGGGGGGGGGGGGGGGGGGGGGGGGGGGGGGGGGGGGGGGGGGGGGG	TRAV4-4-DV10*00(1340),TRAV4D-4*00(1228),TRAV4N-4*00(1228)		TRAJ49*00(280)	TRAC*00(145.6)	0|268|291|0|268||1340.0;0|268|291|0|268|ST77GSG106ASA108CSC174TSG183AST188CSG189ASC201A|1228.0;0|268|291|0|268|ST77GSG106ASA108CSC174TSG183AST188CSG189ASC201A|1228.0		23|79|79|269|325||280.0		GGAGATCAGGTGGAGCAGAGTCCTTCAGCCCTGAGCCTCCACGAGGGAACCGGTTCTGCTCTGAGATGCAATTTTACG	38	ACCACCATGAGGGCT	38	GTGCAGTGGTTCCAACAGAATTCCAGGGGCAGCCTCATCAATCTGTTCTAC	38	TTGGCTTCAGGAACA	38	AAGGAGAATGGGAGGTTAAAGTCAACATTCAATTCTAAGGAGAGCTACAGCACCCTGCACATCAGGGATGCCCAGCTGGAGGACTCAGGCACTTACTTC	38	TGTGCTGCTGTCACGGGTTACCAGAACTTCTATTTT	38	GGGAAAGGAACAAGTTTGACTGTCATTCCAA	38	GDQVEQSPSALSLHEGTGSALRCNFT	TTMRA	VQWFQQNSRGSLINLFY	LASGT	KENGRLKSTFNSKESYSTLHIRDAQLEDSGTYF	CAAVTGYQNFYF	GKGTSLTVIP_	::::0:78:93:144:159:258:-3:268:::::269:-3:294:325::
224	49	0.000336167	CAGCAGCAGGTGAGACAAAGTCCCCAATCTCTGACAGTCTGGGAAGGAGGAACCACAGTTCTGACCTGCAGTTATGAGGACAGCACTTTTAACTACTTCCCATGGTACCAACAGTTCCCTGGGGAAGGCCCTGCACTTCTGATATCCATACTTTCAGTGTCCGATAAAAAGGAAGATGGACGATTCACAACCTTCTTCAATAAAAGGGAGAAAAAGCTCTCCTTGCACATCATAGACTCTCAGCCTGGAGACTCAGCCACCTACTTCTGTGCAGCAAGTGCAAGTAGCAATAACAGAATCTTCTTTGGTGATGGGACGCAGCTGGTGGTGAAGCCCA	GGGGGGGGGGGGGGGGGGGGGGGGGGGGGGGGGGGGGGGGGGGGGGGGGGGGGGGGGGGGGGGGGGGGGGGGGGGGGGGGGGGGGGGGGGGGGGGGGGGGGGGGGGGGGGGGGGGGGGGGGGGGGGGGGGGGGGGGGGGGGGGGGGGGGGGGGGGGGGGGGGGGGGGGGGGGGGGGGGGGGGGGGGGGGGGGGGGGGGGGGGGGGGGGGGGGGGGGGGGGGGGGGGGGGGGGGGGGGGGGGGGGGGGGGGGGGGGGGGGGGGGGGGGGGGGGGGGGGGGGGGGGGGGGGGGGGGGGGGGGGGGGGGGGGGGGGGGGGGGGGGGGGGGGGGGGGGGGG	TRAV14-1*00(1410),TRAV14D-1*00(1228.7),TRAV14N-1*00(1228.7)		TRAJ31*00(265)	TRAC*00(147.3)	0|282|300|0|282||1410.0;0|282|300|0|282|SA49GSG50ASG54ASA57GSA64CSG110ASC137TSG151TST190CSC232TST257C|1256.0;0|282|300|0|282|SA49GSG50ASG54ASA57GSA64CSG110ASC137TSG151TST190CSC232TST257C|1256.0		24|77|77|284|337||265.0		CAGCAGCAGGTGAGACAAAGTCCCCAATCTCTGACAGTCTGGGAAGGAGGAACCACAGTTCTGACCTGCAGTTATGAG	38	GACAGCACTTTTAACTAC	38	TTCCCATGGTACCAACAGTTCCCTGGGGAAGGCCCTGCACTTCTGATATCC	38	ATACTTTCAGTGTCCGATAAA	38	AAGGAAGATGGACGATTCACAACCTTCTTCAATAAAAGGGAGAAAAAGCTCTCCTTGCACATCATAGACTCTCAGCCTGGAGACTCAGCCACCTACTTC	38	TGTGCAGCAAGTGCAAGTAGCAATAACAGAATCTTCTTT	38	GGTGATGGGACGCAGCTGGTGGTGAAGCCCA	38	QQQVRQSPQSLTVWEGGTTVLTCSYE	DSTFNY	FPWYQQFPGEGPALLIS	ILSVSDK	KEDGRFTTFFNKREKKLSLHIIDSQPGDSATYF	CAASASSNNRIFF	GDGTQLVVKP_	::::0:78:96:147:168:267:2:282:::::284:-4:306:337::
225	49	0.000336167	ACCCAAATGTTGCATCAGAGTCCTCAGTCTCTGACAATCCAAGAAGGAGATGAAGTCACCATGAGCTGCAATTTATCAACATCTTTATATGCCTTACTCTGGTATAGGCAGGGGGATGATGGCAGCCTCGTCTCCTTGGTGACATTACAGAAAGGAGGAGATGAGAAAAGTAAGGACAAAATAACCGCTAATCTGGATAAGAAAATGCAACAAAGTTCCCTGTGGATCCAAGCCTCCCAGCCCAGCCACTCAGGCACTTACCTCTGTGGAGGGAAAGCAATAGGGTCTGCGAAGCTCATCTTTGGGGAGGGGACAAAGCTGACAGTGAGCTCAT	GGGGGGGGGGGGGGGGGGGGGGGGGGGGGGGGGGGGGGGGGGGGGGGGGGGGGGGGGGGGGGGGGGGGGGGGGGGGGGGGGGGGGGGGGGGGGGGGGGGGGGGGGGGGGGGGGGGGGGGGGGGGGGGGGGGGGGGGGGGGGGGGGGGGGGGGGGGGGGGGGGGGGGGGGGGGGGGGGGGGGGGGGGGGGGGGGGGGGGGGGGGGGGGGGGGGGGGGGGGGGGGGGGGGGGGGGGGGGGGGGGGGGGGGGGGGGGGGGGGGGGGGGGGGGGGGGGGGGGGGGGGGGGGGGGGGGGGGGGGGGGGGGGGGGGGGGGGGGGGGGGGGGGGGGGGGGG	TRDV1*00(1390)		TRAJ57*00(265)	TRAC*00(142.5)	0|278|297|0|278||1390.0		30|83|83|281|334||265.0		ACCCAAATGTTGCATCAGAGTCCTCAGTCTCTGACAATCCAAGAAGGAGATGAAGTCACCATGAGCTGCAATTTATCA	38	ACATCTTTATATGCC	38	TTACTCTGGTATAGGCAGGGGGATGATGGCAGCCTCGTCTCCTTGGTGACA	38	TTACAGAAA	38	GGAGGAGATGAGAAAAGTAAGGACAAAATAACCGCTAATCTGGATAAGAAAATGCAACAAAGTTCCCTGTGGATCCAAGCCTCCCAGCCCAGCCACTCAGGCACTTACCTC	38	TGTGGAGGGAAAGCAATAGGGTCTGCGAAGCTCATCTTT	38	GGGGAGGGGACAAAGCTGACAGTGAGCTCAT	38	TQMLHQSPQSLTIQEGDEVTMSCNLS	TSLYA	LLWYRQGDDGSLVSLVT	LQK	GGDEKSKDKITANLDKKMQQSSLWIQASQPSHSGTYL	CGGKAIGSAKLIF	GEGTKLTVSS_	::::0:78:93:144:153:264:1:278:::::281:-10:303:334::
226	49	0.000336167	GGAGATAAGGTGAAACAAAGTCCCTCAGCGCTGAGTCTCCAAGAAGGAACCAATTCTGCTCTGAGATGCAATTTTTCTATCGCCGCGACAACTGTGCAGTGGTTCCTACAGAATCCCAGGGGCAGCCTCATCAATCTTTTTTACCTGGTTCCAGGAACAAAGGAGAATGGGAGGTTAAAGTCAGCATTCGATTCTAAGGAGAGCTACAGCACCCTGCACATCAGGGATGCCCAGCTGGAGGACTCAGGCACTTACTTCTGTGCTGCTGAGGAGGATAACTATGCCCAGGGATTAACCTTCGGTCTTGGCACCAGAGTATCTGTGTTTCCCT	GGGGGGGGGGGGGGGGGGGGGGGGGGGGGGGGGGGGGGGGGGGGGGGGGGGGGGGGGGGGGGGGGGGGGGGGGGGGGGGGGGGGGGGGGGGGGGGGGGGGGGGGGGGGGGGGGGGGGGGGGGGGGGGGGGGGGGGGGGGGGGGGGGGGGGGGGGGGGGGGGGGGGGGGGGGGGGGGGGGGGGGGGGGGGGGGGGGGGGGGGGGGGGGGGGGGGGGGGGGGGGGGGGGGGGGGGGGGGGGGGGGGGGGGGGGGGGGGGGGGGGGGGGGGGGGGGGGGGGGGGGGGGGGGGGGGGGGGGGGGGGGGGGGGGGGGGGGGGGGGGGGGGGGGGGG	TRAV4-3*00(1355),TRAV4D-3*00(1257),TRAV4N-3*00(1257)		TRAJ26*00(285)	TRAC*00(143.4)	0|271|291|0|271||1355.0;0|271|291|0|271|SG14ASG44AST83CSG131CSG149TST188CST221C|1257.0;0|271|291|0|271|SG14ASG44AST83CSG131CSG149TST188CST221C|1257.0		23|80|80|274|331||285.0		GGAGATAAGGTGAAACAAAGTCCCTCAGCGCTGAGTCTCCAAGAAGGAACCAATTCTGCTCTGAGATGCAATTTTTCT	38	ATCGCCGCGACAACT	38	GTGCAGTGGTTCCTACAGAATCCCAGGGGCAGCCTCATCAATCTTTTTTAC	38	CTGGTTCCAGGAACA	38	AAGGAGAATGGGAGGTTAAAGTCAGCATTCGATTCTAAGGAGAGCTACAGCACCCTGCACATCAGGGATGCCCAGCTGGAGGACTCAGGCACTTACTTC	38	TGTGCTGCTGAGGAGGATAACTATGCCCAGGGATTAACCTTC	38	GGTCTTGGCACCAGAGTATCTGTGTTTCCCT	38	GDKVKQSPSALSLQEGTNSALRCNFS	IAATT	VQWFLQNPRGSLINLFY	LVPGT	KENGRLKSAFDSKESYSTLHIRDAQLEDSGTYF	CAAEEDNYAQGLTF	GLGTRVSVFP_	::::0:78:93:144:159:258:0:271:::::274:-3:300:331::
227	48	0.000329306	GGAGATTCCGTGACTCAAACAGAAGGCCCAGTGACCGTCTCAGAAAGCGAGTCCCTGATAATAAATTGCACGTATTCAGCCACAAGCATAGCTTACCCTAATCTTTTCTGGTATGTTCGATATCCTGGAGAAGGTCTACAACTCCTCCTGAAAGTCATTACGGCTGGCCAGAAGGGAAGCAGCAGAGGGTTTGAAGCCACATACAATAAAGAAACCACCTCCTTCCACTTGCAGAAAGCCTCAGTGCAAGAGTCAGACTCGGCTGTGTACTACTGTGCTCTGGGTGATCAGAATTATAACCAGGGGAAGCTTATCTTTGGACAGGGAACCAAGTTATCTATCAAGCCCA	GGGGGGGGGGGGGGGGGGGGGGGGGGGGGGGGGGGGGGGGGGGGGGGGGGGGGGGGGGGGGGGGGGGGGGGGGGGGGGGGGGGGGGGGGGGGGGGGGGGGGGGGGGGGGGGGGGGGGGGGGGGGGGGGGGGGGGGGGGGGGGGGGGGGGGGGGGGGGGGGGGGGGGGGGGGGGGGGGGGGGGGGGGGGGGGGGGGGGGGGGGGGGGGGGGGGGGGGGGGGGGGGGGGGGGGGGGGGGGGGGGGGGGGGGGGGGGGGGGGGGGGGGGGGGGGGGGGGGGGGGGGGGGGGGGGGGGGGGGGGGGGGGGGGGGGGGGGGGGGGGGGGGGGGGGGGGGGGGGGGGGGGGGGGG	TRAV6-6*00(1450),TRAV6D-6*00(1450),TRAV6N-6*00(1352)		TRAJ23*00(298)	TRAC*00(143.9)	0|290|307|0|290||1450.0;0|290|307|0|290||1450.0;0|290|307|0|290|SA28CST35CSA48GSG91CSG213ASC275TSA282G|1352.0		17|80|80|287|349|DT20|298.0		GGAGATTCCGTGACTCAAACAGAAGGCCCAGTGACCGTCTCAGAAAGCGAGTCCCTGATAATAAATTGCACGTATTCA	38	GCCACAAGCATAGCTTACCCTAAT	38	CTTTTCTGGTATGTTCGATATCCTGGAGAAGGTCTACAACTCCTCCTGAAA	38	GTCATTACGGCTGGCCAGAAG	38	GGAAGCAGCAGAGGGTTTGAAGCCACATACAATAAAGAAACCACCTCCTTCCACTTGCAGAAAGCCTCAGTGCAAGAGTCAGACTCGGCTGTGTACTAC	38	TGTGCTCTGGGTGATCAGAATTATAACCAGGGGAAGCTTATCTTT	38	GGACAGGGAACCAAGTTATCTATCAAGCCCA	38	GDSVTQTEGPVTVSESESLIINCTYS	ATSIAYPN	LFWYVRYPGEGLQLLLK	VITAGQK	GSSRGFEATYNKETTSFHLQKASVQESDSAVYY	CALGDQNYNQGKLIF	GQGTKLSIKP_	::::0:78:102:153:174:273:3:290:::::287:3:318:349::
228	48	0.000329306	GGAGATTCCGTGACTCAAACAGAAGGCCAAGTGACTGTCTCAGAAAGCAAGTCCCTGATAATAAATTGCACGTATTCAGCCACAAGCATAGGTTACCCTAATCTTTTCTGGTATGTTCGATATCCTGGAGAAGGTCTACAACTCCTCCTGAAAGTCATTACGGCTGGCCAGAAGGGAAGCAGCAGAGGGTTTGAAGCCACATACAATAAAGAAGCCACCTCCTTCCACTTGCAGAAAGCCTCAGTGCAAGAGTCAGACTCGGCTGTGTACTACTGCGCTCTGAGTGAGAACAGTGCAGGGAACAAGCTAACTTTTGGAATCGGAACCAGGGTGCTGGTCAGGCCAG	GGGGGGGGGGGGGGGGGGGGGGGGGGGGGGGGGGGGGGGGGGGGGGGGGGGGGGGGGGGGGGGGGGGGGGGGGGGGGGGGGGGGGGGGGGGGGGGGGGGGGGGGGGGGGGGGGGGGGGGGGGGGGGGGGGGGGGGGGGGGGGGGGGGGGGGGGGGGGGGGGGGGGGGGGGGGGGGGGGGGGGGGGGGGGGGGGGGGGGGGGGGGGGGGGGGGGGGGGGGGGGGGGGGGGGGGGGGGGGGGGGGGGGGGGGGGGGGGGGGGGGGGGGGGGGGGGGGGGGGGGGGGGGGGGGGGGGGGGGGGGGGGGGGGGGGGGGGGGGGGGGGGGGGGGGGGGGGGGGGGGGGGGG	TRAV6N-6*00(1435),TRAV6-6*00(1337),TRAV6D-6*00(1337)		TRAJ17*00(290)	TRAC*00(143.2)	0|287|307|0|287||1435.0;0|287|307|0|287|SC28ASC35TSG48ASC91GSA213GST275CSG282A|1337.0;0|287|307|0|287|SC28ASC35TSG48ASC91GSA213GST275CSG282A|1337.0		25|83|83|288|346||290.0		GGAGATTCCGTGACTCAAACAGAAGGCCAAGTGACTGTCTCAGAAAGCAAGTCCCTGATAATAAATTGCACGTATTCA	38	GCCACAAGCATAGGTTACCCTAAT	38	CTTTTCTGGTATGTTCGATATCCTGGAGAAGGTCTACAACTCCTCCTGAAA	38	GTCATTACGGCTGGCCAGAAG	38	GGAAGCAGCAGAGGGTTTGAAGCCACATACAATAAAGAAGCCACCTCCTTCCACTTGCAGAAAGCCTCAGTGCAAGAGTCAGACTCGGCTGTGTACTAC	38	TGCGCTCTGAGTGAGAACAGTGCAGGGAACAAGCTAACTTTT	38	GGAATCGGAACCAGGGTGCTGGTCAGGCCAG	38	GDSVTQTEGQVTVSESKSLIINCTYS	ATSIGYPN	LFWYVRYPGEGLQLLLK	VITAGQK	GSSRGFEATYNKEATSFHLQKASVQESDSAVYY	CALSENSAGNKLTF	GIGTRVLVRP_	::::0:78:102:153:174:273:0:287:::::288:-5:315:346::
229	48	0.000329306	GGTGAGCAGGTGGAACAGCTCCCTTCCTCCCTGATTGTCCAGGAGGGAGCCAGTGTTCTGATCAACTGCTCCTACACAGACAGTGCCTCTGTCTACTTCCCTTGGTATAAGCAAGAGCCTGGGAAGCGTCTTCAGTTCATCATAGACATCCGTTCAAATATGGAAAGAAAGCAGACTCAAAGACTCACCCTTTTATTTGATAAGAAAACCAAACACCTTTCCCTGCACATTACAGCCACTCAGCCTGGAGACTCAGCCATCTACTTCTGCTCAGCAAGTAAGGCTAACAGTGCAGGGAACAAGCTAACTTTTGGAATCGGAACCAGGGTGCTGGTCAGGCCAG	GGGGGGGGGGGGGGGGGGGGGGGGGGGGGGGGGGGGGGGGGGGGGGGGGGGGGGGGGGGGGGGGGGGGGGGGGGGGGGGGGGGGGGGGGGGGGGGGGGGGGGGGGGGGGGGGGGGGGGGGGGGGGGGGGGGGGGGGGGGGGGGGGGGGGGGGGGGGGGGGGGGGGGGGGGGGGGGGGGGGGGGGGGGGGGGGGGGGGGGGGGGGGGGGGGGGGGGGGGGGGGGGGGGGGGGGGGGGGGGGGGGGGGGGGGGGGGGGGGGGGGGGGGGGGGGGGGGGGGGGGGGGGGGGGGGGGGGGGGGGGGGGGGGGGGGGGGGGGGGGGGGGGGGGGGGGGGGGGGGGGGG	TRAV5-1*00(1400)		TRAJ17*00(300)	TRAC*00(145.4)	0|280|300|0|280||1400.0		23|83|83|283|343||300.0		GGTGAGCAGGTGGAACAGCTCCCTTCCTCCCTGATTGTCCAGGAGGGAGCCAGTGTTCTGATCAACTGCTCCTACACA	38	GACAGTGCCTCTGTCTAC	38	TTCCCTTGGTATAAGCAAGAGCCTGGGAAGCGTCTTCAGTTCATCATAGAC	38	ATCCGTTCAAATATGGAAAGA	38	AAGCAGACTCAAAGACTCACCCTTTTATTTGATAAGAAAACCAAACACCTTTCCCTGCACATTACAGCCACTCAGCCTGGAGACTCAGCCATCTACTTC	38	TGCTCAGCAAGTAAGGCTAACAGTGCAGGGAACAAGCTAACTTTT	38	GGAATCGGAACCAGGGTGCTGGTCAGGCCAG	38	GEQVEQLPSSLIVQEGASVLINCSYT	DSASVY	FPWYKQEPGKRLQFIID	IRSNMER	KQTQRLTLLFDKKTKHLSLHITATQPGDSAIYF	CSASKANSAGNKLTF	GIGTRVLVRP_	::::0:78:96:147:168:267:0:280:::::283:-3:312:343::
230	48	0.000329306	CAGCAGAAGGTGCAGCAGAGCCCAGAATCCCTCATTGTCCCAGAGGGAGCCATGACCTCTCTCAACTGCACTTTCAGCGACAGTGCTTCTCAGTATTTTGCATGGTACAGACAGCATTCTGGGAAAGCCCCCAAGGCACTGATGTCCATCTTCTCCAATGGTGAAAAAGAAGAAGGCAGATTCACAATTCACCTCAATAAAGCCAGTCTGCATTTCTCCCTGCACATCAGAGACTCCCAGCCCAGTGACTCTGCTCTCTACCTCTGTGCAGTGAGGGACTACAGCAACAACAGACTTACTTTGGGGAAGGGAACCCAGGTGGTGGTGTTACCAA	GGGGGGGGGGGGGGGGGGGGGGGGGGGGGGGGGGGGGGGGGGGGGGGGGGGGGGGGGGGGGGGGGGGGGGGGGGGGGGGGGGGGGGGGGGGGGGGGGGGGGGGGGGGGGGGGGGGGGGGGGGGGGGGGGGGGGGGGGGGGGGGGGGGGGGGGGGGGGGGGGGGGGGGGGGGGGGGGGGGGGGGGGGGGGGGGGGGGGGGGGGGGGGGGGGGGGGGGGGGGGGGGGGGGGGGGGGGGGGGGGGGGGGGGGGGGGGGGGGGGGGGGGGGGGGGGGGGGGGGGGGGGGGGGGGGGGGGGGGGGGGGGGGGGGGGGGGGGGGGGGGGGGGGGGGGGGG	TRAV7-3*00(1375),TRAV7D-3*00(1347)		TRAJ7*00(295)	TRAC*00(142.3)	0|275|297|0|275||1375.0;0|275|295|0|275|SG218CSA221G|1347.0		20|79|79|275|334||295.0		CAGCAGAAGGTGCAGCAGAGCCCAGAATCCCTCATTGTCCCAGAGGGAGCCATGACCTCTCTCAACTGCACTTTCAGC	38	GACAGTGCTTCTCAGTAT	38	TTTGCATGGTACAGACAGCATTCTGGGAAAGCCCCCAAGGCACTGATGTCC	38	ATCTTCTCCAATGGTGAA	38	AAAGAAGAAGGCAGATTCACAATTCACCTCAATAAAGCCAGTCTGCATTTCTCCCTGCACATCAGAGACTCCCAGCCCAGTGACTCTGCTCTCTACCTC	38	TGTGCAGTGAGGGACTACAGCAACAACAGACTTACTTTG	38	GGGAAGGGAACCCAGGTGGTGGTGTTACCAA	38	QQKVQQSPESLIVPEGAMTSLNCTFS	DSASQY	FAWYRQHSGKAPKALMS	IFSNGE	KEEGRFTIHLNKASLHFSLHIRDSQPSDSALYL	CAVRDYSNNRLTL	GKGTQVVVLP_	::::0:78:96:147:165:264:-2:275:::::275:0:303:334::
231	48	0.000329306	CAGCAGAAGGTGCAGCAGAGCCCAGAATCCCTCACTGTCTCAGAGGGAGCCATGGCCTCTCTCAACTGCACGTTCAGTGATGGTACTTCTAACAACTTCAGGTGGTACAGACAGCATTCTGCGAAAGGCCTTGAGGTGCTAGTGTCCATCTTCTCTGATGGTGAAAAGGAAGAAGGCAGATTTACAGCTCACCTCAATAGAGCCAACTTGCATGTTTCCCTACACATCAGAGAACCACAACCCAGTGACTCTGCTGTCTACCTCTGTGCAGTGTTGAATTATAACCAGGGGAAGCTTATCTTTGGACAGGGAACCAAGTTATCTATCAAGCCCA	GGGGGGGGGGGGGGGGGGGGGGGGGGGGGGGGGGGGGGGGGGGGGGGGGGGGGGGGGGGGGGGGGGGGGGGGGGGGGGGGGGGGGGGGGGGGGGGGGGGGGGGGGGGGGGGGGGGGGGGGGGGGGGGGGGGGGGGGGGGGGGGGGGGGGGGGGGGGGGGGGGGGGGGGGGGGGGGGGGGGGGGGGGGGGGGGGGGGGGGGGGGGGGGGGGGGGGGGGGGGGGGGGGGGGGGGGGGGGGGGGGGGGGGGGGGGGGGGGGGGGGGGGGGGGGGGGGGGGGGGGGGGGGGGGGGGGGGGGGGGGGGGGGGGGGGGGGGGGGGGGGGGGGGGGGGGGG	TRAV7-5*00(1365)		TRAJ23*00(300)	TRAC*00(141.5)	0|273|297|0|273||1365.0		20|80|80|274|334||300.0		CAGCAGAAGGTGCAGCAGAGCCCAGAATCCCTCACTGTCTCAGAGGGAGCCATGGCCTCTCTCAACTGCACGTTCAGT	38	GATGGTACTTCTAACAAC	38	TTCAGGTGGTACAGACAGCATTCTGCGAAAGGCCTTGAGGTGCTAGTGTCC	38	ATCTTCTCTGATGGTGAA	38	AAGGAAGAAGGCAGATTTACAGCTCACCTCAATAGAGCCAACTTGCATGTTTCCCTACACATCAGAGAACCACAACCCAGTGACTCTGCTGTCTACCTC	38	TGTGCAGTGTTGAATTATAACCAGGGGAAGCTTATCTTT	38	GGACAGGGAACCAAGTTATCTATCAAGCCCA	38	QQKVQQSPESLTVSEGAMASLNCTFS	DGTSNN	FRWYRQHSAKGLEVLVS	IFSDGE	KEEGRFTAHLNRANLHVSLHIREPQPSDSAVYL	CAVLNYNQGKLIF	GQGTKLSIKP_	::::0:78:96:147:165:264:-4:273:::::274:0:303:334::
232	47	0.000322446	GGAGATTCCGTGACTCAAACAGAAGGCCCAGTGACCGTCTCAGAAAGCGAGTCCCTGATAATAAATTGCACGTATTCAGCCACAAGCATAGCTTACCCTAATCTTTTCTGGTATGTTCGATATCCTGGAGAAGGTCTACAACTCCTCCTGAAAGTCATTACGGCTGGCCAGAAGGGAAGCAGCAGAGGGTTTGAAGCCACATACAATAAAGAAACCACCTCCTTCCACTTGCAGAAAGCCTCAGTGCAAGAGTCAGACTCGGCTGTGTACTACTGTGCTCTGGGTGCGTCTAATTACAACGTGCTTTACTTCGGATCTGGCACCAAACTCACTGTAGAGCCAA	GGGGGGGGGGGGGGGGGGGGGGGGGGGGGGGGGGGGGGGGGGGGGGGGGGGGGGGGGGGGGGGGGGGGGGGGGGGGGGGGGGGGGGGGGGGGGGGGGGGGGGGGGGGGGGGGGGGGGGGGGGGGGGGGGGGGGGGGGGGGGGGGGGGGGGGGGGGGGGGGGGGGGGGGGGGGGGGGGGGGGGGGGGGGGGGGGGGGGGGGGGGGGGGGGGGGGGGGGGGGGGGGGGGGGGGGGGGGGGGGGGGGGGGGGGGGGGGGGGGGGGGGGGGGGGGGGGGGGGGGGGGGGGGGGGGGGGGGGGGGGGGGGGGGGGGGGGGGGGGGGGGGGGGGGGGGGGGGGGGGGGG	TRAV6-6*00(1430),TRAV6D-6*00(1430),TRAV6N-6*00(1332)		TRAJ21*00(280)	TRAC*00(144.4)	0|286|307|0|286||1430.0;0|286|307|0|286||1430.0;0|286|307|0|286|SA28CST35CSA48GSG91CSG213ASC275TSA282G|1332.0		21|77|77|287|343||280.0		GGAGATTCCGTGACTCAAACAGAAGGCCCAGTGACCGTCTCAGAAAGCGAGTCCCTGATAATAAATTGCACGTATTCA	38	GCCACAAGCATAGCTTACCCTAAT	38	CTTTTCTGGTATGTTCGATATCCTGGAGAAGGTCTACAACTCCTCCTGAAA	38	GTCATTACGGCTGGCCAGAAG	38	GGAAGCAGCAGAGGGTTTGAAGCCACATACAATAAAGAAACCACCTCCTTCCACTTGCAGAAAGCCTCAGTGCAAGAGTCAGACTCGGCTGTGTACTAC	38	TGTGCTCTGGGTGCGTCTAATTACAACGTGCTTTACTTC	38	GGATCTGGCACCAAACTCACTGTAGAGCCAA	38	GDSVTQTEGPVTVSESESLIINCTYS	ATSIAYPN	LFWYVRYPGEGLQLLLK	VITAGQK	GSSRGFEATYNKETTSFHLQKASVQESDSAVYY	CALGASNYNVLYF	GSGTKLTVEP_	::::0:78:102:153:174:273:-1:286:::::287:-1:312:343::
233	47	0.000322446	CAGCAGAAGGTGCAGCAGAGCCCAGAATCCCTCACTGTCTCAGAGGGAGCCATGGCCTCTCTCAACTGCACGTTCAGTGATGGTACTTCTAACAACTTCAGGTGGTACAGACAGCATTCTGCGAAAGGCCTTGAGGTGCTAGTGTCCATCTTCTCTGATGGTGAAAAGGAAGAAGGCAGATTTACAGCTCACCTCAATAGAGCCAACTTGCATGTTTCCCTACACATCAGAGAACCACAACCCAGTGACTCTGCTGTCTACCTCTGTGCAGTGAGCATGAGAGGAGGCAATACCGGAAAACTCATCTTTGGACTGGGGACAACTTTACAAGTGCAACCAG	GGGGGGGGGGGGGGGGGGGGGGGGGGGGGGGGGGGGGGGGGGGGGGGGGGGGGGGGGGGGGGGGGGGGGGGGGGGGGGGGGGGGGGGGGGGGGGGGGGGGGGGGGGGGGGGGGGGGGGGGGGGGGGGGGGGGGGGGGGGGGGGGGGGGGGGGGGGGGGGGGGGGGGGGGGGGGGGGGGGGGGGGGGGGGGGGGGGGGGGGGGGGGGGGGGGGGGGGGGGGGGGGGGGGGGGGGGGGGGGGGGGGGGGGGGGGGGGGGGGGGGGGGGGGGGGGGGGGGGGGGGGGGGGGGGGGGGGGGGGGGGGGGGGGGGGGGGGGGGGGGGGGGGGGGGGGGGGGGGGG	TRAV7-5*00(1395)		TRAJ37*00(280)	TRAC*00(144.6)	0|279|297|0|279||1395.0		24|80|80|284|340||280.0		CAGCAGAAGGTGCAGCAGAGCCCAGAATCCCTCACTGTCTCAGAGGGAGCCATGGCCTCTCTCAACTGCACGTTCAGT	38	GATGGTACTTCTAACAAC	38	TTCAGGTGGTACAGACAGCATTCTGCGAAAGGCCTTGAGGTGCTAGTGTCC	38	ATCTTCTCTGATGGTGAA	38	AAGGAAGAAGGCAGATTTACAGCTCACCTCAATAGAGCCAACTTGCATGTTTCCCTACACATCAGAGAACCACAACCCAGTGACTCTGCTGTCTACCTC	38	TGTGCAGTGAGCATGAGAGGAGGCAATACCGGAAAACTCATCTTT	38	GGACTGGGGACAACTTTACAAGTGCAACCAG	38	QQKVQQSPESLTVSEGAMASLNCTFS	DGTSNN	FRWYRQHSAKGLEVLVS	IFSDGE	KEEGRFTAHLNRANLHVSLHIREPQPSDSAVYL	CAVSMRGGNTGKLIF	GLGTTLQVQP_	::::0:78:96:147:165:264:2:279:::::284:-4:309:340::
234	47	0.000322446	CAGCAGCAGGTGAGACAAAGTTCCCAATCTCTGACAGTCTGGGAAGGAGAGACCGCAATTCTGAACTGCAGTTATGAGAACAGTGCTTTTGACTACTTCCCATGGTACCAGCAGTTCCCTGGGGAAGGCCCTGCTCTCCTGATAGCCATACGTTCAGTGTCCGATAAAAAGGAAGATGGACGATTCACAATCTTCTTCAATAAAAGGGAGAAAAATCTCTCCTTGCACATCAAAGACTCTCAGCCTGGAGACTCAGCCACCTACTTCTGTGCAGCAATTGGGAGCAGTGGCAACAAGCTCATCTTTGGAATTGGGACTCTGCTTTCTGTCAAGCCAA	GGGGGGGGGGGGGGGGGGGGGGGGGGGGGGGGGGGGGGGGGGGGGGGGGGGGGGGGGGGGGGGGGGGGGGGGGGGGGGGGGGGGGGGGGGGGGGGGGGGGGGGGGGGGGGGGGGGGGGGGGGGGGGGGGGGGGGGGGGGGGGGGGGGGGGGGGGGGGGGGGGGGGGGGGGGGGGGGGGGGGGGGGGGGGGGGGGGGGGGGGGGGGGGGGGGGGGGGGGGGGGGGGGGGGGGGGGGGGGGGGGGGGGGGGGGGGGGGGGGGGGGGGGGGGGGGGGGGGGGGGGGGGGGGGGGGGGGGGGGGGGGGGGGGGGGGGGGGGGGGGGGGGGGGGGGGGGGGG	TRAV14N-3*00(1386),TRAV14-3*00(1316),TRAV14D-3-DV8*00(1260),TRAV14D-1*00(1246),TRAV14N-1*00(1246)		TRAJ32*00(295)	TRAC*00(145.2)	0|280|300|0|280|SG277T|1386.0;0|280|300|0|280|SC21TSA62GSG215TSC232AST260CSG277T|1316.0;0|280|300|0|280|SC21TST128CSC131TST144GST151GSG215TST230CSG231ASC232ASG277T|1260.0;0|280|300|0|280|SC21TSG78ASC83TSA84GSA90GSA134TST144GSG215TSC232AST257CSG277T|1246.0;0|280|300|0|280|SC21TSG78ASC83TSA84GSA90GSA134TST144GSG215TSC232AST257CSG277T|1246.0		27|86|86|278|337||295.0		CAGCAGCAGGTGAGACAAAGTTCCCAATCTCTGACAGTCTGGGAAGGAGAGACCGCAATTCTGAACTGCAGTTATGAG	38	AACAGTGCTTTTGACTAC	38	TTCCCATGGTACCAGCAGTTCCCTGGGGAAGGCCCTGCTCTCCTGATAGCC	38	ATACGTTCAGTGTCCGATAAA	38	AAGGAAGATGGACGATTCACAATCTTCTTCAATAAAAGGGAGAAAAATCTCTCCTTGCACATCAAAGACTCTCAGCCTGGAGACTCAGCCACCTACTTC	38	TGTGCAGCAATTGGGAGCAGTGGCAACAAGCTCATCTTT	38	GGAATTGGGACTCTGCTTTCTGTCAAGCCAA	38	QQQVRQSSQSLTVWEGETAILNCSYE	NSAFDY	FPWYQQFPGEGPALLIA	IRSVSDK	KEDGRFTIFFNKREKNLSLHIKDSQPGDSATYF	CAAIGSSGNKLIF	GIGTLLSVKP_	::::0:78:96:147:168:267:0:280:::::278:-7:306:337::
235	47	0.000322446	CAGCAGAAGGTGCAGCAGAGCCCAGAATCCCTCACTGTCTCAGAGGGAGCCATGGCCTCTCTCAACTGCACGTTCAGTGATGGTACTTCTAACAACTTCAGGTGGTACAGACAGCATTCTGCGAAAGGCCTTGAGGTGCTAGTGTCCATCTTCTCTGATGGTGAAAAGGAAGAAGGCAGATTTACAGCTCACCTCAATAGAGCCAACTTGCATGTTTCCCTACACATCAGAGAACCACAACCCAGTGACTCTGCTGTCTACCTCTGTGCAGTGAGCACGGCTTCTGGCAGCTGGCAACTCATCTTTGGATCTGGAACCCAACTGACAGTTATGCCTG	GGGGGGGGGGGGGGGGGGGGGGGGGGGGGGGGGGGGGGGGGGGGGGGGGGGGGGGGGGGGGGGGGGGGGGGGGGGGGGGGGGGGGGGGGGGGGGGGGGGGGGGGGGGGGGGGGGGGGGGGGGGGGGGGGGGGGGGGGGGGGGGGGGGGGGGGGGGGGGGGGGGGGGGGGGGGGGGGGGGGGGGGGGGGGGGGGGGGGGGGGGGGGGGGGGGGGGGGGGGGGGGGGGGGGGGGGGGGGGGGGGGGGGGGGGGGGGGGGGGGGGGGGGGGGGGGGGGGGGGGGGGGGGGGGGGGGGGGGGGGGGGGGGGGGGGGGGGGGGGGGGGGGGGGGGGGGGGGG	TRAV7-5*00(1385)		TRAJ22*00(285)	TRAC*00(142.6)	0|277|297|0|277||1385.0		23|80|80|280|337||285.0		CAGCAGAAGGTGCAGCAGAGCCCAGAATCCCTCACTGTCTCAGAGGGAGCCATGGCCTCTCTCAACTGCACGTTCAGT	38	GATGGTACTTCTAACAAC	38	TTCAGGTGGTACAGACAGCATTCTGCGAAAGGCCTTGAGGTGCTAGTGTCC	38	ATCTTCTCTGATGGTGAA	38	AAGGAAGAAGGCAGATTTACAGCTCACCTCAATAGAGCCAACTTGCATGTTTCCCTACACATCAGAGAACCACAACCCAGTGACTCTGCTGTCTACCTC	38	TGTGCAGTGAGCACGGCTTCTGGCAGCTGGCAACTCATCTTT	38	GGATCTGGAACCCAACTGACAGTTATGCCTG	38	QQKVQQSPESLTVSEGAMASLNCTFS	DGTSNN	FRWYRQHSAKGLEVLVS	IFSDGE	KEEGRFTAHLNRANLHVSLHIREPQPSDSAVYL	CAVSTASGSWQLIF	GSGTQLTVMP_	::::0:78:96:147:165:264:0:277:::::280:-3:306:337::
236	47	0.000322446	CAGCAGAAGGTGCAGCAGAGCCCAGAATCCCTCACTGTCTCAGAGGGAGCCATGGCCTCTCTCAACTGCACGTTCAGTGATGGTACTTCTAACAACTTCAGGTGGTACAGACAGCATTCTGCGAAAGGCCTTGAGGTGCTAGTGTCCATCTTCTCTGATGGTGAAAAGGAAGAAGGCAGATTTACAGCTCACCTCAATAGAGCCAACTTGCATGTTTCCCTACACATCAGAGAACCACAACCCAGTGACTCTGCTGTCTACCTCTGTGCAGTTCTTAATACAGGAAACTACAAATACGTCTTTGGAGCAGGTACCAGACTGAAGGTTATAGCAC	GGGGGGGGGGGGGGGGGGGGGGGGGGGGGGGGGGGGGGGGGGGGGGGGGGGGGGGGGGGGGGGGGGGGGGGGGGGGGGGGGGGGGGGGGGGGGGGGGGGGGGGGGGGGGGGGGGGGGGGGGGGGGGGGGGGGGGGGGGGGGGGGGGGGGGGGGGGGGGGGGGGGGGGGGGGGGGGGGGGGGGGGGGGGGGGGGGGGGGGGGGGGGGGGGGGGGGGGGGGGGGGGGGGGGGGGGGGGGGGGGGGGGGGGGGGGGGGGGGGGGGGGGGGGGGGGGGGGGGGGGGGGGGGGGGGGGGGGGGGGGGGGGGGGGGGGGGGGGGGGGGGGGGGGGGGGGG	TRAV7-5*00(1360)		TRAJ40*00(300)	TRAC*00(146.8)	0|272|297|0|272||1360.0		21|81|81|274|334||300.0		CAGCAGAAGGTGCAGCAGAGCCCAGAATCCCTCACTGTCTCAGAGGGAGCCATGGCCTCTCTCAACTGCACGTTCAGT	38	GATGGTACTTCTAACAAC	38	TTCAGGTGGTACAGACAGCATTCTGCGAAAGGCCTTGAGGTGCTAGTGTCC	38	ATCTTCTCTGATGGTGAA	38	AAGGAAGAAGGCAGATTTACAGCTCACCTCAATAGAGCCAACTTGCATGTTTCCCTACACATCAGAGAACCACAACCCAGTGACTCTGCTGTCTACCTC	38	TGTGCAGTTCTTAATACAGGAAACTACAAATACGTCTTT	38	GGAGCAGGTACCAGACTGAAGGTTATAGCAC	38	QQKVQQSPESLTVSEGAMASLNCTFS	DGTSNN	FRWYRQHSAKGLEVLVS	IFSDGE	KEEGRFTAHLNRANLHVSLHIREPQPSDSAVYL	CAVLNTGNYKYVF	GAGTRLKVIA_	::::0:78:96:147:165:264:-5:272:::::274:-1:303:334::
237	47	0.000322446	CAACAGAAGGTGCAGCAGAGCCCAGAATCCCTCATTGTTCCAGAGGGAGGCATGGCCTCTCTCAACTGCACTTCCAGTGATCGTAATGTTGACTACTTCTGGTGGTACAGACAGCACTCTGGGAAAAGCCCCAAGATGCTGATGTCTATCTTCTCCAATGGTGAAAAGGAAGAAGGCAGATTCACAGTTCACCTCAATAAAGCCAGCCTGCATACTTCCCTGCACATCAGAGACTCCCAGCCCAGTGACTCTGCTCTCTACCTCTGTGCAGCAAAGGACACAAATGCTTACAAAGTCATCTTTGGAAAAGGGACACATCTTCATGTTCTCCCTA	GGGGGGGGGGGGGGGGGGGGGGGGGGGGGGGGGGGGGGGGGGGGGGGGGGGGGGGGGGGGGGGGGGGGGGGGGGGGGGGGGGGGGGGGGGGGGGGGGGGGGGGGGGGGGGGGGGGGGGGGGGGGGGGGGGGGGGGGGGGGGGGGGGGGGGGGGGGGGGGGGGGGGGGGGGGGGGGGGGGGGGGGGGGGGGGGGGGGGGGGGGGGGGGGGGGGGGGGGGGGGGGGGGGGGGGGGGGGGGGGGGGGGGGGGGGGGGGGGGGGGGGGGGGGGGGGGGGGGGGGGGGGGGGGGGGGGGGGGGGGGGGGGGGGGGGGGGGGGGGGGGGGGGGGGGGGGG	TRAV7-2*00(1370),TRAV7D-2*00(1370)		TRAJ30*00(290)	TRAC*00(146.1)	0|274|297|0|274||1370.0;0|274|297|0|274||1370.0		21|79|79|276|334||290.0		CAACAGAAGGTGCAGCAGAGCCCAGAATCCCTCATTGTTCCAGAGGGAGGCATGGCCTCTCTCAACTGCACTTCCAGT	38	GATCGTAATGTTGACTAC	38	TTCTGGTGGTACAGACAGCACTCTGGGAAAAGCCCCAAGATGCTGATGTCT	38	ATCTTCTCCAATGGTGAA	38	AAGGAAGAAGGCAGATTCACAGTTCACCTCAATAAAGCCAGCCTGCATACTTCCCTGCACATCAGAGACTCCCAGCCCAGTGACTCTGCTCTCTACCTC	38	TGTGCAGCAAAGGACACAAATGCTTACAAAGTCATCTTT	38	GGAAAAGGGACACATCTTCATGTTCTCCCTA	38	QQKVQQSPESLIVPEGGMASLNCTSS	DRNVDY	FWWYRQHSGKSPKMLMS	IFSNGE	KEEGRFTVHLNKASLHTSLHIRDSQPSDSALYL	CAAKDTNAYKVIF	GKGTHLHVLP_	::::0:78:96:147:165:264:-3:274:::::276:-1:303:334::
238	47	0.000322446	GGAGATAAGGTGAAACAAAGTCCCTCAGCGCTGAGTCTCCAAGAAGGAACCAATTCTGCTCTGAGATGCAATTTTTCTATCGCCGCGACAACTGTGCAGTGGTTCCTACAGAATCCCAGGGGCAGCCTCATCAATCTTTTTTACCTGGTTCCAGGAACAAAGGAGAATGGGAGGTTAAAGTCAGCATTCGATTCTAAGGAGAGCTACAGCACCCTGCACATCAGGGATGCCCAGCTGGAGGACTCAGGCACTTACTTCTGTGCTGCTTTCCTGGGAGCTAACACTGGAAAGCTCACGTTTGGACACGGCACCATCCTTAGGGTCCATCCAA	GGGGGGGGGGGGGGGGGGGGGGGGGGGGGGGGGGGGGGGGGGGGGGGGGGGGGGGGGGGGGGGGGGGGGGGGGGGGGGGGGGGGGGGGGGGGGGGGGGGGGGGGGGGGGGGGGGGGGGGGGGGGGGGGGGGGGGGGGGGGGGGGGGGGGGGGGGGGGGGGGGGGGGGGGGGGGGGGGGGGGGGGGGGGGGGGGGGGGGGGGGGGGGGGGGGGGGGGGGGGGGGGGGGGGGGGGGGGGGGGGGGGGGGGGGGGGGGGGGGGGGGGGGGGGGGGGGGGGGGGGGGGGGGGGGGGGGGGGGGGGGGGGGGGGGGGGGGGGGGGGGGGGGGGGGG	TRAV4-3*00(1335),TRAV4D-3*00(1237),TRAV4N-3*00(1237)		TRAJ52*00(290)	TRAC*00(142.9)	0|267|291|0|267||1335.0;0|267|291|0|267|SG14ASG44AST83CSG131CSG149TST188CST221C|1237.0;0|267|291|0|267|SG14ASG44AST83CSG131CSG149TST188CST221C|1237.0		28|86|86|273|331||290.0		GGAGATAAGGTGAAACAAAGTCCCTCAGCGCTGAGTCTCCAAGAAGGAACCAATTCTGCTCTGAGATGCAATTTTTCT	38	ATCGCCGCGACAACT	38	GTGCAGTGGTTCCTACAGAATCCCAGGGGCAGCCTCATCAATCTTTTTTAC	38	CTGGTTCCAGGAACA	38	AAGGAGAATGGGAGGTTAAAGTCAGCATTCGATTCTAAGGAGAGCTACAGCACCCTGCACATCAGGGATGCCCAGCTGGAGGACTCAGGCACTTACTTC	38	TGTGCTGCTTTCCTGGGAGCTAACACTGGAAAGCTCACGTTT	38	GGACACGGCACCATCCTTAGGGTCCATCCAA	38	GDKVKQSPSALSLQEGTNSALRCNFS	IAATT	VQWFLQNPRGSLINLFY	LVPGT	KENGRLKSAFDSKESYSTLHIRDAQLEDSGTYF	CAAFLGANTGKLTF	GHGTILRVHP_	::::0:78:93:144:159:258:-4:267:::::273:-8:300:331::
239	47	0.000322446	GGACAGCAAGTGCAGCAGAGCCCCGCGTCCTTGGTTCTGCAGGAGGGGGAGAACGCAGAGCTGCAGTGTAACTTTTCCACATCTTTGAACAGTATGCAGTGGTTTTACCAACGTCCTGGGGGAAGTCTCGTCAGCCTGTTCTACAATCCTTCTGGGACAAAGCATAGTGGGAGACTGACATCCACTACAGTCATCAAAGAACGTCGCAGCTCTTTGCACATTTCCTCCTCCCAGACAACAGACTCAGGCACTTATCTCTGTGCCCTCGACACAAATGCTTACAAAGTCATCTTTGGAAAAGGGACACATCTTCATGTTCTCCCTA	GGGGGGGGGGGGGGGGGGGGGGGGGGGGGGGGGGGGGGGGGGGGGGGGGGGGGGGGGGGGGGGGGGGGGGGGGGGGGGGGGGGGGGGGGGGGGGGGGGGGGGGGGGGGGGGGGGGGGGGGGGGGGGGGGGGGGGGGGGGGGGGGGGGGGGGGGGGGGGGGGGGGGGGGGGGGGGGGGGGGGGGGGGGGGGGGGGGGGGGGGGGGGGGGGGGGGGGGGGGGGGGGGGGGGGGGGGGGGGGGGGGGGGGGGGGGGGGGGGGGGGGGGGGGGGGGGGGGGGGGGGGGGGGGGGGGGGGGGGGGGGGGGGGGGGGGGGGGGGGGGGGGG	TRAV13-1*00(1315),TRAV13D-1*00(1147.7)		TRAJ30*00(290)	TRAC*00(144.7)	0|263|291|0|263||1315.0;0|263|291|0|263|ST20CSA24GSA50GSG135CSG164TSA185TST194CSC203TST235CSC236A|1175.0		21|79|79|267|325||290.0		GGACAGCAAGTGCAGCAGAGCCCCGCGTCCTTGGTTCTGCAGGAGGGGGAGAACGCAGAGCTGCAGTGTAACTTTTCC	38	ACATCTTTGAACAGT	38	ATGCAGTGGTTTTACCAACGTCCTGGGGGAAGTCTCGTCAGCCTGTTCTAC	38	AATCCTTCTGGGACA	38	AAGCATAGTGGGAGACTGACATCCACTACAGTCATCAAAGAACGTCGCAGCTCTTTGCACATTTCCTCCTCCCAGACAACAGACTCAGGCACTTATCTC	38	TGTGCCCTCGACACAAATGCTTACAAAGTCATCTTT	38	GGAAAAGGGACACATCTTCATGTTCTCCCTA	38	GQQVQQSPASLVLQEGENAELQCNFS	TSLNS	MQWFYQRPGGSLVSLFY	NPSGT	KHSGRLTSTTVIKERRSSLHISSSQTTDSGTYL	CALDTNAYKVIF	GKGTHLHVLP_	::::0:78:93:144:159:258:-8:263:::::267:-1:294:325::
240	46	0.000315585	CAGCAGAAGGTGCAGCAGAGCCCAGAATCCCTCACTGTCTCAGAGGGAGCCATGGCCTCTCTCAACTGCACGTTCAGTGATGGTACTTCTAACAACTTCAGGTGGTACAGACAGCATTCTGCGAAAGGCCTTGAGGTGCTAGTGTCCATCTTCTCTGATGGTGAAAAGGAAGAAGGCAGATTTACAGCTCACCTCAATAGAGCCAACTTGCATGTTTCCCTACACATCAGAGAACCACAACCCAGTGACTCTGCTGTCTACCTCTGTGCAGTGAGCTCTGCATCTTCTGGCAGCTGGCAACTCATCTTTGGATCTGGAACCCAACTGACAGTTATGCCTG	GGGGGGGGGGGGGGGGGGGGGGGGGGGGGGGGGGGGGGGGGGGGGGGGGGGGGGGGGGGGGGGGGGGGGGGGGGGGGGGGGGGGGGGGGGGGGGGGGGGGGGGGGGGGGGGGGGGGGGGGGGGGGGGGGGGGGGGGGGGGGGGGGGGGGGGGGGGGGGGGGGGGGGGGGGGGGGGGGGGGGGGGGGGGGGGGGGGGGGGGGGGGGGGGGGGGGGGGGGGGGGGGGGGGGGGGGGGGGGGGGGGGGGGGGGGGGGGGGGGGGGGGGGGGGGGGGGGGGGGGGGGGGGGGGGGGGGGGGGGGGGGGGGGGGGGGGGGGGGGGGGGGGGGGGGGGGGGGGGGG	TRAV7-5*00(1380)		TRAJ22*00(310)	TRAC*00(142.8)	0|276|297|0|276||1380.0		18|80|80|278|340||310.0		CAGCAGAAGGTGCAGCAGAGCCCAGAATCCCTCACTGTCTCAGAGGGAGCCATGGCCTCTCTCAACTGCACGTTCAGT	38	GATGGTACTTCTAACAAC	38	TTCAGGTGGTACAGACAGCATTCTGCGAAAGGCCTTGAGGTGCTAGTGTCC	38	ATCTTCTCTGATGGTGAA	38	AAGGAAGAAGGCAGATTTACAGCTCACCTCAATAGAGCCAACTTGCATGTTTCCCTACACATCAGAGAACCACAACCCAGTGACTCTGCTGTCTACCTC	38	TGTGCAGTGAGCTCTGCATCTTCTGGCAGCTGGCAACTCATCTTT	38	GGATCTGGAACCCAACTGACAGTTATGCCTG	38	QQKVQQSPESLTVSEGAMASLNCTFS	DGTSNN	FRWYRQHSAKGLEVLVS	IFSDGE	KEEGRFTAHLNRANLHVSLHIREPQPSDSAVYL	CAVSSASSGSWQLIF	GSGTQLTVMP_	::::0:78:96:147:165:264:-1:276:::::278:2:309:340::
241	46	0.000315585	CAGCAGAAGGTGCAGCAGAGCCCAGAATCCCTCACTGTCTCAGAGGGAGCCATGGCCTCTCTCAACTGCACGTTCAGTGATGGTACTTCTAACAACTTCAGGTGGTACAGACAGCATTCTGCGAAAGGCCTTGAGGTGCTAGTGTCCATCTTCTCTGATGGTGAAAAGGAAGAAGGCAGATTTACAGCTCACCTCAATAGAGCCAACTTGCATGTTTCCCTACACATCAGAGAACCACAACCCAGTGACTCTGCTGTCTACCTCTGTGCAGTGAGCATGATATCTGGTAGCTTCAATAAGTTGACCTTTGGAGCAGGGACCAGACTGGCTGTGTGCCCAT	GGGGGGGGGGGGGGGGGGGGGGGGGGGGGGGGGGGGGGGGGGGGGGGGGGGGGGGGGGGGGGGGGGGGGGGGGGGGGGGGGGGGGGGGGGGGGGGGGGGGGGGGGGGGGGGGGGGGGGGGGGGGGGGGGGGGGGGGGGGGGGGGGGGGGGGGGGGGGGGGGGGGGGGGGGGGGGGGGGGGGGGGGGGGGGGGGGGGGGGGGGGGGGGGGGGGGGGGGGGGGGGGGGGGGGGGGGGGGGGGGGGGGGGGGGGGGGGGGGGGGGGGGGGGGGGGGGGGGGGGGGGGGGGGGGGGGGGGGGGGGGGGGGGGGGGGGGGGGGGGGGGGGGGGGGGGGGGGGGGG	TRAV7-5*00(1395)		TRAJ4*00(306)	TRAC*00(140.3)	0|279|297|0|279||1395.0		18|83|83|275|340|ST22A|311.0		CAGCAGAAGGTGCAGCAGAGCCCAGAATCCCTCACTGTCTCAGAGGGAGCCATGGCCTCTCTCAACTGCACGTTCAGT	38	GATGGTACTTCTAACAAC	38	TTCAGGTGGTACAGACAGCATTCTGCGAAAGGCCTTGAGGTGCTAGTGTCC	38	ATCTTCTCTGATGGTGAA	38	AAGGAAGAAGGCAGATTTACAGCTCACCTCAATAGAGCCAACTTGCATGTTTCCCTACACATCAGAGAACCACAACCCAGTGACTCTGCTGTCTACCTC	38	TGTGCAGTGAGCATGATATCTGGTAGCTTCAATAAGTTGACCTTT	38	GGAGCAGGGACCAGACTGGCTGTGTGCCCAT	38	QQKVQQSPESLTVSEGAMASLNCTFS	DGTSNN	FRWYRQHSAKGLEVLVS	IFSDGE	KEEGRFTAHLNRANLHVSLHIREPQPSDSAVYL	CAVSMISGSFNKLTF	GAGTRLAVCP_	::::0:78:96:147:165:264:2:279:::::275:2:309:340::
242	46	0.000315585	CAGCAGAAGGTGCAGCAGAGCCCAGAATCCCTCACTGTCTCAGAGGGAGCCATGGCCTCTCTCAACTGCACGTTCAGTGATGGTACTTCTAACAACTTCAGGTGGTACAGACAGCATTCTGCGAAAGGCCTTGAGGTGCTAGTGTCCATCTTCTCTGATGGTGAAAAGGAAGAAGGCAGATTTACAGCTCACCTCAATAGAGCCAACTTGCATGTTTCCCTACACATCAGAGAACCACAACCCAGTGACTCTGCTGTCTACCTCTGTGCAGTGTGGGGGAGCAGTGGCAACAAGCTCATCTTTGGAATTGGGACTCTGCTTTCTGTCAAGCCAA	GGGGGGGGGGGGGGGGGGGGGGGGGGGGGGGGGGGGGGGGGGGGGGGGGGGGGGGGGGGGGGGGGGGGGGGGGGGGGGGGGGGGGGGGGGGGGGGGGGGGGGGGGGGGGGGGGGGGGGGGGGGGGGGGGGGGGGGGGGGGGGGGGGGGGGGGGGGGGGGGGGGGGGGGGGGGGGGGGGGGGGGGGGGGGGGGGGGGGGGGGGGGGGGGGGGGGGGGGGGGGGGGGGGGGGGGGGGGGGGGGGGGGGGGGGGGGGGGGGGGGGGGGGGGGGGGGGGGGGGGGGGGGGGGGGGGGGGGGGGGGGGGGGGGGGGGGGGGGGGGGGGGGGGGGGGGGG	TRAV7-5*00(1365)		TRAJ32*00(290)	TRAC*00(142.8)	0|273|297|0|273||1365.0		28|86|86|276|334||290.0		CAGCAGAAGGTGCAGCAGAGCCCAGAATCCCTCACTGTCTCAGAGGGAGCCATGGCCTCTCTCAACTGCACGTTCAGT	38	GATGGTACTTCTAACAAC	38	TTCAGGTGGTACAGACAGCATTCTGCGAAAGGCCTTGAGGTGCTAGTGTCC	38	ATCTTCTCTGATGGTGAA	38	AAGGAAGAAGGCAGATTTACAGCTCACCTCAATAGAGCCAACTTGCATGTTTCCCTACACATCAGAGAACCACAACCCAGTGACTCTGCTGTCTACCTC	38	TGTGCAGTGTGGGGGAGCAGTGGCAACAAGCTCATCTTT	38	GGAATTGGGACTCTGCTTTCTGTCAAGCCAA	38	QQKVQQSPESLTVSEGAMASLNCTFS	DGTSNN	FRWYRQHSAKGLEVLVS	IFSDGE	KEEGRFTAHLNRANLHVSLHIREPQPSDSAVYL	CAVWGSSGNKLIF	GIGTLLSVKP_	::::0:78:96:147:165:264:-4:273:::::276:-8:303:334::
243	46	0.000315585	AGTCAACTAGCAGAAGAGAATCTGTGGGCCCTGAGCGTCCACGAGGGTGAAAGTGTCACGGTGAATTGTAGTTACAAGACATCCATAACTGCCCTACAGTGGTACAGACAGAAGTCAGGCGAAGGCCCTGCCCAGCTAATCTTAATACGTTCAAATGAGAGAGAGAAGCGCAATGGAAGACTCAGAGCCACCCTTGACACCTCCAGCCAGAGCAGCTCCTTGTCCATCACTGCTACTCGGTGTGAAGACACCGCTGTGTACTTCTGTGCTACTCGGCCGGATAGCAACTATCAGTTGATCTGGGGCTCTGGGACCAAGCTAATTATAAAGCCAG	GGGGGGGGGGGGGGGGGGGGGGGGGGGGGGGGGGGGGGGGGGGGGGGGGGGGGGGGGGGGGGGGGGGGGGGGGGGGGGGGGGGGGGGGGGGGGGGGGGGGGGGGGGGGGGGGGGGGGGGGGGGGGGGGGGGGGGGGGGGGGGGGGGGGGGGGGGGGGGGGGGGGGGGGGGGGGGGGGGGGGGGGGGGGGGGGGGGGGGGGGGGGGGGGGGGGGGGGGGGGGGGGGGGGGGGGGGGGGGGGGGGGGGGGGGGGGGGGGGGGGGGGGGGGGGGGGGGGGGGGGGGGGGGGGGGGGGGGGGGGGGGGGGGGGGGGGGGGGGGGGGGGGGGGGGGGGG	TRAV8D-1*00(1365),TRAV8-1*00(1323)		TRAJ33*00(280)	TRAC*00(147.1)	0|273|297|0|273||1365.0;0|273|297|0|273|ST21CSC22TSA120G|1323.0		21|77|77|278|334||280.0		AGTCAACTAGCAGAAGAGAATCTGTGGGCCCTGAGCGTCCACGAGGGTGAAAGTGTCACGGTGAATTGTAGTTACAAG	38	ACATCCATAACTGCC	38	CTACAGTGGTACAGACAGAAGTCAGGCGAAGGCCCTGCCCAGCTAATCTTA	38	ATACGTTCAAATGAGAGAGAG	38	AAGCGCAATGGAAGACTCAGAGCCACCCTTGACACCTCCAGCCAGAGCAGCTCCTTGTCCATCACTGCTACTCGGTGTGAAGACACCGCTGTGTACTTC	38	TGTGCTACTCGGCCGGATAGCAACTATCAGTTGATCTGG	38	GGCTCTGGGACCAAGCTAATTATAAAGCCAG	38	SQLAEENLWALSVHEGESVTVNCSYK	TSITA	LQWYRQKSGEGPAQLIL	IRSNERE	KRNGRLRATLDTSSQSSSLSITATRCEDTAVYF	CATRPDSNYQLIW	GSGTKLIIKP_	::::0:78:93:144:165:264:-4:273:::::278:-1:303:334::
244	45	0.000308725	CAACAGAAGGTGCAGCAGAGCCCAGAATCCCTCATTGTTCCAGAGGGAGGCATGGCCTCTCTCAACTGCACTTCCAGTGATCGTAATGTTGACTACTTCTGGTGGTACAGACAGCACTCTGGGAAAAGCCCCAAGATGCTGATGTCTATCTTCTCCAATGGTGAAAAGGAAGAAGGCAGATTCACAGTTCACCTCAATAAAGCCAGCCTGCATACTTCCCTGCACATCAGAGACTCCCAGCCCAGTGACTCTGCTCTCTACCTCTGTGCAGCAAGCATGGATGTAGGAAGCAATGCAAAGCTAACCTTCGGGAAAGGCACTAAACTCTCTGTTAAATCAA	GGGGGGGGGGGGGGGGGGGGGGGGGGGGGGGGGGGGGGGGGGGGGGGGGGGGGGGGGGGGGGGGGGGGGGGGGGGGGGGGGGGGGGGGGGGGGGGGGGGGGGGGGGGGGGGGGGGGGGGGGGGGGGGGGGGGGGGGGGGGGGGGGGGGGGGGGGGGGGGGGGGGGGGGGGGGGGGGGGGGGGGGGGGGGGGGGGGGGGGGGGGGGGGGGGGGGGGGGGGGGGGGGGGGGGGGGGGGGGGGGGGGGGGGGGGGGGGGGGGGGGGGGGGGGGGGGGGGGGGGGGGGGGGGGGGGGGGGGGGGGGGGGGGGGGGGGGGGGGGGGGGGGGGGGGGGGGGGGGGG	TRAV7-2*00(1395),TRAV7D-2*00(1395)		TRAJ42*00(281)	TRAC*00(146.8)	0|279|297|0|279||1395.0;0|279|297|0|279||1395.0		25|84|84|281|340|SG27T|281.0		CAACAGAAGGTGCAGCAGAGCCCAGAATCCCTCATTGTTCCAGAGGGAGGCATGGCCTCTCTCAACTGCACTTCCAGT	38	GATCGTAATGTTGACTAC	38	TTCTGGTGGTACAGACAGCACTCTGGGAAAAGCCCCAAGATGCTGATGTCT	38	ATCTTCTCCAATGGTGAA	38	AAGGAAGAAGGCAGATTCACAGTTCACCTCAATAAAGCCAGCCTGCATACTTCCCTGCACATCAGAGACTCCCAGCCCAGTGACTCTGCTCTCTACCTC	38	TGTGCAGCAAGCATGGATGTAGGAAGCAATGCAAAGCTAACCTTC	38	GGGAAAGGCACTAAACTCTCTGTTAAATCAA	38	QQKVQQSPESLIVPEGGMASLNCTSS	DRNVDY	FWWYRQHSGKSPKMLMS	IFSNGE	KEEGRFTVHLNKASLHTSLHIRDSQPSDSALYL	CAASMDVGSNAKLTF	GKGTKLSVKS_	::::0:78:96:147:165:264:2:279:::::281:-5:309:340::
245	45	0.000308725	CAGCAGCAGGTGAGACAAAGTCCCCAATCTCTGACAGTCTGGGAAGGAGAGACAGCAATTCTGAACTGCAGTTATGAGGACAGCACTTTTGACTACTTCCCATGGTACCATCAGTTCCCTGGGGAAAGCCCTGCACTCCTGATAGCCATACGTCCAGTGTCCAATAAAAAGGAAGATGGACGATTCACAATCTTCTTCAATAAAAGGGAGAAAAAGTTCTCCTTGCACATCGCAGACTCTCAGCCTGGAGACTCAGCCACCTACTTCTGTGCAGCAAGTGAGGCTAATTACAACGTGCTTTACTTCGGATCTGGCACCAAACTCACTGTAGAGCCAA	GGGGGGGGGGGGGGGGGGGGGGGGGGGGGGGGGGGGGGGGGGGGGGGGGGGGGGGGGGGGGGGGGGGGGGGGGGGGGGGGGGGGGGGGGGGGGGGGGGGGGGGGGGGGGGGGGGGGGGGGGGGGGGGGGGGGGGGGGGGGGGGGGGGGGGGGGGGGGGGGGGGGGGGGGGGGGGGGGGGGGGGGGGGGGGGGGGGGGGGGGGGGGGGGGGGGGGGGGGGGGGGGGGGGGGGGGGGGGGGGGGGGGGGGGGGGGGGGGGGGGGGGGGGGGGGGGGGGGGGGGGGGGGGGGGGGGGGGGGGGGGGGGGGGGGGGGGGGGGGGGGGGGGGGGGGGGGGGG	TRAV14-2*00(1400),TRAV14D-2*00(1302),TRAV14N-2*00(1302),TRAV14D-1*00(1260),TRAV14N-1*00(1260)		TRAJ21*00(270)	TRAC*00(143.3)	0|280|300|0|280||1400.0;0|280|300|0|280|ST108CSG109ASG110TSA120GSC216TSA231GST257C|1302.0;0|280|300|0|280|ST108CSG109ASG110TSA120GSC216TSA231GST257C|1302.0;0|280|300|0|280|SC53ASA90GSG110TSG126AST144GST153CSG162ASC216TSA231GST257C|1260.0;0|280|300|0|280|SC53ASA90GSG110TSG126AST144GST153CSG162ASC216TSA231GST257C|1260.0		23|77|77|283|337||270.0		CAGCAGCAGGTGAGACAAAGTCCCCAATCTCTGACAGTCTGGGAAGGAGAGACAGCAATTCTGAACTGCAGTTATGAG	38	GACAGCACTTTTGACTAC	38	TTCCCATGGTACCATCAGTTCCCTGGGGAAAGCCCTGCACTCCTGATAGCC	38	ATACGTCCAGTGTCCAATAAA	38	AAGGAAGATGGACGATTCACAATCTTCTTCAATAAAAGGGAGAAAAAGTTCTCCTTGCACATCGCAGACTCTCAGCCTGGAGACTCAGCCACCTACTTC	38	TGTGCAGCAAGTGAGGCTAATTACAACGTGCTTTACTTC	38	GGATCTGGCACCAAACTCACTGTAGAGCCAA	38	QQQVRQSPQSLTVWEGETAILNCSYE	DSTFDY	FPWYHQFPGESPALLIA	IRPVSNK	KEDGRFTIFFNKREKKFSLHIADSQPGDSATYF	CAASEANYNVLYF	GSGTKLTVEP_	::::0:78:96:147:168:267:0:280:::::283:-3:306:337::
246	45	0.000308725	CAGCAGAAGGTGCAGCAGAGCCCAGAATCCCTCACTGTCTCAGAGGGAGCCATGGCCTCTCTCAACTGCACTTTCAGTGATCGTTCTTCTGACAACTTCAGGTGGTACAGACAGCATTCTGGGAAAGGCCTTGAGGTGCTGGTGTCCATCTTCTCTGATGGTGAAAAGGAAGAAGGCAGTTTTACAGCTCACCTCAATAGAGCCAGCCTGCATGTTTTCCTACACATCAGAGAGCCGCAACCCAGTGACTCTGCTCTCTACCTCTGTGCAGTGAGTCGGAAGGGTGCAGGGAACAAGCTAACTTTTGGAATCGGAACCAGGGTGCTGGTCAGGCCAG	GGGGGGGGGGGGGGGGGGGGGGGGGGGGGGGGGGGGGGGGGGGGGGGGGGGGGGGGGGGGGGGGGGGGGGGGGGGGGGGGGGGGGGGGGGGGGGGGGGGGGGGGGGGGGGGGGGGGGGGGGGGGGGGGGGGGGGGGGGGGGGGGGGGGGGGGGGGGGGGGGGGGGGGGGGGGGGGGGGGGGGGGGGGGGGGGGGGGGGGGGGGGGGGGGGGGGGGGGGGGGGGGGGGGGGGGGGGGGGGGGGGGGGGGGGGGGGGGGGGGGGGGGGGGGGGGGGGGGGGGGGGGGGGGGGGGGGGGGGGGGGGGGGGGGGGGGGGGGGGGGGGGGGGGGGGGGGGGG	TRAV7D-5*00(1375),TRAV7N-5*00(1375)		TRAJ17*00(270)	TRAC*00(148.7)	0|275|297|0|275||1375.0;0|275|297|0|275||1375.0		29|83|83|283|337||270.0		CAGCAGAAGGTGCAGCAGAGCCCAGAATCCCTCACTGTCTCAGAGGGAGCCATGGCCTCTCTCAACTGCACTTTCAGT	38	GATCGTTCTTCTGACAAC	38	TTCAGGTGGTACAGACAGCATTCTGGGAAAGGCCTTGAGGTGCTGGTGTCC	38	ATCTTCTCTGATGGTGAA	38	AAGGAAGAAGGCAGTTTTACAGCTCACCTCAATAGAGCCAGCCTGCATGTTTTCCTACACATCAGAGAGCCGCAACCCAGTGACTCTGCTCTCTACCTC	38	TGTGCAGTGAGTCGGAAGGGTGCAGGGAACAAGCTAACTTTT	38	GGAATCGGAACCAGGGTGCTGGTCAGGCCAG	38	QQKVQQSPESLTVSEGAMASLNCTFS	DRSSDN	FRWYRQHSGKGLEVLVS	IFSDGE	KEEGSFTAHLNRASLHVFLHIREPQPSDSALYL	CAVSRKGAGNKLTF	GIGTRVLVRP_	::::0:78:96:147:165:264:-2:275:::::283:-9:306:337::
247	45	0.000308725	GGAGATCAGGTGGAGCAGAGTCCTTCAGCCCTGAGCCTCCACGAGGGAACCGGTTCTGCTCTGAGATGCAATTTTACGACCACCATGAGGGCTGTGCAGTGGTTCCAACAGAATTCCAGGGGCAGCCTCATCAATCTGTTCTACTTGGCTTCAGGAACAAAGGAGAATGGGAGGTTAAAGTCAACATTCAATTCTAAGGAGAGCTACAGCACCCTGCACATCAGGGATGCCCAGCTGGAGGACTCAGGCACTTACTTCTGTGCTGCTCACACTGGAGCTAACACTGGAAAGCTCACGTTTGGACACGGCACCATCCTTAGGGTCCATCCAA	GGGGGGGGGGGGGGGGGGGGGGGGGGGGGGGGGGGGGGGGGGGGGGGGGGGGGGGGGGGGGGGGGGGGGGGGGGGGGGGGGGGGGGGGGGGGGGGGGGGGGGGGGGGGGGGGGGGGGGGGGGGGGGGGGGGGGGGGGGGGGGGGGGGGGGGGGGGGGGGGGGGGGGGGGGGGGGGGGGGGGGGGGGGGGGGGGGGGGGGGGGGGGGGGGGGGGGGGGGGGGGGGGGGGGGGGGGGGGGGGGGGGGGGGGGGGGGGGGGGGGGGGGGGGGGGGGGGGGGGGGGGGGGGGGGGGGGGGGGGGGGGGGGGGGGGGGGGGGGGGGGGGGGGGGGG	TRAV4-4-DV10*00(1335),TRAV4D-4*00(1223),TRAV4N-4*00(1223)		TRAJ52*00(321)	TRAC*00(140.5)	0|267|291|0|267||1335.0;0|267|291|0|267|ST77GSG106ASA108CSC174TSG183AST188CSG189ASC201A|1223.0;0|267|291|0|267|ST77GSG106ASA108CSC174TSG183AST188CSG189ASC201A|1223.0		19|86|86|264|331|SA22C|321.0		GGAGATCAGGTGGAGCAGAGTCCTTCAGCCCTGAGCCTCCACGAGGGAACCGGTTCTGCTCTGAGATGCAATTTTACG	38	ACCACCATGAGGGCT	38	GTGCAGTGGTTCCAACAGAATTCCAGGGGCAGCCTCATCAATCTGTTCTAC	38	TTGGCTTCAGGAACA	38	AAGGAGAATGGGAGGTTAAAGTCAACATTCAATTCTAAGGAGAGCTACAGCACCCTGCACATCAGGGATGCCCAGCTGGAGGACTCAGGCACTTACTTC	38	TGTGCTGCTCACACTGGAGCTAACACTGGAAAGCTCACGTTT	38	GGACACGGCACCATCCTTAGGGTCCATCCAA	38	GDQVEQSPSALSLHEGTGSALRCNFT	TTMRA	VQWFQQNSRGSLINLFY	LASGT	KENGRLKSTFNSKESYSTLHIRDAQLEDSGTYF	CAAHTGANTGKLTF	GHGTILRVHP_	::::0:78:93:144:159:258:-4:267:::::264:1:300:331::
248	45	0.000308725	GGAGATCAGGTGGAGCAGAGTCCTTCAGCCCTGAGCCTCCACGAGGGAACCGGTTCTGCTCTGAGATGCAATTTTACGACCACCATGAGGGCTGTGCAGTGGTTCCAACAGAATTCCAGGGGCAGCCTCATCAATCTGTTCTACTTGGCTTCAGGAACAAAGGAGAATGGGAGGTTAAAGTCAACATTCAATTCTAAGGAGAGCTACAGCACCCTGCACATCAGGGATGCCCAGCTGGAGGACTCAGGCACTTACTTCTGTGCTGCTTACACGGGTTACCAGAACTTCTATTTTGGGAAAGGAACAAGTTTGACTGTCATTCCAA	GGGGGGGGGGGGGGGGGGGGGGGGGGGGGGGGGGGGGGGGGGGGGGGGGGGGGGGGGGGGGGGGGGGGGGGGGGGGGGGGGGGGGGGGGGGGGGGGGGGGGGGGGGGGGGGGGGGGGGGGGGGGGGGGGGGGGGGGGGGGGGGGGGGGGGGGGGGGGGGGGGGGGGGGGGGGGGGGGGGGGGGGGGGGGGGGGGGGGGGGGGGGGGGGGGGGGGGGGGGGGGGGGGGGGGGGGGGGGGGGGGGGGGGGGGGGGGGGGGGGGGGGGGGGGGGGGGGGGGGGGGGGGGGGGGGGGGGGGGGGGGGGGGGGGGGGGGGGGGGGGGGGG	TRAV4-4-DV10*00(1335),TRAV4D-4*00(1223),TRAV4N-4*00(1223)		TRAJ49*00(285)	TRAC*00(145.9)	0|267|291|0|267||1335.0;0|267|291|0|267|ST77GSG106ASA108CSC174TSG183AST188CSG189ASC201A|1223.0;0|267|291|0|267|ST77GSG106ASA108CSC174TSG183AST188CSG189ASC201A|1223.0		22|79|79|268|325||285.0		GGAGATCAGGTGGAGCAGAGTCCTTCAGCCCTGAGCCTCCACGAGGGAACCGGTTCTGCTCTGAGATGCAATTTTACG	38	ACCACCATGAGGGCT	38	GTGCAGTGGTTCCAACAGAATTCCAGGGGCAGCCTCATCAATCTGTTCTAC	38	TTGGCTTCAGGAACA	38	AAGGAGAATGGGAGGTTAAAGTCAACATTCAATTCTAAGGAGAGCTACAGCACCCTGCACATCAGGGATGCCCAGCTGGAGGACTCAGGCACTTACTTC	38	TGTGCTGCTTACACGGGTTACCAGAACTTCTATTTT	38	GGGAAAGGAACAAGTTTGACTGTCATTCCAA	38	GDQVEQSPSALSLHEGTGSALRCNFT	TTMRA	VQWFQQNSRGSLINLFY	LASGT	KENGRLKSTFNSKESYSTLHIRDAQLEDSGTYF	CAAYTGYQNFYF	GKGTSLTVIP_	::::0:78:93:144:159:258:-4:267:::::268:-2:294:325::
249	44	0.000301864	GGCCAGCAAGTTAAACAAAGCTCTCCATCGCTGACTGTTCAAGAGGGAGGGATATCGATCCTGAATTGTGACTACGAGAATGATATGTTTGACTATTTTGCCTGGTACAAAAAATACCCTGACAACAGCCCCACACTCCTGATATCCGTACGCTCAAATGTGGATAAGAGGGAAGACGGAAGACTCACAGTTTTCTTGAACAAAAGCGGCAAACACTTCTCACTGCACATCACAGCCTCCCAGCCTGAAGACACAGCAGTGTACCTCTGCGCAGCAGGTGCAACATCCTCCTCCTTCAGCAAGCTGGTGTTTGGGCAGGGGACATCCTTATCAGTCGTTCCAA	GGGGGGGGGGGGGGGGGGGGGGGGGGGGGGGGGGGGGGGGGGGGGGGGGGGGGGGGGGGGGGGGGGGGGGGGGGGGGGGGGGGGGGGGGGGGGGGGGGGGGGGGGGGGGGGGGGGGGGGGGGGGGGGGGGGGGGGGGGGGGGGGGGGGGGGGGGGGGGGGGGGGGGGGGGGGGGGGGGGGGGGGGGGGGGGGGGGGGGGGGGGGGGGGGGGGGGGGGGGGGGGGGGGGGGGGGGGGGGGGGGGGGGGGGGGGGGGGGGGGGGGGGGGGGGGGGGGGGGGGGGGGGGGGGGGGGGGGGGGGGGGGGGGGGGGGGGGGGGGGGGGGGGGGGGGGGGGGGGGGGGG	TRAV19*00(1410)		TRAJ50*00(300)	TRAC*00(144.9)	0|282|300|0|282||1410.0		23|83|83|283|343||300.0		GGCCAGCAAGTTAAACAAAGCTCTCCATCGCTGACTGTTCAAGAGGGAGGGATATCGATCCTGAATTGTGACTACGAG	38	AATGATATGTTTGACTAT	38	TTTGCCTGGTACAAAAAATACCCTGACAACAGCCCCACACTCCTGATATCC	38	GTACGCTCAAATGTGGATAAG	38	AGGGAAGACGGAAGACTCACAGTTTTCTTGAACAAAAGCGGCAAACACTTCTCACTGCACATCACAGCCTCCCAGCCTGAAGACACAGCAGTGTACCTC	38	TGCGCAGCAGGTGCAACATCCTCCTCCTTCAGCAAGCTGGTGTTT	38	GGGCAGGGGACATCCTTATCAGTCGTTCCAA	38	GQQVKQSSPSLTVQEGGISILNCDYE	NDMFDY	FAWYKKYPDNSPTLLIS	VRSNVDK	REDGRLTVFLNKSGKHFSLHITASQPEDTAVYL	CAAGATSSSFSKLVF	GQGTSLSVVP_	::::0:78:96:147:168:267:2:282:::::283:-3:312:343::
250	44	0.000301864	GGAGACTCCGTGACCCAGACAGAAGGCCTGGTCACTCTCACAGAAGGGTTGCCTGTGATGCTGAACTGCACCTATCAGACTATTTACTCAAATCCTTTCCTTTTCTGGTATGTGCAACATCTCAATGAATCCCCTCGGCTACTCCTGAAGAGCTTCACAGACAACAAGAGGACCGAGCACCAAGGGTTCCACGCCACTCTCCATAAGAGCAGCAGCTCCTTCCATCTGCAGAAGTCCTCAGCGCAGCTGTCAGACTCTGCCCTGTACTACTGTGCTCTGAGGATGAATTATAACCAGGGGAAGCTTATCTTTGGACAGGGAACCAAGTTATCTATCAAGCCCA	GGGGGGGGGGGGGGGGGGGGGGGGGGGGGGGGGGGGGGGGGGGGGGGGGGGGGGGGGGGGGGGGGGGGGGGGGGGGGGGGGGGGGGGGGGGGGGGGGGGGGGGGGGGGGGGGGGGGGGGGGGGGGGGGGGGGGGGGGGGGGGGGGGGGGGGGGGGGGGGGGGGGGGGGGGGGGGGGGGGGGGGGGGGGGGGGGGGGGGGGGGGGGGGGGGGGGGGGGGGGGGGGGGGGGGGGGGGGGGGGGGGGGGGGGGGGGGGGGGGGGGGGGGGGGGGGGGGGGGGGGGGGGGGGGGGGGGGGGGGGGGGGGGGGGGGGGGGGGGGGGGGGGGGGGGGGGGGGGGGGGGG	TRAV12D-3*00(1408),TRAV12N-3*00(1408),TRAV12-3*00(1282)		TRAJ23*00(305)	TRAC*00(143)	0|285|304|0|284|DT281|1408.0;0|285|304|0|284|DT281|1408.0;0|285|304|0|284|SA8CSA19CSG20ASC41ASG44ASG93CSC116AST117CSC154TDT281|1282.0		19|80|80|282|343||305.0		GGAGACTCCGTGACCCAGACAGAAGGCCTGGTCACTCTCACAGAAGGGTTGCCTGTGATGCTGAACTGCACCTATCAG	38	ACTATTTACTCAAATCCTTTC	38	CTTTTCTGGTATGTGCAACATCTCAATGAATCCCCTCGGCTACTCCTGAAG	38	AGCTTCACAGACAACAAGAGG	38	ACCGAGCACCAAGGGTTCCACGCCACTCTCCATAAGAGCAGCAGCTCCTTCCATCTGCAGAAGTCCTCAGCGCAGCTGTCAGACTCTGCCCTGTACTAC	38	TGTGCTCTGAGGATGAATTATAACCAGGGGAAGCTTATCTTT	38	GGACAGGGAACCAAGTTATCTATCAAGCCCA	38	GDSVTQTEGLVTLTEGLPVMLNCTYQ	TIYSNPF	LFWYVQHLNESPRLLLK	SFTDNKR	TEHQGFHATLHKSSSSFHLQKSSAQLSDSALYY	CALRMNYNQGKLIF	GQGTKLSIKP_	::::0:78:99:150:171:270:1:284:::::282:1:312:343::
251	44	0.000301864	CAGCAGAAGGTGCAGCAGAGCCCAGAATCCCTCATTGTCCCAGAGGGAGCCATGACCTCTCTCAACTGCACTTTCAGCGACAGTGCTTCTCAGTATTTTGCATGGTACAGACAGCATTCTGGGAAAGCCCCCAAGGCACTGATGTCCATCTTCTCCAATGGTGAAAAAGAAGAAGGCAGATTCACAATTCACCTCAATAAAGCCAGTCTGCATTTCTCCCTGCACATCAGAGACTCCCAGCCCAGTGACTCTGCTCTCTACCTCTGTGCAGTGAGAGGCTACAGCAACAACAGACTTACTTTGGGGAAGGGAACCCAGGTGGTGGTGTTACCAA	GGGGGGGGGGGGGGGGGGGGGGGGGGGGGGGGGGGGGGGGGGGGGGGGGGGGGGGGGGGGGGGGGGGGGGGGGGGGGGGGGGGGGGGGGGGGGGGGGGGGGGGGGGGGGGGGGGGGGGGGGGGGGGGGGGGGGGGGGGGGGGGGGGGGGGGGGGGGGGGGGGGGGGGGGGGGGGGGGGGGGGGGGGGGGGGGGGGGGGGGGGGGGGGGGGGGGGGGGGGGGGGGGGGGGGGGGGGGGGGGGGGGGGGGGGGGGGGGGGGGGGGGGGGGGGGGGGGGGGGGGGGGGGGGGGGGGGGGGGGGGGGGGGGGGGGGGGGGGGGGGGGGGGGGGGGGGG	TRAV7-3*00(1378),TRAV7D-3*00(1347)		TRAJ7*00(255)	TRAC*00(147.3)	0|288|297|0|286|DC275ST277GDC281ST284A|1378.0;0|275|295|0|275|SG218CSA221G|1347.0		23|79|79|278|334||280.0		CAGCAGAAGGTGCAGCAGAGCCCAGAATCCCTCATTGTCCCAGAGGGAGCCATGACCTCTCTCAACTGCACTTTCAGC	38	GACAGTGCTTCTCAGTAT	38	TTTGCATGGTACAGACAGCATTCTGGGAAAGCCCCCAAGGCACTGATGTCC	38	ATCTTCTCCAATGGTGAA	38	AAAGAAGAAGGCAGATTCACAATTCACCTCAATAAAGCCAGTCTGCATTTCTCCCTGCACATCAGAGACTCCCAGCCCAGTGACTCTGCTCTCTACCTC	38	TGTGCAGTGAGAGGCTACAGCAACAACAGACTTACTTTG	38	GGGAAGGGAACCCAGGTGGTGGTGTTACCAA	38	QQKVQQSPESLIVPEGAMTSLNCTFS	DSASQY	FAWYRQHSGKAPKALMS	IFSNGE	KEEGRFTIHLNKASLHFSLHIRDSQPSDSALYL	CAVRGYSNNRLTL	GKGTQVVVLP_	::::0:78:96:147:165:264:11:286:::::278:-3:303:334::
252	44	0.000301864	CAGCAGAAGGTGCAGCAGAGCCCAGAATCCCTCATTGTCCCAGAGGGAGCCATGACCTCTCTCAACTGCACTTTCAGCGACAGTGCTTCTCAGTATTTTGCATGGTACAGACAGCATTCTGGGAAAGCCCCCAAGGCACTGATGTCCATCTTCTCCAATGGTGAAAAAGAAGAAGGCAGATTCACAATTCACCTCAATAAAGCCAGTCTGCATTTCTCGCTACACATCAGAGACTCCCAGCCCAGTGACTCTGCTCTCTACCTCTGTGCAGTGAGGGATTATAACCAGGGGAAGCTTATCTTTGGACAGGGAACCAAGTTATCTATCAAGCCCA	GGGGGGGGGGGGGGGGGGGGGGGGGGGGGGGGGGGGGGGGGGGGGGGGGGGGGGGGGGGGGGGGGGGGGGGGGGGGGGGGGGGGGGGGGGGGGGGGGGGGGGGGGGGGGGGGGGGGGGGGGGGGGGGGGGGGGGGGGGGGGGGGGGGGGGGGGGGGGGGGGGGGGGGGGGGGGGGGGGGGGGGGGGGGGGGGGGGGGGGGGGGGGGGGGGGGGGGGGGGGGGGGGGGGGGGGGGGGGGGGGGGGGGGGGGGGGGGGGGGGGGGGGGGGGGGGGGGGGGGGGGGGGGGGGGGGGGGGGGGGGGGGGGGGGGGGGGGGGGGGGGGGGGGGGGGGGG	TRAV7D-3*00(1375),TRAV7-3*00(1347)		TRAJ23*00(285)	TRAC*00(146.3)	0|275|295|0|275||1375.0;0|275|297|0|275|SC218GSG221A|1347.0		23|80|80|277|334||285.0		CAGCAGAAGGTGCAGCAGAGCCCAGAATCCCTCATTGTCCCAGAGGGAGCCATGACCTCTCTCAACTGCACTTTCAGC	38	GACAGTGCTTCTCAGTAT	38	TTTGCATGGTACAGACAGCATTCTGGGAAAGCCCCCAAGGCACTGATGTCC	38	ATCTTCTCCAATGGTGAA	38	AAAGAAGAAGGCAGATTCACAATTCACCTCAATAAAGCCAGTCTGCATTTCTCGCTACACATCAGAGACTCCCAGCCCAGTGACTCTGCTCTCTACCTC	38	TGTGCAGTGAGGGATTATAACCAGGGGAAGCTTATCTTT	38	GGACAGGGAACCAAGTTATCTATCAAGCCCA	38	QQKVQQSPESLIVPEGAMTSLNCTFS	DSASQY	FAWYRQHSGKAPKALMS	IFSNGE	KEEGRFTIHLNKASLHFSLHIRDSQPSDSALYL	CAVRDYNQGKLIF	GQGTKLSIKP_	::::0:78:96:147:165:264:0:275:::::277:-3:303:334::
253	44	0.000301864	GGACAGCAAGTGCAGCAGAGTCCCACGTCCTTGGTTCTGCAGGAGGGGGAAAACGCAGAGCTGCAGTGTAACTTTTCCACATCTTTGAACAGTATGCAGTGGTTTTACCAACGTCCTGGGGGAAGTCTCATCAGCGTGTTCTACAATCCTTCTGGGACAAAGCAGAGTGGGAGACTGACATCCACAACAGTCATTAAAGAACGCCGCAGCTCTTTGCACATTTCCTCCTCCCAGATCACAGACTCAGGCACTTATCTCTGTGCTATGGCCCAGGGAGGCAGAGCTCTGATATTTGGAACAGGAACCACGGTATCAGTCAGCCCCA	GGGGGGGGGGGGGGGGGGGGGGGGGGGGGGGGGGGGGGGGGGGGGGGGGGGGGGGGGGGGGGGGGGGGGGGGGGGGGGGGGGGGGGGGGGGGGGGGGGGGGGGGGGGGGGGGGGGGGGGGGGGGGGGGGGGGGGGGGGGGGGGGGGGGGGGGGGGGGGGGGGGGGGGGGGGGGGGGGGGGGGGGGGGGGGGGGGGGGGGGGGGGGGGGGGGGGGGGGGGGGGGGGGGGGGGGGGGGGGGGGGGGGGGGGGGGGGGGGGGGGGGGGGGGGGGGGGGGGGGGGGGGGGGGGGGGGGGGGGGGGGGGGGGGGGGGGGGGGGGGGGGGG	TRAV13N-1*00(1340),TRAV13D-1*00(1326)		TRAJ15*00(280)	TRAC*00(143.3)	0|268|291|0|268||1340.0;0|268|291|0|268|SG129A|1326.0		24|80|80|269|325||280.0		GGACAGCAAGTGCAGCAGAGTCCCACGTCCTTGGTTCTGCAGGAGGGGGAAAACGCAGAGCTGCAGTGTAACTTTTCC	38	ACATCTTTGAACAGT	38	ATGCAGTGGTTTTACCAACGTCCTGGGGGAAGTCTCATCAGCGTGTTCTAC	38	AATCCTTCTGGGACA	38	AAGCAGAGTGGGAGACTGACATCCACAACAGTCATTAAAGAACGCCGCAGCTCTTTGCACATTTCCTCCTCCCAGATCACAGACTCAGGCACTTATCTC	38	TGTGCTATGGCCCAGGGAGGCAGAGCTCTGATATTT	38	GGAACAGGAACCACGGTATCAGTCAGCCCCA	38	GQQVQQSPTSLVLQEGENAELQCNFS	TSLNS	MQWFYQRPGGSLISVFY	NPSGT	KQSGRLTSTTVIKERRSSLHISSSQITDSGTYL	CAMAQGGRALIF	GTGTTVSVSP_	::::0:78:93:144:159:258:-3:268:::::269:-4:294:325::
254	43	0.000295003	CAGCAGAAGGTGCAGCAGAGCCCAGAATCCCTCATTGTCCCAGAGGGAGCCATGACCTCTCTCAACTGCACTTTCAGCGACAGTGCTTCTCAGTATTTTGCATGGTACAGACAGCATTCTGGGAAAGCCCCCAAGGCACTGATGTCCATCTTCTCCAATGGTGAAAAAGAAGAAGGCAGATTCACAATTCACCTCAATAAAGCCAGTCTGCATTTCTCGCTACACATCAGAGACTCCCAGCCCAGTGACTCTGCTCTCTACCTCTGTGCAGTGAGCATGAATTATGGGAGCAGTGGCAACAAGCTCATCTTTGGAATTGGGACTCTGCTTTCTGTCAAGCCAA	GGGGGGGGGGGGGGGGGGGGGGGGGGGGGGGGGGGGGGGGGGGGGGGGGGGGGGGGGGGGGGGGGGGGGGGGGGGGGGGGGGGGGGGGGGGGGGGGGGGGGGGGGGGGGGGGGGGGGGGGGGGGGGGGGGGGGGGGGGGGGGGGGGGGGGGGGGGGGGGGGGGGGGGGGGGGGGGGGGGGGGGGGGGGGGGGGGGGGGGGGGGGGGGGGGGGGGGGGGGGGGGGGGGGGGGGGGGGGGGGGGGGGGGGGGGGGGGGGGGGGGGGGGGGGGGGGGGGGGGGGGGGGGGGGGGGGGGGGGGGGGGGGGGGGGGGGGGGGGGGGGGGGGGGGGGGGGGGGGGGGGG	TRAV7D-3*00(1380),TRAV7-3*00(1367)		TRAJ32*00(340)	TRAC*00(144.8)	0|276|295|0|276||1380.0;0|279|297|0|279|SC218GSG221A|1367.0		18|86|86|275|343||340.0		CAGCAGAAGGTGCAGCAGAGCCCAGAATCCCTCATTGTCCCAGAGGGAGCCATGACCTCTCTCAACTGCACTTTCAGC	38	GACAGTGCTTCTCAGTAT	38	TTTGCATGGTACAGACAGCATTCTGGGAAAGCCCCCAAGGCACTGATGTCC	38	ATCTTCTCCAATGGTGAA	38	AAAGAAGAAGGCAGATTCACAATTCACCTCAATAAAGCCAGTCTGCATTTCTCGCTACACATCAGAGACTCCCAGCCCAGTGACTCTGCTCTCTACCTC	38	TGTGCAGTGAGCATGAATTATGGGAGCAGTGGCAACAAGCTCATCTTT	38	GGAATTGGGACTCTGCTTTCTGTCAAGCCAA	38	QQKVQQSPESLIVPEGAMTSLNCTFS	DSASQY	FAWYRQHSGKAPKALMS	IFSNGE	KEEGRFTIHLNKASLHFSLHIRDSQPSDSALYL	CAVSMNYGSSGNKLIF	GIGTLLSVKP_	::::0:78:96:147:165:264:1:276:::::275:2:312:343::
255	43	0.000295003	GGAGACTCAGTGACTCAGACGGAAGGTCAAGTGGCCCTCTCAGAAGAGGACTTTCTTACGATACACTGCAACTACTCAGCCTCAGGGTACCCAACCCTGTTCTGGTATGTGCAGTATCCCGGAGAAGGGCCACAGCTCCTCTTTAGAGCCTCAAGGGACAAAGAGAAAGGAAGCAGCAGAGGTTTTGAAGCTACATATGATAAAGGGACCACCTCCTTCCACTTGCGGAAAGCTTCAGTGCAAGAGTCAGACTCGGCTGTGTACTACTGTGCTCTGAGTGTTTATGGGAGCAGTGGCAACAAGCTCATCTTTGGAATTGGGACTCTGCTTTCTGTCAAGCCAA	GGGGGGGGGGGGGGGGGGGGGGGGGGGGGGGGGGGGGGGGGGGGGGGGGGGGGGGGGGGGGGGGGGGGGGGGGGGGGGGGGGGGGGGGGGGGGGGGGGGGGGGGGGGGGGGGGGGGGGGGGGGGGGGGGGGGGGGGGGGGGGGGGGGGGGGGGGGGGGGGGGGGGGGGGGGGGGGGGGGGGGGGGGGGGGGGGGGGGGGGGGGGGGGGGGGGGGGGGGGGGGGGGGGGGGGGGGGGGGGGGGGGGGGGGGGGGGGGGGGGGGGGGGGGGGGGGGGGGGGGGGGGGGGGGGGGGGGGGGGGGGGGGGGGGGGGGGGGGGGGGGGGGGGGGGGGGGGGGGGGGGG	TRAV6-7-DV9*00(1400),TRAV6D-7*00(1316),TRAV6N-7*00(1316)		TRAJ32*00(310)	TRAC*00(146.1)	0|280|301|0|280||1400.0;0|280|301|0|280|SG93AST95CST128GST135CSC233TSG276A|1316.0;0|280|301|0|280|SG93AST95CST128GST135CSC233TSG276A|1316.0		24|86|86|281|343||310.0		GGAGACTCAGTGACTCAGACGGAAGGTCAAGTGGCCCTCTCAGAAGAGGACTTTCTTACGATACACTGCAACTACTCA	38	GCCTCAGGGTACCCAACC	38	CTGTTCTGGTATGTGCAGTATCCCGGAGAAGGGCCACAGCTCCTCTTTAGA	38	GCCTCAAGGGACAAAGAGAAA	38	GGAAGCAGCAGAGGTTTTGAAGCTACATATGATAAAGGGACCACCTCCTTCCACTTGCGGAAAGCTTCAGTGCAAGAGTCAGACTCGGCTGTGTACTAC	38	TGTGCTCTGAGTGTTTATGGGAGCAGTGGCAACAAGCTCATCTTT	38	GGAATTGGGACTCTGCTTTCTGTCAAGCCAA	38	GDSVTQTEGQVALSEEDFLTIHCNYS	ASGYPT	LFWYVQYPGEGPQLLFR	ASRDKEK	GSSRGFEATYDKGTTSFHLRKASVQESDSAVYY	CALSVYGSSGNKLIF	GIGTLLSVKP_	::::0:78:96:147:168:267:-1:280:::::281:-4:312:343::
256	43	0.000295003	CAGCAGAAGGTGCAGCAGAGCCCAGAATCCCTCACTGTCTCAGAGGGAGCCATGGCCTCTCTCAACTGCACGTTCAGTGATGGTACTTCTAACAACTTCAGGTGGTACAGACAGCATTCTGCGAAAGGCCTTGAGGTGCTAGTGTCCATCTTCTCTGATGGTGAAAAGGAAGAAGGCAGATTTACAGCTCACCTCAATAGAGCCAACTTGCATGTTTCCCTACACATCAGAGAACCACAACCCAGTGACTCTGCTGTCTACCTCTGTGCAGTGAGCCTGTTATCTGGTAGCTTCAATAAGTTGACCTTTGGAGCAGGGACCAGACTGGCTGTGTGCCCAT	GGGGGGGGGGGGGGGGGGGGGGGGGGGGGGGGGGGGGGGGGGGGGGGGGGGGGGGGGGGGGGGGGGGGGGGGGGGGGGGGGGGGGGGGGGGGGGGGGGGGGGGGGGGGGGGGGGGGGGGGGGGGGGGGGGGGGGGGGGGGGGGGGGGGGGGGGGGGGGGGGGGGGGGGGGGGGGGGGGGGGGGGGGGGGGGGGGGGGGGGGGGGGGGGGGGGGGGGGGGGGGGGGGGGGGGGGGGGGGGGGGGGGGGGGGGGGGGGGGGGGGGGGGGGGGGGGGGGGGGGGGGGGGGGGGGGGGGGGGGGGGGGGGGGGGGGGGGGGGGGGGGGGGGGGGGGGGGGGGGG	TRAV7-5*00(1381)		TRAJ4*00(315)	TRAC*00(137.4)	0|279|297|0|279|SA276C|1381.0		20|83|83|277|340||315.0		CAGCAGAAGGTGCAGCAGAGCCCAGAATCCCTCACTGTCTCAGAGGGAGCCATGGCCTCTCTCAACTGCACGTTCAGT	38	GATGGTACTTCTAACAAC	38	TTCAGGTGGTACAGACAGCATTCTGCGAAAGGCCTTGAGGTGCTAGTGTCC	38	ATCTTCTCTGATGGTGAA	38	AAGGAAGAAGGCAGATTTACAGCTCACCTCAATAGAGCCAACTTGCATGTTTCCCTACACATCAGAGAACCACAACCCAGTGACTCTGCTGTCTACCTC	38	TGTGCAGTGAGCCTGTTATCTGGTAGCTTCAATAAGTTGACCTTT	38	GGAGCAGGGACCAGACTGGCTGTGTGCCCAT	38	QQKVQQSPESLTVSEGAMASLNCTFS	DGTSNN	FRWYRQHSAKGLEVLVS	IFSDGE	KEEGRFTAHLNRANLHVSLHIREPQPSDSAVYL	CAVSLLSGSFNKLTF	GAGTRLAVCP_	::::0:78:96:147:165:264:2:279:::::277:0:309:340::
257	43	0.000295003	GGAGACTCAGTGACTCAGACGGAAGGTCAAGTGGCCCTCTCAGAAGAGGACTTTCTTACGATACACTGCAACTACTCAGCCTCAGGGTACCCAGCTCTGTTCTGGTATGTGCAGTATCCCGGAGAAGGTCCACAGTTCCTCTTTAGAGCCTCAAGGGACAAAGAGAAAGGAAGCAGCAGAGGTTTTGAAGCTACATATGATAAAGGGACCACCTCCTTCCACTTGCGGAAAGCCTCAGTGCAAGAGTCAGACTCGGCTGTGTACTACTGTGCTCTGGGTGATCGAGGAGGAAACTACAAACCTACGTTTGGGAAAGGGACCAGCCTCGTGGTTCATCCAT	GGGGGGGGGGGGGGGGGGGGGGGGGGGGGGGGGGGGGGGGGGGGGGGGGGGGGGGGGGGGGGGGGGGGGGGGGGGGGGGGGGGGGGGGGGGGGGGGGGGGGGGGGGGGGGGGGGGGGGGGGGGGGGGGGGGGGGGGGGGGGGGGGGGGGGGGGGGGGGGGGGGGGGGGGGGGGGGGGGGGGGGGGGGGGGGGGGGGGGGGGGGGGGGGGGGGGGGGGGGGGGGGGGGGGGGGGGGGGGGGGGGGGGGGGGGGGGGGGGGGGGGGGGGGGGGGGGGGGGGGGGGGGGGGGGGGGGGGGGGGGGGGGGGGGGGGGGGGGGGGGGGGGGGGGGGGGGGGGGGG	TRAV6D-7*00(1415),TRAV6N-7*00(1415),TRAV6-7-DV9*00(1331)		TRAJ6*00(280)	TRAC*00(147.5)	0|283|301|0|283||1415.0;0|283|301|0|283||1415.0;0|283|301|0|283|SA93GSC95TSG128TSC135TST233CSA276G|1331.0		26|82|82|284|340||280.0		GGAGACTCAGTGACTCAGACGGAAGGTCAAGTGGCCCTCTCAGAAGAGGACTTTCTTACGATACACTGCAACTACTCA	38	GCCTCAGGGTACCCAGCT	38	CTGTTCTGGTATGTGCAGTATCCCGGAGAAGGTCCACAGTTCCTCTTTAGA	38	GCCTCAAGGGACAAAGAGAAA	38	GGAAGCAGCAGAGGTTTTGAAGCTACATATGATAAAGGGACCACCTCCTTCCACTTGCGGAAAGCCTCAGTGCAAGAGTCAGACTCGGCTGTGTACTAC	38	TGTGCTCTGGGTGATCGAGGAGGAAACTACAAACCTACGTTT	38	GGGAAAGGGACCAGCCTCGTGGTTCATCCAT	38	GDSVTQTEGQVALSEEDFLTIHCNYS	ASGYPA	LFWYVQYPGEGPQFLFR	ASRDKEK	GSSRGFEATYDKGTTSFHLRKASVQESDSAVYY	CALGDRGGNYKPTF	GKGTSLVVHP_	::::0:78:96:147:168:267:2:283:::::284:-6:309:340::
259	43	0.000295003	CAGCAGCAGGTGAGACAAAGTCCCCAATCTCTGACAGTCTGGGAAGGAGAGACCGCAATTCTGAACTGCAGTTATGAGAACAGTGCTTTTGACTACTTCCCATGGTACCAGCAGTTCCCTGGGGAAGGTCCCGCTCTCCTGATATCCATACTTTCAGTGTCCGATAAAAAGGAAGATGGACGATTCACAATCTTCTTCAATAAAAGGGAGAAAAAGCTCTCCTTGCACATTGCAGACTCTCAGCCTGGAGACTCAGCCACCTACTTCTGTGCAGCAAGTGCGACTGGAGGCTATAAAGTGGTCTTTGGAAGTGGGACTCGATTGCTGGTAAGCCCTG	GGGGGGGGGGGGGGGGGGGGGGGGGGGGGGGGGGGGGGGGGGGGGGGGGGGGGGGGGGGGGGGGGGGGGGGGGGGGGGGGGGGGGGGGGGGGGGGGGGGGGGGGGGGGGGGGGGGGGGGGGGGGGGGGGGGGGGGGGGGGGGGGGGGGGGGGGGGGGGGGGGGGGGGGGGGGGGGGGGGGGGGGGGGGGGGGGGGGGGGGGGGGGGGGGGGGGGGGGGGGGGGGGGGGGGGGGGGGGGGGGGGGGGGGGGGGGGGGGGGGGGGGGGGGGGGGGGGGGGGGGGGGGGGGGGGGGGGGGGGGGGGGGGGGGGGGGGGGGGGGGGGGGGGGGGGGGGGGG	TRAV14D-3-DV8*00(1408),TRAV14-3*00(1296),TRAV14N-3*00(1282),TRAV14D-1*00(1254),TRAV14N-1*00(1254)		TRAJ12*00(275)	TRAC*00(146.7)	0|284|300|0|285|I281G|1408.0;0|284|300|0|285|SA62GSC128TST131CSG144TSG151TSC230TSA231GST260CI281G|1296.0;0|284|300|0|285|ST21CSC128TST131CSG144TSG151TST215GSC230TSA231GSA232CI281G|1282.0;0|284|300|0|285|SG78ASC83TSA84GSA90GSC128TST131CSA134TSG151TSC230TSA231GST257CI281G|1254.0;0|284|300|0|285|SG78ASC83TSA84GSA90GSC128TST131CSA134TSG151TSC230TSA231GST257CI281G|1254.0		23|79|79|281|337||280.0		CAGCAGCAGGTGAGACAAAGTCCCCAATCTCTGACAGTCTGGGAAGGAGAGACCGCAATTCTGAACTGCAGTTATGAG	38	AACAGTGCTTTTGACTAC	38	TTCCCATGGTACCAGCAGTTCCCTGGGGAAGGTCCCGCTCTCCTGATATCC	38	ATACTTTCAGTGTCCGATAAA	38	AAGGAAGATGGACGATTCACAATCTTCTTCAATAAAAGGGAGAAAAAGCTCTCCTTGCACATTGCAGACTCTCAGCCTGGAGACTCAGCCACCTACTTC	38	TGTGCAGCAAGTGCGACTGGAGGCTATAAAGTGGTCTTT	38	GGAAGTGGGACTCGATTGCTGGTAAGCCCTG	38	QQQVRQSPQSLTVWEGETAILNCSYE	NSAFDY	FPWYQQFPGEGPALLIS	ILSVSDK	KEDGRFTIFFNKREKKLSLHIADSQPGDSATYF	CAASATGGYKVVF	GSGTRLLVSP_	::::0:78:96:147:168:267:4:285:::::281:-3:306:337::
260	43	0.000295003	CAGCAGAAGGTGCAGCAGAGCCCAGAATCCCTCACTGTCTCAGAGGGAGCCATGGCCTCTCTCAACTGCACTTTCAGTGATCGTTCTTCTGACAACTTCAGGTGGTACAGACAGCATTCTGGGAAAGGCCTTGAGGTGCTGGTGTCCATCTTCTCTGATGGTGAAAAGGAAGAAGGCAGTTTTACAGCTCACCTCAATAGAGCCAGCCTGCATGTTTTCCTACACATCAGAGAGCCGCAACCCAGTGACTCTGCTCTCTACCTCTGTGCAGTGAGGGCCGGGACTGGAGGCTATAAAGTGGTCTTTGGAAGTGGGACTCGATTGCTGGTAAGCCCTG	GGGGGGGGGGGGGGGGGGGGGGGGGGGGGGGGGGGGGGGGGGGGGGGGGGGGGGGGGGGGGGGGGGGGGGGGGGGGGGGGGGGGGGGGGGGGGGGGGGGGGGGGGGGGGGGGGGGGGGGGGGGGGGGGGGGGGGGGGGGGGGGGGGGGGGGGGGGGGGGGGGGGGGGGGGGGGGGGGGGGGGGGGGGGGGGGGGGGGGGGGGGGGGGGGGGGGGGGGGGGGGGGGGGGGGGGGGGGGGGGGGGGGGGGGGGGGGGGGGGGGGGGGGGGGGGGGGGGGGGGGGGGGGGGGGGGGGGGGGGGGGGGGGGGGGGGGGGGGGGGGGGGGGGGGGGGGGGGG	TRAV7D-5*00(1375),TRAV7N-5*00(1375)		TRAJ12*00(289.7)	TRAC*00(145.2)	0|275|297|0|275||1375.0;0|275|297|0|275||1375.0		21|79|79|279|337||290.0		CAGCAGAAGGTGCAGCAGAGCCCAGAATCCCTCACTGTCTCAGAGGGAGCCATGGCCTCTCTCAACTGCACTTTCAGT	38	GATCGTTCTTCTGACAAC	38	TTCAGGTGGTACAGACAGCATTCTGGGAAAGGCCTTGAGGTGCTGGTGTCC	38	ATCTTCTCTGATGGTGAA	38	AAGGAAGAAGGCAGTTTTACAGCTCACCTCAATAGAGCCAGCCTGCATGTTTTCCTACACATCAGAGAGCCGCAACCCAGTGACTCTGCTCTCTACCTC	38	TGTGCAGTGAGGGCCGGGACTGGAGGCTATAAAGTGGTCTTT	38	GGAAGTGGGACTCGATTGCTGGTAAGCCCTG	38	QQKVQQSPESLTVSEGAMASLNCTFS	DRSSDN	FRWYRQHSGKGLEVLVS	IFSDGE	KEEGSFTAHLNRASLHVFLHIREPQPSDSALYL	CAVRAGTGGYKVVF	GSGTRLLVSP_	::::0:78:96:147:165:264:-2:275:::::279:-1:306:337::
261	43	0.000295003	GGCCAGCAAGTTAAACAAAGCTCTCCATCGCTGACTGTTCAAGAGGGAGGGATATCGATCCTGAATTGTGACTACGAGAATGATATGTTTGACTATTTTGCCTGGTACAAAAAATACCCTGACAACAGCCCCACACTCCTGATATCCGTACGCTCAAATGTGGATAAGAGGGAAGACGGAAGACTCACAGTTTTCTTGAACAAAAGCGGCAAACACTTCTCACTGCACATCACAGCCTCCCAGCCTGAAGACACAGCAGTGTACCTCTGCGCAGCAGCTACTGGAGGCAATAATAAGCTGACTTTTGGTCAAGGAACCGTTCTGAGTGTTATACCAG	GGGGGGGGGGGGGGGGGGGGGGGGGGGGGGGGGGGGGGGGGGGGGGGGGGGGGGGGGGGGGGGGGGGGGGGGGGGGGGGGGGGGGGGGGGGGGGGGGGGGGGGGGGGGGGGGGGGGGGGGGGGGGGGGGGGGGGGGGGGGGGGGGGGGGGGGGGGGGGGGGGGGGGGGGGGGGGGGGGGGGGGGGGGGGGGGGGGGGGGGGGGGGGGGGGGGGGGGGGGGGGGGGGGGGGGGGGGGGGGGGGGGGGGGGGGGGGGGGGGGGGGGGGGGGGGGGGGGGGGGGGGGGGGGGGGGGGGGGGGGGGGGGGGGGGGGGGGGGGGGGGGGGGGGGGGGGGGGG	TRAV19*00(1385)		TRAJ56*00(305)	TRAC*00(139.8)	0|277|300|0|277||1385.0		22|83|83|276|337||305.0		GGCCAGCAAGTTAAACAAAGCTCTCCATCGCTGACTGTTCAAGAGGGAGGGATATCGATCCTGAATTGTGACTACGAG	38	AATGATATGTTTGACTAT	38	TTTGCCTGGTACAAAAAATACCCTGACAACAGCCCCACACTCCTGATATCC	38	GTACGCTCAAATGTGGATAAG	38	AGGGAAGACGGAAGACTCACAGTTTTCTTGAACAAAAGCGGCAAACACTTCTCACTGCACATCACAGCCTCCCAGCCTGAAGACACAGCAGTGTACCTC	38	TGCGCAGCAGCTACTGGAGGCAATAATAAGCTGACTTTT	38	GGTCAAGGAACCGTTCTGAGTGTTATACCAG	38	GQQVKQSSPSLTVQEGGISILNCDYE	NDMFDY	FAWYKKYPDNSPTLLIS	VRSNVDK	REDGRLTVFLNKSGKHFSLHITASQPEDTAVYL	CAAATGGNNKLTF	GQGTVLSVIP_	::::0:78:96:147:168:267:-3:277:::::276:-2:306:337::
262	43	0.000295003	CAGCAGCAGGTGAGACAAAGTCCCCAATCTCTGACAGTCTGGGAAGGAGAGACCGCAATTCTGAACTGCAGTTATGAGGACAGCACTTTTAACTACTTCCCATGGTACCAGCAGTTCCCTGGGGAAGGCCCTGCACTCCTGATATCCATACGTTCAGTGTCCGATAAAAAGGAAGATGGACGATTCACAATCTTCTTCAATAAAAGGGAGAAAAAGCTCTCCTTGCACATCACAGACTCTCAGCCTGGAGACTCAGCTACCTACTTCTGTGCAGCAAGTACTAGCAATAACAGAATCTTCTTTGGTGATGGGACGCAGCTGGTGGTGAAGCCCA	GGGGGGGGGGGGGGGGGGGGGGGGGGGGGGGGGGGGGGGGGGGGGGGGGGGGGGGGGGGGGGGGGGGGGGGGGGGGGGGGGGGGGGGGGGGGGGGGGGGGGGGGGGGGGGGGGGGGGGGGGGGGGGGGGGGGGGGGGGGGGGGGGGGGGGGGGGGGGGGGGGGGGGGGGGGGGGGGGGGGGGGGGGGGGGGGGGGGGGGGGGGGGGGGGGGGGGGGGGGGGGGGGGGGGGGGGGGGGGGGGGGGGGGGGGGGGGGGGGGGGGGGGGGGGGGGGGGGGGGGGGGGGGGGGGGGGGGGGGGGGGGGGGGGGGGGGGGGGGGGGGGGGGGGGGGGGG	TRAV14D-1*00(1395),TRAV14N-1*00(1395),TRAV14-3*00(1269),TRAV14D-2*00(1269),TRAV14N-2*00(1269)		TRAJ31*00(265)	TRAC*00(150.6)	0|279|300|0|279||1395.0;0|279|300|0|279||1395.0;0|279|300|0|279|SA62GSA78GST83CSG84ASG90AST134ASG144TSC257TST260C|1269.0;0|279|300|0|279|SA53CSG90AST108CSG109ASA120GSA126GSG144TSC153TSA162G|1269.0;0|279|300|0|279|SA53CSG90AST108CSG109ASA120GSA126GSG144TSC153TSA162G|1269.0		24|77|77|281|334||265.0		CAGCAGCAGGTGAGACAAAGTCCCCAATCTCTGACAGTCTGGGAAGGAGAGACCGCAATTCTGAACTGCAGTTATGAG	38	GACAGCACTTTTAACTAC	38	TTCCCATGGTACCAGCAGTTCCCTGGGGAAGGCCCTGCACTCCTGATATCC	38	ATACGTTCAGTGTCCGATAAA	38	AAGGAAGATGGACGATTCACAATCTTCTTCAATAAAAGGGAGAAAAAGCTCTCCTTGCACATCACAGACTCTCAGCCTGGAGACTCAGCTACCTACTTC	38	TGTGCAGCAAGTACTAGCAATAACAGAATCTTCTTT	38	GGTGATGGGACGCAGCTGGTGGTGAAGCCCA	38	QQQVRQSPQSLTVWEGETAILNCSYE	DSTFNY	FPWYQQFPGEGPALLIS	IRSVSDK	KEDGRFTIFFNKREKKLSLHITDSQPGDSATYF	CAASTSNNRIFF	GDGTQLVVKP_	::::0:78:96:147:168:267:-1:279:::::281:-4:303:334::
263	42	0.000288143	GCCCAGAAGGTAACACAGACTCAGACTTCAATTTCTGTGATGGAGAAGACAACGGTGACAATGGACTGTGTGTATGAAACCCAGGACAGTTCTTACTTCTTATTCTGGTACAAGCAAACAGCAAGTGGGGAAATAGTTTTCCTTATTCGTCAGGACTCTTACAAAAAGGAAAATGCAACAGTGGGTCATTATTCTCTGAACTTTCAGAAGCCAAAAAGTTCCATCGGACTCATCATCACCGCCACACAGATTGAGGACTCGGCAGTATATTTCTGTGCTATGAGAGAGGGCGGGTCTAATTACAACGTGCTTTACTTCGGATCTGGCACCAAACTCACTGTAGAGCCAA	GGGGGGGGGGGGGGGGGGGGGGGGGGGGGGGGGGGGGGGGGGGGGGGGGGGGGGGGGGGGGGGGGGGGGGGGGGGGGGGGGGGGGGGGGGGGGGGGGGGGGGGGGGGGGGGGGGGGGGGGGGGGGGGGGGGGGGGGGGGGGGGGGGGGGGGGGGGGGGGGGGGGGGGGGGGGGGGGGGGGGGGGGGGGGGGGGGGGGGGGGGGGGGGGGGGGGGGGGGGGGGGGGGGGGGGGGGGGGGGGGGGGGGGGGGGGGGGGGGGGGGGGGGGGGGGGGGGGGGGGGGGGGGGGGGGGGGGGGGGGGGGGGGGGGGGGGGGGGGGGGGGGGGGGGGGGGGGGGGGGGGGGGGGGG	TRAV16D-DV11*00(1455),TRAV16N*00(1385)		TRAJ21*00(280)	TRAC*00(143.9)	0|291|310|0|291||1455.0;0|291|310|0|291|SG82ASA181TSA182GST239CSA260G|1385.0		21|77|77|293|349||280.0		GCCCAGAAGGTAACACAGACTCAGACTTCAATTTCTGTGATGGAGAAGACAACGGTGACAATGGACTGTGTGTATGAA	38	ACCCAGGACAGTTCTTACTTC	38	TTATTCTGGTACAAGCAAACAGCAAGTGGGGAAATAGTTTTCCTTATTCGT	38	CAGGACTCTTACAAAAAGGAAAAT	38	GCAACAGTGGGTCATTATTCTCTGAACTTTCAGAAGCCAAAAAGTTCCATCGGACTCATCATCACCGCCACACAGATTGAGGACTCGGCAGTATATTTC	38	TGTGCTATGAGAGAGGGCGGGTCTAATTACAACGTGCTTTACTTC	38	GGATCTGGCACCAAACTCACTGTAGAGCCAA	38	AQKVTQTQTSISVMEKTTVTMDCVYE	TQDSSYF	LFWYKQTASGEIVFLIR	QDSYKKEN	ATVGHYSLNFQKPKSSIGLIITATQIEDSAVYF	CAMREGGSNYNVLYF	GSGTKLTVEP_	::::0:78:99:150:174:273:1:291:::::293:-1:318:349::
264	42	0.000288143	GGAGACTCAGTGACTCAGACGGAAGGTCAAGTGGCCCTCTCAGAAGAGGACTTTCTTACGATACACTGCAACTACTCAGCCTCAGGGTACCCAGCTCTGTTCTGGTATGTGCAGTATCCCGGAGAAGGTCCACAGTTCCTCTTTAGAGCCTCAAGGGACAAAGAGAAAGGAAGCAGCAGAGGTTTTGAAGCTACATATGATAAAGGGACCACCTCCTTCCACTTGCGGAAAGCCTCAGTGCAAGAGTCAGACTCGGCTGTGTACTACTGTGCTCTGGGTCTGACTAACAGTGCAGGGAACAAGCTAACTTTTGGAATCGGAACCAGGGTGCTGGTCAGGCCAG	GGGGGGGGGGGGGGGGGGGGGGGGGGGGGGGGGGGGGGGGGGGGGGGGGGGGGGGGGGGGGGGGGGGGGGGGGGGGGGGGGGGGGGGGGGGGGGGGGGGGGGGGGGGGGGGGGGGGGGGGGGGGGGGGGGGGGGGGGGGGGGGGGGGGGGGGGGGGGGGGGGGGGGGGGGGGGGGGGGGGGGGGGGGGGGGGGGGGGGGGGGGGGGGGGGGGGGGGGGGGGGGGGGGGGGGGGGGGGGGGGGGGGGGGGGGGGGGGGGGGGGGGGGGGGGGGGGGGGGGGGGGGGGGGGGGGGGGGGGGGGGGGGGGGGGGGGGGGGGGGGGGGGGGGGGGGGGGGGGGGGGG	TRAV6D-7*00(1395),TRAV6N-7*00(1395),TRAV6-7-DV9*00(1311)		TRAJ17*00(318)	TRAC*00(147.7)	0|279|301|0|279||1395.0;0|279|301|0|279||1395.0;0|279|301|0|279|SA93GSC95TSG128TSC135TST233CSA276G|1311.0		16|83|83|277|343|DA19|318.0		GGAGACTCAGTGACTCAGACGGAAGGTCAAGTGGCCCTCTCAGAAGAGGACTTTCTTACGATACACTGCAACTACTCA	38	GCCTCAGGGTACCCAGCT	38	CTGTTCTGGTATGTGCAGTATCCCGGAGAAGGTCCACAGTTCCTCTTTAGA	38	GCCTCAAGGGACAAAGAGAAA	38	GGAAGCAGCAGAGGTTTTGAAGCTACATATGATAAAGGGACCACCTCCTTCCACTTGCGGAAAGCCTCAGTGCAAGAGTCAGACTCGGCTGTGTACTAC	38	TGTGCTCTGGGTCTGACTAACAGTGCAGGGAACAAGCTAACTTTT	38	GGAATCGGAACCAGGGTGCTGGTCAGGCCAG	38	GDSVTQTEGQVALSEEDFLTIHCNYS	ASGYPA	LFWYVQYPGEGPQFLFR	ASRDKEK	GSSRGFEATYDKGTTSFHLRKASVQESDSAVYY	CALGLTNSAGNKLTF	GIGTRVLVRP_	::::0:78:96:147:168:267:-2:279:::::277:4:312:343::
265	42	0.000288143	GGAGACTCAGTGACTCAGACAGAAGGCCCAGTGACACTGTCTGAAGGGACTTCTCTGACTGTGAACTGTTCCTATGAAACCAAACAGTACCCAACCCTGTTCTGGTATGTGCAGTATCCCGGAGAAGGTCCACAGCTCCTCTTTAAAGTCCCAAAGGCCAACGAGAAGGGAAGCAACAGAGGTTTTGAAGCTACATACAATAAAGAAGCCACCTCCTTCCACTTGCAGAAAGCCTCAGTGCAAGAGTCAGACTCGGCTGTGTACTACTGTGCTCTGAGTGATCTTAACAGTGCAGGGAACAAGCTAACTTTTGGAATCGGAACCAGGGTGCTGGTCAGGCCAG	GGGGGGGGGGGGGGGGGGGGGGGGGGGGGGGGGGGGGGGGGGGGGGGGGGGGGGGGGGGGGGGGGGGGGGGGGGGGGGGGGGGGGGGGGGGGGGGGGGGGGGGGGGGGGGGGGGGGGGGGGGGGGGGGGGGGGGGGGGGGGGGGGGGGGGGGGGGGGGGGGGGGGGGGGGGGGGGGGGGGGGGGGGGGGGGGGGGGGGGGGGGGGGGGGGGGGGGGGGGGGGGGGGGGGGGGGGGGGGGGGGGGGGGGGGGGGGGGGGGGGGGGGGGGGGGGGGGGGGGGGGGGGGGGGGGGGGGGGGGGGGGGGGGGGGGGGGGGGGGGGGGGGGGGGGGGGGGGGGGGGGG	TRAV6-5*00(1415),TRAV6N-5*00(1401),TRAV6D-5*00(1233)		TRAJ17*00(295)	TRAC*00(140.2)	0|283|301|0|283||1415.0;0|283|301|0|283|SG276A|1401.0;0|283|301|0|283|SG8ASA21GST26CST36CSG194AST197CSG198ASG205ASG206ASA207GSG242AST271CSG276A|1233.0		24|83|83|284|343||295.0		GGAGACTCAGTGACTCAGACAGAAGGCCCAGTGACACTGTCTGAAGGGACTTCTCTGACTGTGAACTGTTCCTATGAA	38	ACCAAACAGTACCCAACC	38	CTGTTCTGGTATGTGCAGTATCCCGGAGAAGGTCCACAGCTCCTCTTTAAA	38	GTCCCAAAGGCCAACGAGAAG	38	GGAAGCAACAGAGGTTTTGAAGCTACATACAATAAAGAAGCCACCTCCTTCCACTTGCAGAAAGCCTCAGTGCAAGAGTCAGACTCGGCTGTGTACTAC	38	TGTGCTCTGAGTGATCTTAACAGTGCAGGGAACAAGCTAACTTTT	38	GGAATCGGAACCAGGGTGCTGGTCAGGCCAG	38	GDSVTQTEGPVTLSEGTSLTVNCSYE	TKQYPT	LFWYVQYPGEGPQLLFK	VPKANEK	GSNRGFEATYNKEATSFHLQKASVQESDSAVYY	CALSDLNSAGNKLTF	GIGTRVLVRP_	::::0:78:96:147:168:267:2:283:::::284:-4:312:343::
266	42	0.000288143	CAGCAGAAGGTGCAGCAGAGCCCAGAATCCCTCACTGTCTCAGAGGGAGCCATGGCCTCTCTCAACTGCACGTTCAGTGATGGTACTTCTAACAACTTCAGGTGGTACAGACAGCATTCTGCGAAAGGCCTTGAGGTGCTAGTGTCCATCTTCTCTGATGGTGAAAAGGAAGAAGGCAGATTTACAGCTCACCTCAATAGAGCCAACTTGCATGTTTCCCTACACATCAGAGAACCACAACCCAGTGACTCTGCTGTCTACCTCTGTGCAGTGAGCGGGTCTGGAGGAAGCAATGCAAAGCTAACCTTCGGGAAAGGCACTAAACTCTCTGTTAAATCAA	GGGGGGGGGGGGGGGGGGGGGGGGGGGGGGGGGGGGGGGGGGGGGGGGGGGGGGGGGGGGGGGGGGGGGGGGGGGGGGGGGGGGGGGGGGGGGGGGGGGGGGGGGGGGGGGGGGGGGGGGGGGGGGGGGGGGGGGGGGGGGGGGGGGGGGGGGGGGGGGGGGGGGGGGGGGGGGGGGGGGGGGGGGGGGGGGGGGGGGGGGGGGGGGGGGGGGGGGGGGGGGGGGGGGGGGGGGGGGGGGGGGGGGGGGGGGGGGGGGGGGGGGGGGGGGGGGGGGGGGGGGGGGGGGGGGGGGGGGGGGGGGGGGGGGGGGGGGGGGGGGGGGGGGGGGGGGGGGGGGG	TRAV7-5*00(1380)		TRAJ42*00(305)	TRAC*00(145.1)	0|276|297|0|276||1380.0		23|84|84|279|340||305.0		CAGCAGAAGGTGCAGCAGAGCCCAGAATCCCTCACTGTCTCAGAGGGAGCCATGGCCTCTCTCAACTGCACGTTCAGT	38	GATGGTACTTCTAACAAC	38	TTCAGGTGGTACAGACAGCATTCTGCGAAAGGCCTTGAGGTGCTAGTGTCC	38	ATCTTCTCTGATGGTGAA	38	AAGGAAGAAGGCAGATTTACAGCTCACCTCAATAGAGCCAACTTGCATGTTTCCCTACACATCAGAGAACCACAACCCAGTGACTCTGCTGTCTACCTC	38	TGTGCAGTGAGCGGGTCTGGAGGAAGCAATGCAAAGCTAACCTTC	38	GGGAAAGGCACTAAACTCTCTGTTAAATCAA	38	QQKVQQSPESLTVSEGAMASLNCTFS	DGTSNN	FRWYRQHSAKGLEVLVS	IFSDGE	KEEGRFTAHLNRANLHVSLHIREPQPSDSAVYL	CAVSGSGGSNAKLTF	GKGTKLSVKS_	::::0:78:96:147:165:264:-1:276:::::279:-3:309:340::
267	42	0.000288143	GGAGACTCAGTGACTCAGACAGAAGGCCCAGTGACACTGTCTGAAGGGACTTCTCTGACTGTGAACTGTTCCTATGAAACCAAACAGTACCCAACCCTGTTCTGGTATGTGCAGTATCCCGGAGAAGGTCCACAGCTCCTCTTTAAAGTCCCAAAGGCCAACGAGAAGGGAAGCAACAGAGGTTTTGAAGCTACATACAATAAAGAAGCCACCTCCTTCCACTTGCAGAAAGCCTCAGTGCAAGAGTCAGACTCGGCTGTGTACTACTGTGCTCTGAGTGATCGGGGTAGCAATAACAGAATCTTCTTTGGTGATGGGACGCAGCTGGTGGTGAAGCCCA	GGGGGGGGGGGGGGGGGGGGGGGGGGGGGGGGGGGGGGGGGGGGGGGGGGGGGGGGGGGGGGGGGGGGGGGGGGGGGGGGGGGGGGGGGGGGGGGGGGGGGGGGGGGGGGGGGGGGGGGGGGGGGGGGGGGGGGGGGGGGGGGGGGGGGGGGGGGGGGGGGGGGGGGGGGGGGGGGGGGGGGGGGGGGGGGGGGGGGGGGGGGGGGGGGGGGGGGGGGGGGGGGGGGGGGGGGGGGGGGGGGGGGGGGGGGGGGGGGGGGGGGGGGGGGGGGGGGGGGGGGGGGGGGGGGGGGGGGGGGGGGGGGGGGGGGGGGGGGGGGGGGGGGGGGGGGGGGGGGGG	TRAV6-5*00(1415),TRAV6N-5*00(1401),TRAV6D-5*00(1233)		TRAJ31*00(265)	TRAC*00(148.1)	0|283|301|0|283||1415.0;0|283|301|0|283|SG276A|1401.0;0|283|301|0|283|SG8ASA21GST26CST36CSG194AST197CSG198ASG205ASG206ASA207GSG242AST271CSG276A|1233.0		24|77|77|287|340||265.0		GGAGACTCAGTGACTCAGACAGAAGGCCCAGTGACACTGTCTGAAGGGACTTCTCTGACTGTGAACTGTTCCTATGAA	38	ACCAAACAGTACCCAACC	38	CTGTTCTGGTATGTGCAGTATCCCGGAGAAGGTCCACAGCTCCTCTTTAAA	38	GTCCCAAAGGCCAACGAGAAG	38	GGAAGCAACAGAGGTTTTGAAGCTACATACAATAAAGAAGCCACCTCCTTCCACTTGCAGAAAGCCTCAGTGCAAGAGTCAGACTCGGCTGTGTACTAC	38	TGTGCTCTGAGTGATCGGGGTAGCAATAACAGAATCTTCTTT	38	GGTGATGGGACGCAGCTGGTGGTGAAGCCCA	38	GDSVTQTEGPVTLSEGTSLTVNCSYE	TKQYPT	LFWYVQYPGEGPQLLFK	VPKANEK	GSNRGFEATYNKEATSFHLQKASVQESDSAVYY	CALSDRGSNNRIFF	GDGTQLVVKP_	::::0:78:96:147:168:267:2:283:::::287:-4:309:340::
268	42	0.000288143	GGACAGCAAGTGCAGCAGAGCCCCGCGTCCTTGGTTCTGCAGGAGGGGGAGAACGCAGAGCTGCAGTGTAACTTTTCCTCCACAGCAACCCAGCTGCAGTGGTTTTACCAAAGTCCTGGGGGAAGCCTCGTCAGCCTGTTGTCCAATCCTTCTGGGACAAAGCACACTGGAAGACTGACATCCACCACAGTCACTAAGGAACGTCGCAGCTCTTTGCACATTTCCTCCTCCCAGACAACAGACTCAGGCACTTATCTCTGTGCTATAGATCCAAATTCTGGGACTTACCAGAGGTTTGGAACTGGGACAAAACTCCAAGTCGTTCCAA	GGGGGGGGGGGGGGGGGGGGGGGGGGGGGGGGGGGGGGGGGGGGGGGGGGGGGGGGGGGGGGGGGGGGGGGGGGGGGGGGGGGGGGGGGGGGGGGGGGGGGGGGGGGGGGGGGGGGGGGGGGGGGGGGGGGGGGGGGGGGGGGGGGGGGGGGGGGGGGGGGGGGGGGGGGGGGGGGGGGGGGGGGGGGGGGGGGGGGGGGGGGGGGGGGGGGGGGGGGGGGGGGGGGGGGGGGGGGGGGGGGGGGGGGGGGGGGGGGGGGGGGGGGGGGGGGGGGGGGGGGGGGGGGGGGGGGGGGGGGGGGGGGGGGGGGGGGGGGGGGGGGGGGGG	TRAV13D-2*00(1355),TRAV13N-2*00(1355),TRAV13D-4*00(1220),TRAV13-2*00(1215),TRAV13-4-DV7*00(1205)		TRAJ13*00(285)	TRAC*00(145.9)	0|271|291|0|271||1355.0;0|271|291|0|271||1355.0;0|272|292|0|272|ST20CST23CSA26GSG91ASC111ASA142CSA197GST255CSG266ASA269T|1220.0;0|271|291|0|271|ST20CSA26GSG91ASC111ASA112GSA125CSC140GSA142CSC197GST255C|1215.0;0|269|291|0|269|ST20CST23CSA26GSG91ASC111ASA197GSG207AST235CSC236ASG266A|1205.0		20|77|77|271|328||285.0		GGACAGCAAGTGCAGCAGAGCCCCGCGTCCTTGGTTCTGCAGGAGGGGGAGAACGCAGAGCTGCAGTGTAACTTTTCC	38	TCCACAGCAACCCAG	38	CTGCAGTGGTTTTACCAAAGTCCTGGGGGAAGCCTCGTCAGCCTGTTGTCC	38	AATCCTTCTGGGACA	38	AAGCACACTGGAAGACTGACATCCACCACAGTCACTAAGGAACGTCGCAGCTCTTTGCACATTTCCTCCTCCCAGACAACAGACTCAGGCACTTATCTC	38	TGTGCTATAGATCCAAATTCTGGGACTTACCAGAGGTTT	38	GGAACTGGGACAAAACTCCAAGTCGTTCCAA	38	GQQVQQSPASLVLQEGENAELQCNFS	STATQ	LQWFYQSPGGSLVSLLS	NPSGT	KHTGRLTSTTVTKERRSSLHISSSQTTDSGTYL	CAIDPNSGTYQRF	GTGTKLQVVP_	::::0:78:93:144:159:258:0:271:::::271:0:297:328::
269	41	0.000281282	CAGCAGAAGGTGCAGCAGAGCCCAGAATCCCTCACTGTCTCAGAGGGAGCCATGGCCTCTCTCAACTGCACGTTCAGTGATGGTACTTCTAACAACTTCAGGTGGTACAGACAGCATTCTGCGAAAGGCCTTGAGGTGCTAGTGTCCATCTTCTCTGATGGTGAAAAGGAAGAAGGCAGATTTACAGCTCACCTCAATAGAGCCAACTTGCATGTTTCCCTACACATCAGAGAACCACAACCCAGTGACTCTGCTGTCTACCTCTGTGCAGTGAGCTCCCTACCAGGCACTGGGAGTAACAGGCTCACTTTTGGGAAAGGCACCAAATTCTCACTCATCCCGA	GGGGGGGGGGGGGGGGGGGGGGGGGGGGGGGGGGGGGGGGGGGGGGGGGGGGGGGGGGGGGGGGGGGGGGGGGGGGGGGGGGGGGGGGGGGGGGGGGGGGGGGGGGGGGGGGGGGGGGGGGGGGGGGGGGGGGGGGGGGGGGGGGGGGGGGGGGGGGGGGGGGGGGGGGGGGGGGGGGGGGGGGGGGGGGGGGGGGGGGGGGGGGGGGGGGGGGGGGGGGGGGGGGGGGGGGGGGGGGGGGGGGGGGGGGGGGGGGGGGGGGGGGGGGGGGGGGGGGGGGGGGGGGGGGGGGGGGGGGGGGGGGGGGGGGGGGGGGGGGGGGGGGGGGGGGGGGGGGGGGGGG	TRAV7-5*00(1380)		TRAJ28*00(320)	TRAC*00(140.4)	0|276|297|0|276||1380.0		21|85|85|279|343||320.0		CAGCAGAAGGTGCAGCAGAGCCCAGAATCCCTCACTGTCTCAGAGGGAGCCATGGCCTCTCTCAACTGCACGTTCAGT	38	GATGGTACTTCTAACAAC	38	TTCAGGTGGTACAGACAGCATTCTGCGAAAGGCCTTGAGGTGCTAGTGTCC	38	ATCTTCTCTGATGGTGAA	38	AAGGAAGAAGGCAGATTTACAGCTCACCTCAATAGAGCCAACTTGCATGTTTCCCTACACATCAGAGAACCACAACCCAGTGACTCTGCTGTCTACCTC	38	TGTGCAGTGAGCTCCCTACCAGGCACTGGGAGTAACAGGCTCACTTTT	38	GGGAAAGGCACCAAATTCTCACTCATCCCGA	38	QQKVQQSPESLTVSEGAMASLNCTFS	DGTSNN	FRWYRQHSAKGLEVLVS	IFSDGE	KEEGRFTAHLNRANLHVSLHIREPQPSDSAVYL	CAVSSLPGTGSNRLTF	GKGTKFSLIP_	::::0:78:96:147:165:264:-1:276:::::279:-1:312:343::
270	41	0.000281282	GGAGACTCAGTGACTCAGACAGAAGGCCCAGTGACACTGTCTGAAGGGACTTCTCTGACTGTGAACTGTTCCTATGAAACCAAACAGTACCCAACCCTGTTCTGGTATGTGCAGTATCCCGGAGAAGGTCCACAGCTCCTCTTTAAAGTCCCAAAGGCCAACGAGAAGGGAAGCAACAGAGGTTTTGAAGCTACATACAATAAAGAAGCCACCTCCTTCCACTTGCAGAAAGCCTCAGTGCAAGAGTCAGACTCGGCTGTGTACTACTGTGCTCTGAGTGATCTGAACAGTGCAGGGAACAAGCTAACTTTTGGAATCGGAACCAGGGTGCTGGTCAGGCCAG	GGGGGGGGGGGGGGGGGGGGGGGGGGGGGGGGGGGGGGGGGGGGGGGGGGGGGGGGGGGGGGGGGGGGGGGGGGGGGGGGGGGGGGGGGGGGGGGGGGGGGGGGGGGGGGGGGGGGGGGGGGGGGGGGGGGGGGGGGGGGGGGGGGGGGGGGGGGGGGGGGGGGGGGGGGGGGGGGGGGGGGGGGGGGGGGGGGGGGGGGGGGGGGGGGGGGGGGGGGGGGGGGGGGGGGGGGGGGGGGGGGGGGGGGGGGGGGGGGGGGGGGGGGGGGGGGGGGGGGGGGGGGGGGGGGGGGGGGGGGGGGGGGGGGGGGGGGGGGGGGGGGGGGGGGGGGGGGGGGGGGGG	TRAV6-5*00(1415),TRAV6N-5*00(1401),TRAV6D-5*00(1233)		TRAJ17*00(290)	TRAC*00(140.7)	0|283|301|0|283||1415.0;0|283|301|0|283|SG276A|1401.0;0|283|301|0|283|SG8ASA21GST26CST36CSG194AST197CSG198ASG205ASG206ASA207GSG242AST271CSG276A|1233.0		20|83|83|278|343|I23TI25G|291.0		GGAGACTCAGTGACTCAGACAGAAGGCCCAGTGACACTGTCTGAAGGGACTTCTCTGACTGTGAACTGTTCCTATGAA	38	ACCAAACAGTACCCAACC	38	CTGTTCTGGTATGTGCAGTATCCCGGAGAAGGTCCACAGCTCCTCTTTAAA	38	GTCCCAAAGGCCAACGAGAAG	38	GGAAGCAACAGAGGTTTTGAAGCTACATACAATAAAGAAGCCACCTCCTTCCACTTGCAGAAAGCCTCAGTGCAAGAGTCAGACTCGGCTGTGTACTAC	38	TGTGCTCTGAGTGATCTGAACAGTGCAGGGAACAAGCTAACTTTT	38	GGAATCGGAACCAGGGTGCTGGTCAGGCCAG	38	GDSVTQTEGPVTLSEGTSLTVNCSYE	TKQYPT	LFWYVQYPGEGPQLLFK	VPKANEK	GSNRGFEATYNKEATSFHLQKASVQESDSAVYY	CALSDLNSAGNKLTF	GIGTRVLVRP_	::::0:78:96:147:168:267:2:283:::::278:0:312:343::
271	41	0.000281282	CAGCAGCAGGTGAGACAAAGTCCCCAATCTCTGACAGTCTGGGAAGGAGAGACCGCAATTCTGAACTGCAGTTATGAGGACAGCACTTTTAACTACTTCCCATGGTACCAGCAGTTCCCTGGGGAAGGCCCTGCACTCCTGATATCCATACGTTCAGTGTCCGATAAAAAGGAAGATGGACGATTCACAATCTTCTTCAATAAAAGGGAGAAAAAGCTCTCCTTGCACATCACAGACTCTCAGCCTGGAGACTCAGCTACCTACTTCTGTGCAGCAAGTGACTCGGGATACAACAAACTCACTTTTGGAAAGGGCACGGTGCTTCTAGTCTCTCCAG	GGGGGGGGGGGGGGGGGGGGGGGGGGGGGGGGGGGGGGGGGGGGGGGGGGGGGGGGGGGGGGGGGGGGGGGGGGGGGGGGGGGGGGGGGGGGGGGGGGGGGGGGGGGGGGGGGGGGGGGGGGGGGGGGGGGGGGGGGGGGGGGGGGGGGGGGGGGGGGGGGGGGGGGGGGGGGGGGGGGGGGGGGGGGGGGGGGGGGGGGGGGGGGGGGGGGGGGGGGGGGGGGGGGGGGGGGGGGGGGGGGGGGGGGGGGGGGGGGGGGGGGGGGGGGGGGGGGGGGGGGGGGGGGGGGGGGGGGGGGGGGGGGGGGGGGGGGGGGGGGGGGGGGGGGGGGGGGGG	TRAV14D-1*00(1403),TRAV14N-1*00(1403),TRAV14-3*00(1277),TRAV14D-2*00(1277),TRAV14N-2*00(1277)		TRAJ11*00(285)	TRAC*00(143.7)	0|284|300|0|283|DC280|1403.0;0|284|300|0|283|DC280|1403.0;0|284|300|0|283|SA62GSA78GST83CSG84ASG90AST134ASG144TSC257TST260CDC280|1277.0;0|284|300|0|283|SA53CSG90AST108CSG109ASA120GSA126GSG144TSC153TSA162GDC280|1277.0;0|284|300|0|283|SA53CSG90AST108CSG109ASA120GSA126GSG144TSC153TSA162GDC280|1277.0		20|79|79|278|337||295.0		CAGCAGCAGGTGAGACAAAGTCCCCAATCTCTGACAGTCTGGGAAGGAGAGACCGCAATTCTGAACTGCAGTTATGAG	38	GACAGCACTTTTAACTAC	38	TTCCCATGGTACCAGCAGTTCCCTGGGGAAGGCCCTGCACTCCTGATATCC	38	ATACGTTCAGTGTCCGATAAA	38	AAGGAAGATGGACGATTCACAATCTTCTTCAATAAAAGGGAGAAAAAGCTCTCCTTGCACATCACAGACTCTCAGCCTGGAGACTCAGCTACCTACTTC	38	TGTGCAGCAAGTGACTCGGGATACAACAAACTCACTTTT	38	GGAAAGGGCACGGTGCTTCTAGTCTCTCCAG	38	QQQVRQSPQSLTVWEGETAILNCSYE	DSTFNY	FPWYQQFPGEGPALLIS	IRSVSDK	KEDGRFTIFFNKREKKLSLHITDSQPGDSATYF	CAASDSGYNKLTF	GKGTVLLVSP_	::::0:78:96:147:168:267:4:283:::::278:0:306:337::
272	41	0.000281282	CAGCAGAAGGTGCAGCAGAGCCCAGAATCCCTCACTGTCTCAGAGGGAGCCATGGCCTCTCTCAACTGCACGTTCAGTGATGGTACTTCTAACAACTTCAGGTGGTACAGACAGCATTCTGCGAAAGGCCTTGAGGTGCTAGTGTCCATCTTCTCTGATGGTGAAAAGGAAGAAGGCAGATTTACAGCTCACCTCAATAGAGCCAACTTGCATGTTTCCCTACACATCAGAGAACCACAACCCAGTGACTCTGCTGTCTACCTCTGTGCAGTGTCTACTGGAGGCAATAATAAGCTGACTTTTGGTCAAGGAACCGTTCTGAGTGTTATACCAG	GGGGGGGGGGGGGGGGGGGGGGGGGGGGGGGGGGGGGGGGGGGGGGGGGGGGGGGGGGGGGGGGGGGGGGGGGGGGGGGGGGGGGGGGGGGGGGGGGGGGGGGGGGGGGGGGGGGGGGGGGGGGGGGGGGGGGGGGGGGGGGGGGGGGGGGGGGGGGGGGGGGGGGGGGGGGGGGGGGGGGGGGGGGGGGGGGGGGGGGGGGGGGGGGGGGGGGGGGGGGGGGGGGGGGGGGGGGGGGGGGGGGGGGGGGGGGGGGGGGGGGGGGGGGGGGGGGGGGGGGGGGGGGGGGGGGGGGGGGGGGGGGGGGGGGGGGGGGGGGGGGGGGGGGGGGGGG	TRAV7-5*00(1365)		TRAJ56*00(301)	TRAC*00(145.4)	0|273|297|0|273||1365.0		20|83|83|271|334|SG22T|301.0		CAGCAGAAGGTGCAGCAGAGCCCAGAATCCCTCACTGTCTCAGAGGGAGCCATGGCCTCTCTCAACTGCACGTTCAGT	38	GATGGTACTTCTAACAAC	38	TTCAGGTGGTACAGACAGCATTCTGCGAAAGGCCTTGAGGTGCTAGTGTCC	38	ATCTTCTCTGATGGTGAA	38	AAGGAAGAAGGCAGATTTACAGCTCACCTCAATAGAGCCAACTTGCATGTTTCCCTACACATCAGAGAACCACAACCCAGTGACTCTGCTGTCTACCTC	38	TGTGCAGTGTCTACTGGAGGCAATAATAAGCTGACTTTT	38	GGTCAAGGAACCGTTCTGAGTGTTATACCAG	38	QQKVQQSPESLTVSEGAMASLNCTFS	DGTSNN	FRWYRQHSAKGLEVLVS	IFSDGE	KEEGRFTAHLNRANLHVSLHIREPQPSDSAVYL	CAVSTGGNNKLTF	GQGTVLSVIP_	::::0:78:96:147:165:264:-4:273:::::271:0:303:334::
273	41	0.000281282	GATGCTAAGACTACACAACCAGATTCAATGGAAAGTACTGAAGGAGAAACGGTGCACTTGCCTTGTAGCCACGCCACAATCAGTGGAAACGAGTACATCTATTGGTACCGACAGGTTCCTCTTCAGGGTCCAGAATATGTGACTCACGGTCTACAACAAAATACAACCAATAGTATGGCTTTCCTGGCTATTGCCTCTGACAGAAAGTCAAGCACCTTGATCCTGCCTCATGTCAGCCTGAGAGACGCGGCTGTGTACCACTGTATCCTGAGAGTAGATGGAAATGAGAAAATAACTTTTGGGGCTGGAACCAAACTCACCATTAAACCCA	GGGGGGGGGGGGGGGGGGGGGGGGGGGGGGGGGGGGGGGGGGGGGGGGGGGGGGGGGGGGGGGGGGGGGGGGGGGGGGGGGGGGGGGGGGGGGGGGGGGGGGGGGGGGGGGGGGGGGGGGGGGGGGGGGGGGGGGGGGGGGGGGGGGGGGGGGGGGGGGGGGGGGGGGGGGGGGGGGGGGGGGGGGGGGGGGGGGGGGGGGGGGGGGGGGGGGGGGGGGGGGGGGGGGGGGGGGGGGGGGGGGGGGGGGGGGGGGGGGGGGGGGGGGGGGGGGGGGGGGGGGGGGGGGGGGGGGGGGGGGGGGGGGGGGGGGGGGGGGGGGGGGGGGGGGG	TRAV21/DV12*00(1385)		TRAJ48*00(270)	TRAC*00(144.5)	0|277|297|0|277||1385.0		27|81|81|277|331||270.0		GATGCTAAGACTACACAACCAGATTCAATGGAAAGTACTGAAGGAGAAACGGTGCACTTGCCTTGTAGCCACGCC	38	ACAATCAGTGGAAACGAGTAC	38	ATCTATTGGTACCGACAGGTTCCTCTTCAGGGTCCAGAATATGTGACTCAC	38	GGTCTACAACAAAAT	38	ACAACCAATAGTATGGCTTTCCTGGCTATTGCCTCTGACAGAAAGTCAAGCACCTTGATCCTGCCTCATGTCAGCCTGAGAGACGCGGCTGTGTACCAC	38	TGTATCCTGAGAGTAGATGGAAATGAGAAAATAACTTTT	38	GGGGCTGGAACCAAACTCACCATTAAACCCA	38	DAKTTQPDSMESTEGETVHLPCSHA	TISGNEY	IYWYRQVPLQGPEYVTH	GLQQN	TTNSMAFLAIASDRKSSTLILPHVSLRDAAVYH	CILRVDGNEKITF	GAGTKLTIKP_	::::0:75:96:147:162:261:0:277:::::277:-7:300:331::
274	41	0.000281282	GGAGATAAGGTGAAACAAAGTCCCTCAGCGCTGAGTCTCCAAGAAGGAACCAATTCTGCTCTGAGATGCAATTTTTCTATCGCCGCGACAACTGTGCAGTGGTTCCTACAGAATCCCAGGGGCAGCCTCATCAATCTTTTTTACCTGGTTCCAGGAACAAAGGAGAATGGGAGGTTAAAGTCAGCATTCGATTCTAAGGAGAGCTACAGCACCCTGCACATCAGGGATGCCCAGCTGGAGGACTCAGGCACTTACTTCTGTGCTGCTAACAACAATGCCCCACGATTTGGAGCGGGAACCAAATTATCAGTAAAACCAA	GGGGGGGGGGGGGGGGGGGGGGGGGGGGGGGGGGGGGGGGGGGGGGGGGGGGGGGGGGGGGGGGGGGGGGGGGGGGGGGGGGGGGGGGGGGGGGGGGGGGGGGGGGGGGGGGGGGGGGGGGGGGGGGGGGGGGGGGGGGGGGGGGGGGGGGGGGGGGGGGGGGGGGGGGGGGGGGGGGGGGGGGGGGGGGGGGGGGGGGGGGGGGGGGGGGGGGGGGGGGGGGGGGGGGGGGGGGGGGGGGGGGGGGGGGGGGGGGGGGGGGGGGGGGGGGGGGGGGGGGGGGGGGGGGGGGGGGGGGGGGGGGGGGGGGGGGGGGGGG	TRAV4-3*00(1335),TRAV4D-3*00(1237),TRAV4N-3*00(1237)		TRAJ43*00(265)	TRAC*00(145.6)	0|267|291|0|267||1335.0;0|267|291|0|267|SG14ASG44AST83CSG131CSG149TST188CST221C|1237.0;0|267|291|0|267|SG14ASG44AST83CSG131CSG149TST188CST221C|1237.0		24|77|77|266|319||265.0		GGAGATAAGGTGAAACAAAGTCCCTCAGCGCTGAGTCTCCAAGAAGGAACCAATTCTGCTCTGAGATGCAATTTTTCT	38	ATCGCCGCGACAACT	38	GTGCAGTGGTTCCTACAGAATCCCAGGGGCAGCCTCATCAATCTTTTTTAC	38	CTGGTTCCAGGAACA	38	AAGGAGAATGGGAGGTTAAAGTCAGCATTCGATTCTAAGGAGAGCTACAGCACCCTGCACATCAGGGATGCCCAGCTGGAGGACTCAGGCACTTACTTC	38	TGTGCTGCTAACAACAATGCCCCACGATTT	38	GGAGCGGGAACCAAATTATCAGTAAAACCAA	38	GDKVKQSPSALSLQEGTNSALRCNFS	IAATT	VQWFLQNPRGSLINLFY	LVPGT	KENGRLKSAFDSKESYSTLHIRDAQLEDSGTYF	CAANNNAPRF	GAGTKLSVKP_	::::0:78:93:144:159:258:-4:267:::::266:-4:288:319::
275	40	0.000274422	GGCCAGCAAGTTAAACAAAGCTCTCCATCGCTGACTGTTCAAGAGGGAGGGATATCGATCCTGAATTGTGACTACGAGAATGATATGTTTGACTATTTTGCCTGGTACAAAAAATACCCTGACAACAGCCCCACACTCCTGATATCCGTACGCTCAAATGTGGATAAGAGGGAAGACGGAAGACTCACAGTTTTCTTGAACAAAAGCGGCAAACACTTCTCACTGCACATCACAGCCTCCCAGCCTGAAGACACAGCAGTGTACCTCTGCGCAGCAGGGGATTATGGGAGCAGTGGCAACAAGCTCATCTTTGGAATTGGGACTCTGCTTTCTGTCAAGCCAA	GGGGGGGGGGGGGGGGGGGGGGGGGGGGGGGGGGGGGGGGGGGGGGGGGGGGGGGGGGGGGGGGGGGGGGGGGGGGGGGGGGGGGGGGGGGGGGGGGGGGGGGGGGGGGGGGGGGGGGGGGGGGGGGGGGGGGGGGGGGGGGGGGGGGGGGGGGGGGGGGGGGGGGGGGGGGGGGGGGGGGGGGGGGGGGGGGGGGGGGGGGGGGGGGGGGGGGGGGGGGGGGGGGGGGGGGGGGGGGGGGGGGGGGGGGGGGGGGGGGGGGGGGGGGGGGGGGGGGGGGGGGGGGGGGGGGGGGGGGGGGGGGGGGGGGGGGGGGGGGGGGGGGGGGGGGGGGGGGGGGGGG	TRAV19*00(1390)		TRAJ32*00(315)	TRAC*00(140.8)	0|278|300|0|278||1390.0		23|86|86|280|343||315.0		GGCCAGCAAGTTAAACAAAGCTCTCCATCGCTGACTGTTCAAGAGGGAGGGATATCGATCCTGAATTGTGACTACGAG	38	AATGATATGTTTGACTAT	38	TTTGCCTGGTACAAAAAATACCCTGACAACAGCCCCACACTCCTGATATCC	38	GTACGCTCAAATGTGGATAAG	38	AGGGAAGACGGAAGACTCACAGTTTTCTTGAACAAAAGCGGCAAACACTTCTCACTGCACATCACAGCCTCCCAGCCTGAAGACACAGCAGTGTACCTC	38	TGCGCAGCAGGGGATTATGGGAGCAGTGGCAACAAGCTCATCTTT	38	GGAATTGGGACTCTGCTTTCTGTCAAGCCAA	38	GQQVKQSSPSLTVQEGGISILNCDYE	NDMFDY	FAWYKKYPDNSPTLLIS	VRSNVDK	REDGRLTVFLNKSGKHFSLHITASQPEDTAVYL	CAAGDYGSSGNKLIF	GIGTLLSVKP_	::::0:78:96:147:168:267:-2:278:::::280:-3:312:343::
276	40	0.000274422	CAGCAGCAGGTGAGACAAAGTCCCCAATCTCTGACAGTCTGGGAAGGAGAGACAGCAATTCTGAACTGCAGTTATGAGGACAGCACTTTTGACTACTTCCCATGGTACCATCAGTTCCCTGGGGAAAGCCCTGCACTCCTGATAGCCATACGTCCAGTGTCCAATAAAAAGGAAGATGGACGATTCACAATCTTCTTCAATAAAAGGGAGAAAAAGTTCTCCTTGCACATCGCAGACTCTCAGCCTGGAGACTCAGCCACCTACTTCTGTGCAGCAAGTGCGGAAGGAAGCAATGCAAAGCTAACCTTCGGGAAAGGCACTAAACTCTCTGTTAAATCAA	GGGGGGGGGGGGGGGGGGGGGGGGGGGGGGGGGGGGGGGGGGGGGGGGGGGGGGGGGGGGGGGGGGGGGGGGGGGGGGGGGGGGGGGGGGGGGGGGGGGGGGGGGGGGGGGGGGGGGGGGGGGGGGGGGGGGGGGGGGGGGGGGGGGGGGGGGGGGGGGGGGGGGGGGGGGGGGGGGGGGGGGGGGGGGGGGGGGGGGGGGGGGGGGGGGGGGGGGGGGGGGGGGGGGGGGGGGGGGGGGGGGGGGGGGGGGGGGGGGGGGGGGGGGGGGGGGGGGGGGGGGGGGGGGGGGGGGGGGGGGGGGGGGGGGGGGGGGGGGGGGGGGGGGGGGGGGGGGGGGG	TRAV14-2*00(1405),TRAV14D-2*00(1307),TRAV14N-2*00(1307),TRAV14D-1*00(1265),TRAV14N-1*00(1265)		TRAJ42*00(280)	TRAC*00(145.4)	0|281|300|0|281||1405.0;0|281|300|0|281|ST108CSG109ASG110TSA120GSC216TSA231GST257C|1307.0;0|281|300|0|281|ST108CSG109ASG110TSA120GSC216TSA231GST257C|1307.0;0|281|300|0|281|SC53ASA90GSG110TSG126AST144GST153CSG162ASC216TSA231GST257C|1265.0;0|281|300|0|281|SC53ASA90GSG110TSG126AST144GST153CSG162ASC216TSA231GST257C|1265.0		28|84|84|284|340||280.0		CAGCAGCAGGTGAGACAAAGTCCCCAATCTCTGACAGTCTGGGAAGGAGAGACAGCAATTCTGAACTGCAGTTATGAG	38	GACAGCACTTTTGACTAC	38	TTCCCATGGTACCATCAGTTCCCTGGGGAAAGCCCTGCACTCCTGATAGCC	38	ATACGTCCAGTGTCCAATAAA	38	AAGGAAGATGGACGATTCACAATCTTCTTCAATAAAAGGGAGAAAAAGTTCTCCTTGCACATCGCAGACTCTCAGCCTGGAGACTCAGCCACCTACTTC	38	TGTGCAGCAAGTGCGGAAGGAAGCAATGCAAAGCTAACCTTC	38	GGGAAAGGCACTAAACTCTCTGTTAAATCAA	38	QQQVRQSPQSLTVWEGETAILNCSYE	DSTFDY	FPWYHQFPGESPALLIA	IRPVSNK	KEDGRFTIFFNKREKKFSLHIADSQPGDSATYF	CAASAEGSNAKLTF	GKGTKLSVKS_	::::0:78:96:147:168:267:1:281:::::284:-8:309:340::
277	40	0.000274422	GGCGAGCAGGTGGAGCAGCGCCCTCCTCACCTGAGTGTCCGGGAGGGAGACAGTGCCGTTATCACCTGCACCTACACAGACCCTAACAGTTATTACTTCTTCTGGTACAAGCAAGAGCCGGGGGCAAGTCTTCAGTTGCTTATGAAGGTTTTCTCAAGTACGGAAATAAACGAAGGACAAGGATTCACTGTCCTACTGAACAAGAAAGACAAACGACTCTCTCTGAACCTCACAGCTGCCCATCCTGGGGACTCAGCCGCGTACTTCTGCGCAGTCAGTGGGAACACGGGTTACCAGAACTTCTATTTTGGGAAAGGAACAAGTTTGACTGTCATTCCAA	GGGGGGGGGGGGGGGGGGGGGGGGGGGGGGGGGGGGGGGGGGGGGGGGGGGGGGGGGGGGGGGGGGGGGGGGGGGGGGGGGGGGGGGGGGGGGGGGGGGGGGGGGGGGGGGGGGGGGGGGGGGGGGGGGGGGGGGGGGGGGGGGGGGGGGGGGGGGGGGGGGGGGGGGGGGGGGGGGGGGGGGGGGGGGGGGGGGGGGGGGGGGGGGGGGGGGGGGGGGGGGGGGGGGGGGGGGGGGGGGGGGGGGGGGGGGGGGGGGGGGGGGGGGGGGGGGGGGGGGGGGGGGGGGGGGGGGGGGGGGGGGGGGGGGGGGGGGGGGGGGGGGGGGGGGGGGGGGGGGG	TRAV3-3*00(1400),TRAV3D-3*00(1344),TRAV3N-3*00(1344)		TRAJ49*00(295)	TRAC*00(142.8)	0|280|300|0|280||1400.0;0|280|300|0|280|ST64CSG126ASA214GST259C|1344.0;0|280|300|0|280|ST64CSG126ASA214GST259C|1344.0		20|79|79|281|340||295.0		GGCGAGCAGGTGGAGCAGCGCCCTCCTCACCTGAGTGTCCGGGAGGGAGACAGTGCCGTTATCACCTGCACCTACACA	38	GACCCTAACAGTTATTAC	38	TTCTTCTGGTACAAGCAAGAGCCGGGGGCAAGTCTTCAGTTGCTTATGAAG	38	GTTTTCTCAAGTACGGAAATA	38	AACGAAGGACAAGGATTCACTGTCCTACTGAACAAGAAAGACAAACGACTCTCTCTGAACCTCACAGCTGCCCATCCTGGGGACTCAGCCGCGTACTTC	38	TGCGCAGTCAGTGGGAACACGGGTTACCAGAACTTCTATTTT	38	GGGAAAGGAACAAGTTTGACTGTCATTCCAA	38	GEQVEQRPPHLSVREGDSAVITCTYT	DPNSYY	FFWYKQEPGASLQLLMK	VFSSTEI	NEGQGFTVLLNKKDKRLSLNLTAAHPGDSAAYF	CAVSGNTGYQNFYF	GKGTSLTVIP_	::::0:78:96:147:168:267:0:280:::::281:0:309:340::
[truncated: 19,413 more rows]

## Sheet: Myhc CD8 T cells
cloneId	cloneCount	cloneFraction	targetSequences	targetQualities	allVHitsWithScore	allDHitsWithScore	allJHitsWithScore	allCHitsWithScore	allVAlignments	allDAlignments	allJAlignments	allCAlignments	nSeqFR1	minQualFR1	nSeqCDR1	minQualCDR1	nSeqFR2	minQualFR2	nSeqCDR2	minQualCDR2	nSeqFR3	minQualFR3	nSeqCDR3	minQualCDR3	nSeqFR4	minQualFR4	aaSeqFR1	aaSeqCDR1	aaSeqFR2	aaSeqCDR2	aaSeqFR3	aaSeqCDR3	aaSeqFR4	refPoints
[truncated: 17,204 more rows]
